# Supplementary material for: Plant-mediated community structure of spring-fed, coastal rivers
Source: PLoS One. 2019 Dec 30;14(12):e0219236. doi: 10.1371/journal.pone.0219236 (PMC6936880; doi:10.1371/journal.pone.0219236)
Supplement: S2 Zip File — (ZIP) [file pone.0219236.s002.zip › DataDictionary.xlsx]

## Sheet: DataDictionary
File	Worksheet	Field	Field Definition	Units	Value List Options and Definitions
CoastalRiverElectrofishingCatchabilityEstimates.csv	CoastalRiverElectrofishin	DATE	Sample date
CoastalRiverElectrofishingCatchabilityEstimates.csv	CoastalRiverElectrofishin	EFFORT	Electrofishing effort	Hours
CoastalRiverElectrofishingCatchabilityEstimates.csv	CoastalRiverElectrofishin	EVENT	Sample event number		See 'ValueListDefinitions' worksheet
CoastalRiverElectrofishingCatchabilityEstimates.csv	CoastalRiverElectrofishin	MARKS	Number of marks released during previous passes
CoastalRiverElectrofishingCatchabilityEstimates.csv	CoastalRiverElectrofishin	PASS	Capture-recapture pass
CoastalRiverElectrofishingCatchabilityEstimates.csv	CoastalRiverElectrofishin	q	Catchability estimate	Hours/square-km
CoastalRiverElectrofishingCatchabilityEstimates.csv	CoastalRiverElectrofishin	REACH	Reach sampled
CoastalRiverElectrofishingCatchabilityEstimates.csv	CoastalRiverElectrofishin	REACH_AREA	Area of reach sampled	Square-kilometers
CoastalRiverElectrofishingCatchabilityEstimates.csv	CoastalRiverElectrofishin	RECAPS	Number of marked fish recaptured
CoastalRiverElectrofishingCatchabilityEstimates.csv	CoastalRiverElectrofishin	RIVER	River sampled		See 'ValueListDefinitions' worksheet
CoastalRiverElectrofishingCatchabilityEstimates.csv	CoastalRiverElectrofishin	SEASON	Sample season		See 'ValueListDefinitions' worksheet
CoastalRiverElectrofishingCatchabilityEstimates.csv	CoastalRiverElectrofishin	SPECIES	Fish species captured		See 'SpeciesList' worksheet
CoastalRiverElectrofishingData.csv	CoastalRiverElectrofishin	AREA	Area of reach sampled	Square-meters
CoastalRiverElectrofishingData.csv	CoastalRiverElectrofishin	BODY	Body size of fish captured		See 'ValueListDefinitions' worksheet
CoastalRiverElectrofishingData.csv	CoastalRiverElectrofishin	DATE	Sample date
CoastalRiverElectrofishingData.csv	CoastalRiverElectrofishin	DIET	Indicates whether a diet sample was taken		See 'ValueListDefinitions' worksheet
CoastalRiverElectrofishingData.csv	CoastalRiverElectrofishin	DIET_NUMBER	Unique diet identifiation number
CoastalRiverElectrofishingData.csv	CoastalRiverElectrofishin	EFFORT	Electrofishing effort	Hours
CoastalRiverElectrofishingData.csv	CoastalRiverElectrofishin	ENTRY	Data entry number
CoastalRiverElectrofishingData.csv	CoastalRiverElectrofishin	EVENT	Sample event number		See 'ValueListDefinitions' worksheet
CoastalRiverElectrofishingData.csv	CoastalRiverElectrofishin	FIN	Clipped fin of fish		See 'ValueListDefinitions' worksheet
CoastalRiverElectrofishingData.csv	CoastalRiverElectrofishin	FIN_RECAP	Indicates whether a fin was clipped on capture		See 'ValueListDefinitions' worksheet
CoastalRiverElectrofishingData.csv	CoastalRiverElectrofishin	FLOY_NUMBER	Unique external t-bar identification number
CoastalRiverElectrofishingData.csv	CoastalRiverElectrofishin	FLOY_RECAP	Indicated whether an external tag was given or present		See 'ValueListDefinitions' worksheet
CoastalRiverElectrofishingData.csv	CoastalRiverElectrofishin	GROUP	Trophic group of fish captured		See 'ValueListDefinitions' worksheet
CoastalRiverElectrofishingData.csv	CoastalRiverElectrofishin	REACH	Reach sampled
CoastalRiverElectrofishingData.csv	CoastalRiverElectrofishin	RIVER	River sampled		See 'ValueListDefinitions' worksheet
CoastalRiverElectrofishingData.csv	CoastalRiverElectrofishin	SPECIES	Fish species captured		See 'SpeciesList' worksheet
CoastalRiverElectrofishingData.csv	CoastalRiverElectrofishin	TL	Total length of fish	mm
CoastalRiverElectrofishingData.csv	CoastalRiverElectrofishin	TRANSECT	Long-term water quality/SAV monitoring transect ID		See 'ValueListDefinitions' worksheet
CoastalRiverElectrofishingData.csv	CoastalRiverElectrofishin	TYPE	Indicates saltwater or freshwater large-bodied fish		See 'ValueListDefinitions' worksheet
CoastalRiverElectrofishingData.csv	CoastalRiverElectrofishin	WT	Weigth of fish	g
CoastalRiverFishDietData.csv	CoastalRiverFishDietData	Batch_ID	Identification number of fish sacrificed for dissection from elelctrofishing transect
CoastalRiverFishDietData.csv	CoastalRiverFishDietData	Ct	Count of individuals in diet sample
CoastalRiverFishDietData.csv	CoastalRiverFishDietData	Date	Sample date
CoastalRiverFishDietData.csv	CoastalRiverFishDietData	Diet_#	Unique field identification number of fish diet sample
CoastalRiverFishDietData.csv	CoastalRiverFishDietData	Diet_ID	Unique lab identification number of fish diet sample
CoastalRiverFishDietData.csv	CoastalRiverFishDietData	Diet_Item	Trophic level of prey item		See 'ValueListDefinitions' worksheet
CoastalRiverFishDietData.csv	CoastalRiverFishDietData	Diet_Type	Type of diet sample taken		See 'ValueListDefinitions' worksheet
CoastalRiverFishDietData.csv	CoastalRiverFishDietData	Dry_WT	Dry weight of diet sample	g
CoastalRiverFishDietData.csv	CoastalRiverFishDietData	Event	Sample event number		See 'ValueListDefinitions' worksheet
CoastalRiverFishDietData.csv	CoastalRiverFishDietData	Item TL	Total length of prey item	mm
CoastalRiverFishDietData.csv	CoastalRiverFishDietData	Item_Type	Taxanomic identification of diet item		See 'ValueListDefinitions' worksheet
CoastalRiverFishDietData.csv	CoastalRiverFishDietData	MaxTL	Maximum total length of prey items	mm
CoastalRiverFishDietData.csv	CoastalRiverFishDietData	Prey_Group	Trophic group of taxa in diet		See 'ValueListDefinitions' worksheet
CoastalRiverFishDietData.csv	CoastalRiverFishDietData	Proportion	Percent composition of item in deit	%
CoastalRiverFishDietData.csv	CoastalRiverFishDietData	River	River sampled		See 'ValueListDefinitions' worksheet
CoastalRiverFishDietData.csv	CoastalRiverFishDietData	Species	Fish species captured		See 'SpeciesList' worksheet
CoastalRiverFishDietData.csv	CoastalRiverFishDietData	TL	Total length of fish sampled	mm
CoastalRiverFishDietData.csv	CoastalRiverFishDietData	Transect	Long-term water quality/SAV monitoring transect ID		See 'ValueListDefinitions' worksheet
CoastalRiverFishDietData.csv	CoastalRiverFishDietData	Tray_#	Unique identification number of aluminum tray containing diet sample
CoastalRiverFishDietData.csv	CoastalRiverFishDietData	Tray_WT	Weight of empty aluminum tray containing diet sample	g
CoastalRiverFishDietData.csv	CoastalRiverFishDietData	WT	Weigth of fish sampled	g
CoastalRiverInvertebrateData.csv	2007-2008 Invert Data	alysp	Alymyracuma sp.
CoastalRiverInvertebrateData.csv	2007-2008 Invert Data	AREA	Sample surface area	square-meters
CoastalRiverInvertebrateData.csv	2007-2008 Invert Data	bezpa
CoastalRiverInvertebrateData.csv	2007-2008 Invert Data	caedi	Caenis diminuta
CoastalRiverInvertebrateData.csv	2007-2008 Invert Data	calsp	Callibaetis sp.
CoastalRiverInvertebrateData.csv	2007-2008 Invert Data	casov	Cassidinidea ovalis
CoastalRiverInvertebrateData.csv	2007-2008 Invert Data	Ceratopogonidae	Ceratopogonidae
CoastalRiverInvertebrateData.csv	2007-2008 Invert Data	CLYPE	Clypeasteriodea
CoastalRiverInvertebrateData.csv	2007-2008 Invert Data	coede	Coenagrionidae e.i.
CoastalRiverInvertebrateData.csv	2007-2008 Invert Data	CORAL	Cnidaria
CoastalRiverInvertebrateData.csv	2007-2008 Invert Data	cpmlo	Corophium louisianum
CoastalRiverInvertebrateData.csv	2007-2008 Invert Data	crysp	Cryptochironomus sp.
CoastalRiverInvertebrateData.csv	2007-2008 Invert Data	cucsp	Culicoides sp.
CoastalRiverInvertebrateData.csv	2007-2008 Invert Data	cyapo	Cyathura polita
CoastalRiverInvertebrateData.csv	2007-2008 Invert Data	DATE	Sample date
CoastalRiverInvertebrateData.csv	2007-2008 Invert Data	dicne	Dicrotendipes neomodestus
CoastalRiverInvertebrateData.csv	2007-2008 Invert Data	dicsp	Dicrotendipes sp.
CoastalRiverInvertebrateData.csv	2007-2008 Invert Data	edotea	Edotea sp.
CoastalRiverInvertebrateData.csv	2007-2008 Invert Data	enasp
CoastalRiverInvertebrateData.csv	2007-2008 Invert Data	EVENT	Sample event number		See 'ValueListDefinitions' worksheet
CoastalRiverInvertebrateData.csv	2007-2008 Invert Data	gamma	Gammarus macromucronates
CoastalRiverInvertebrateData.csv	2007-2008 Invert Data	gamsp	Gammarus sp.
CoastalRiverInvertebrateData.csv	2007-2008 Invert Data	gamti	Gammarus nr. tigrinus
CoastalRiverInvertebrateData.csv	2007-2008 Invert Data	grabo	Grandidierella bonnieroides
CoastalRiverInvertebrateData.csv	2007-2008 Invert Data	grade	Grapsidae
CoastalRiverInvertebrateData.csv	2007-2008 Invert Data	hagra	Hargeria rapax
CoastalRiverInvertebrateData.csv	2007-2008 Invert Data	halbah
CoastalRiverInvertebrateData.csv	2007-2008 Invert Data	hyaaz	Hyalella azteca
CoastalRiverInvertebrateData.csv	2007-2008 Invert Data	hycna	Hydracarina
CoastalRiverInvertebrateData.csv	2007-2008 Invert Data	hydde	Hydrobiidae
CoastalRiverInvertebrateData.csv	2007-2008 Invert Data	idotea	Idotea sp.
CoastalRiverInvertebrateData.csv	2007-2008 Invert Data	krini	Chironomini
CoastalRiverInvertebrateData.csv	2007-2008 Invert Data	melita	Melita
CoastalRiverInvertebrateData.csv	2007-2008 Invert Data	MGACA	Aquatic Acari
CoastalRiverInvertebrateData.csv	2007-2008 Invert Data	MGAMP	Amphipoda
CoastalRiverInvertebrateData.csv	2007-2008 Invert Data	MGANI	Anisoptera
CoastalRiverInvertebrateData.csv	2007-2008 Invert Data	MGCAM	Cambaridae
CoastalRiverInvertebrateData.csv	2007-2008 Invert Data	MGCER	Ceratopogonidae
CoastalRiverInvertebrateData.csv	2007-2008 Invert Data	MGCHI	Chironomidae
CoastalRiverInvertebrateData.csv	2007-2008 Invert Data	MGClad	Cladocera
CoastalRiverInvertebrateData.csv	2007-2008 Invert Data	MGCOP	Copepoda
CoastalRiverInvertebrateData.csv	2007-2008 Invert Data	MGCPA	Coleoptera
CoastalRiverInvertebrateData.csv	2007-2008 Invert Data	MGCUM	Cumacea
CoastalRiverInvertebrateData.csv	2007-2008 Invert Data	MGDEC	Decapoda
CoastalRiverInvertebrateData.csv	2007-2008 Invert Data	MGDIP	Diptera
CoastalRiverInvertebrateData.csv	2007-2008 Invert Data	MGEPH	Ephemeroptera
CoastalRiverInvertebrateData.csv	2007-2008 Invert Data	MGGAS	Gastropoda
CoastalRiverInvertebrateData.csv	2007-2008 Invert Data	MGHIR	Hirudinia
CoastalRiverInvertebrateData.csv	2007-2008 Invert Data	MGISO	Isopoda
CoastalRiverInvertebrateData.csv	2007-2008 Invert Data	MGLEP	Lepidoptera
CoastalRiverInvertebrateData.csv	2007-2008 Invert Data	MGMEG	Megaloptera
CoastalRiverInvertebrateData.csv	2007-2008 Invert Data	MGMYS	Mysidacea
CoastalRiverInvertebrateData.csv	2007-2008 Invert Data	MGOST	Ostracoda
CoastalRiverInvertebrateData.csv	2007-2008 Invert Data	MGPAL	Palaemonidae
CoastalRiverInvertebrateData.csv	2007-2008 Invert Data	MGPEL	Pelecypoda
CoastalRiverInvertebrateData.csv	2007-2008 Invert Data	MGPOL	Polychaeta
CoastalRiverInvertebrateData.csv	2007-2008 Invert Data	MGPOR	Porifera
CoastalRiverInvertebrateData.csv	2007-2008 Invert Data	MGTAN	Tanaidacea
CoastalRiverInvertebrateData.csv	2007-2008 Invert Data	MGTRI	Trichoptera
CoastalRiverInvertebrateData.csv	2007-2008 Invert Data	MGZYG	Zygoptera
CoastalRiverInvertebrateData.csv	2007-2008 Invert Data	mnare	Munna reynoldsi
CoastalRiverInvertebrateData.csv	2007-2008 Invert Data	mysal	Mysidopsis almyra
CoastalRiverInvertebrateData.csv	2007-2008 Invert Data	palpa	Palaemonetes paludosus
CoastalRiverInvertebrateData.csv	2007-2008 Invert Data	parha
CoastalRiverInvertebrateData.csv	2007-2008 Invert Data	physp	Physella sp.
CoastalRiverInvertebrateData.csv	2007-2008 Invert Data	polha	Polypedilum halterale
CoastalRiverInvertebrateData.csv	2007-2008 Invert Data	polsp	Polypedilum sp.
CoastalRiverInvertebrateData.csv	2007-2008 Invert Data	Proportion_measured	Proportion of sample sorted
CoastalRiverInvertebrateData.csv	2007-2008 Invert Data	prosp	Procladius sp.
CoastalRiverInvertebrateData.csv	2007-2008 Invert Data	REACH	Reach sampled
CoastalRiverInvertebrateData.csv	2007-2008 Invert Data	rhihar
CoastalRiverInvertebrateData.csv	2007-2008 Invert Data	RIVER	River sampled		See 'ValueListDefinitions' worksheet
CoastalRiverInvertebrateData.csv	2007-2008 Invert Data	SAV_SP	Species of aquatic plant or filamentous algae		See 'SpeciesList' worksheet
CoastalRiverInvertebrateData.csv	2007-2008 Invert Data	SAV_TYPE	Type of vegetation sampled		See 'ValueListDefinitions' worksheet
CoastalRiverInvertebrateData.csv	2007-2008 Invert Data	STATION	Long-term water quality/SAV monitoring station ID		See 'ValueListDefinitions' worksheet
CoastalRiverInvertebrateData.csv	2007-2008 Invert Data	strati
CoastalRiverInvertebrateData.csv	2007-2008 Invert Data	SUBSTRATE	Type of substrate sampled		See 'ValueListDefinitions' worksheet
CoastalRiverInvertebrateData.csv	2007-2008 Invert Data	tapbo	Taphromysis bowmani
CoastalRiverInvertebrateData.csv	2007-2008 Invert Data	TRANSECT	Long-term water quality/SAV monitoring transect ID		See 'ValueListDefinitions' worksheet
CoastalRiverInvertebrateData.csv	2007-2008 Invert Data	ttssp	Tanytarsus sp.
CoastalRiverInvertebrateData.csv	2007-2008 Invert Data	unkAMP	unknown amphipod
CoastalRiverInvertebrateData.csv	2007-2008 Invert Data	unkchi	unknown chironomids
CoastalRiverInvertebrateData.csv	2007-2008 Invert Data	unkINSECT	unknown insect larvae
CoastalRiverInvertebrateData.csv	2007-2008 Invert Data	UNKTAXA	unknown taxa
CoastalRiverInvertebrateData.csv	2007-2008 Invert Data	WetWT	Wet weight of sample
CoastalRiverInvertebrateData.csv	2008-2010 Invert Data	Count	Number of individuals counted in sample
CoastalRiverInvertebrateData.csv	2008-2010 Invert Data	Date	Sample date
CoastalRiverInvertebrateData.csv	2008-2010 Invert Data	DryWT	Dry weight of sample	g
CoastalRiverInvertebrateData.csv	2008-2010 Invert Data	NOTES	Sample notes
CoastalRiverInvertebrateData.csv	2008-2010 Invert Data	Proportion_measured	Proportion of sample sorted
CoastalRiverInvertebrateData.csv	2008-2010 Invert Data	River	River sampled		See 'ValueListDefinitions' worksheet
CoastalRiverInvertebrateData.csv	2008-2010 Invert Data	SampleType	Type of sample or subsample		See 'ValueListDefinitions' worksheet
CoastalRiverInvertebrateData.csv	2008-2010 Invert Data	SAV SP	Species of aquatic plant or filamentous algae		See 'SpeciesList' worksheet
CoastalRiverInvertebrateData.csv	2008-2010 Invert Data	Station	Long-term water quality/SAV monitoring station ID		See 'ValueListDefinitions' worksheet
CoastalRiverInvertebrateData.csv	2008-2010 Invert Data	Subsample WT	Weight of subsample	g
CoastalRiverInvertebrateData.csv	2008-2010 Invert Data	Taxa	Taxa Group		See 'ValueListDefinitions' worksheet
CoastalRiverInvertebrateData.csv	2008-2010 Invert Data	TaxaDryWT	Dry weight of sorted taxa	g
CoastalRiverInvertebrateData.csv	2008-2010 Invert Data	TaxaWetWT	Wet weight of sorted taxa	g
CoastalRiverInvertebrateData.csv	2008-2010 Invert Data	Total Count	Total count of sorted taxa
CoastalRiverInvertebrateData.csv	2008-2010 Invert Data	Total WT	Total weight of sample in tray	g
CoastalRiverInvertebrateData.csv	2008-2010 Invert Data	Transect	Long-term water quality/SAV monitoring transect ID		See 'ValueListDefinitions' worksheet
CoastalRiverInvertebrateData.csv	2008-2010 Invert Data	Tray#	Unique identification number of aluminum tray containing sorted taxa
CoastalRiverInvertebrateData.csv	2008-2010 Invert Data	TrayWT	Weight of aluminim tray	g
CoastalRiverInvertebrateData.csv	2008-2010 Invert Data	Type	Invertebrate type		See 'ValueListDefinitions' worksheet
CoastalRiverInvertebrateData.csv	2008-2010 Invert Data	WetWT	Wet weight of sorted taxa	g
CoastalRiverOtolithData.xlsx	OTOLITH DATA	ANNULI	Number of annual growth rings
CoastalRiverOtolithData.xlsx	OTOLITH DATA	DAY	Day of sampling
CoastalRiverOtolithData.xlsx	OTOLITH DATA	MONTH	Month sampled
CoastalRiverOtolithData.xlsx	OTOLITH DATA	READ by ACD	Annual rings read by Andrew Dutterer
CoastalRiverOtolithData.xlsx	OTOLITH DATA	READ by ANW	Annual rings read by Ashley Williams
CoastalRiverOtolithData.xlsx	OTOLITH DATA	READ by MAE	Annual rings read by Morgan Edwards
CoastalRiverOtolithData.xlsx	OTOLITH DATA	READ by MVL	Annual rings read by Matt Lauretta
CoastalRiverOtolithData.xlsx	OTOLITH DATA	READ by ZM	Annual rings read by Zack Martin
CoastalRiverOtolithData.xlsx	OTOLITH DATA	RIVER	River sampled		See 'ValueListDefinitions' worksheet
CoastalRiverOtolithData.xlsx	OTOLITH DATA	SEC_READ	Annual rings read from sectioned otolith
CoastalRiverOtolithData.xlsx	OTOLITH DATA	SECTIONED	Indicates whether otolith was sectioned		See 'ValueListDefinitions' worksheet
CoastalRiverOtolithData.xlsx	OTOLITH DATA	SPECIES	Fish species captured		See 'SpeciesList' worksheet
CoastalRiverOtolithData.xlsx	OTOLITH DATA	TL	Total length of fish	mm
CoastalRiverOtolithData.xlsx	OTOLITH DATA	VIAL	Vial number that otolith is stored
CoastalRiverOtolithData.xlsx	OTOLITH DATA	YEAR	Year sampled
CoastalRiverSavData	2007-2010	CANOPY	Percent cover of overhanging tree canopy	%
CoastalRiverSavData	2007-2010	COVER	Total percent area cover of SAV	%
CoastalRiverSavData	2007-2010	MONTH	Month sampled
CoastalRiverSavData	2007-2010	RIVER	River sampled		See 'ValueListDefinitions' worksheet
CoastalRiverSavData	2007-2010	SP_COVER	Percent area cover of SAV species	%
CoastalRiverSavData	2007-2010	SPECIES	Species of aquatic plant or filamentous algae		See 'SpeciesList' worksheet
CoastalRiverSavData	2007-2010	STATION	Long-term water quality/SAV monitoring station ID		See 'ValueListDefinitions' worksheet
CoastalRiverSavData	2007-2010	TRANSECT	Long-term water quality/SAV monitoring transect ID		See 'ValueListDefinitions' worksheet
CoastalRiverSavData	2007-2010	TYPE	Type of vegetation		See 'ValueListDefinitions' worksheet
CoastalRiverSavData	2007-2010	WEIGHT	Total wet weight of SAV	g
CoastalRiverSavData	2007-2010	YEAR	Year sampled
CoastalRiverSavInvertebratesCompiledData.xlsx	Invertebrates in SAV	ACA	Acaria
CoastalRiverSavInvertebratesCompiledData.xlsx	Invertebrates in SAV	AMP	Amphipoda
CoastalRiverSavInvertebratesCompiledData.xlsx	Invertebrates in SAV	BIV	Bivalva
CoastalRiverSavInvertebratesCompiledData.xlsx	Invertebrates in SAV	CLA	Cladocera
CoastalRiverSavInvertebratesCompiledData.xlsx	Invertebrates in SAV	COP	Copepoda
CoastalRiverSavInvertebratesCompiledData.xlsx	Invertebrates in SAV	COR	Coral
CoastalRiverSavInvertebratesCompiledData.xlsx	Invertebrates in SAV	CUM	Cumacia
CoastalRiverSavInvertebratesCompiledData.xlsx	Invertebrates in SAV	DATE	Sample date
CoastalRiverSavInvertebratesCompiledData.xlsx	Invertebrates in SAV	GAS	Gastropoda
CoastalRiverSavInvertebratesCompiledData.xlsx	Invertebrates in SAV	HIR	Hirudinia
CoastalRiverSavInvertebratesCompiledData.xlsx	Invertebrates in SAV	HYD	Hydrobiidae
CoastalRiverSavInvertebratesCompiledData.xlsx	Invertebrates in SAV	INS	Insect
CoastalRiverSavInvertebratesCompiledData.xlsx	Invertebrates in SAV	ISO	Isopoda
CoastalRiverSavInvertebratesCompiledData.xlsx	Invertebrates in SAV	MUCRB	Mud crab
CoastalRiverSavInvertebratesCompiledData.xlsx	Invertebrates in SAV	MYS	Mysidacea
CoastalRiverSavInvertebratesCompiledData.xlsx	Invertebrates in SAV	NEM	Nematoda
CoastalRiverSavInvertebratesCompiledData.xlsx	Invertebrates in SAV	OLI	Oligochaeta
CoastalRiverSavInvertebratesCompiledData.xlsx	Invertebrates in SAV	OST	Ostracoda
CoastalRiverSavInvertebratesCompiledData.xlsx	Invertebrates in SAV	PAL	Palaemonetes
CoastalRiverSavInvertebratesCompiledData.xlsx	Invertebrates in SAV	POL	Polychaeta
CoastalRiverSavInvertebratesCompiledData.xlsx	Invertebrates in SAV	REACH	Reach sampled
CoastalRiverSavInvertebratesCompiledData.xlsx	Invertebrates in SAV	RIVER	River sampled		See 'ValueListDefinitions' worksheet
CoastalRiverSavInvertebratesCompiledData.xlsx	Invertebrates in SAV	SAMPLE_WT	Total wet weight of sample	g
CoastalRiverSavInvertebratesCompiledData.xlsx	Invertebrates in SAV	SAV_SP	Species of aquatic plant or filamentous algae		See 'SpeciesList' worksheet
CoastalRiverSavInvertebratesCompiledData.xlsx	Invertebrates in SAV	SAV_TYPE	Type of vegetation sampled		See 'ValueListDefinitions' worksheet
CoastalRiverSavInvertebratesCompiledData.xlsx	Invertebrates in SAV	STATION	Long-term water quality/SAV monitoring station ID		See 'ValueListDefinitions' worksheet
CoastalRiverSavInvertebratesCompiledData.xlsx	Invertebrates in SAV	TAN	Tanaidacea
CoastalRiverSavInvertebratesCompiledData.xlsx	Invertebrates in SAV	TRANSECT	Long-term water quality/SAV monitoring transect ID		See 'ValueListDefinitions' worksheet
CoastalRiverSavInvertebratesCompiledData.xlsx	Invertebrates in SAV	TUR	Turbellaria
CoastalRiverSavInvertebratesCompiledData.xlsx	Invertebrates in SAV	UNK	Unknown Invertebrate taxa
CoatalRiverSeineData.xlsx	2007-2009 Seine Depletions	AREA	Area of seine site	square-meters
CoatalRiverSeineData.xlsx	2007-2009 Seine Depletions	BLCRB	Blue crab
CoatalRiverSeineData.xlsx	2007-2009 Seine Depletions	BLKI	Bluefin killifish
CoatalRiverSeineData.xlsx	2007-2009 Seine Depletions	BLUE	Bluegill
CoatalRiverSeineData.xlsx	2007-2009 Seine Depletions	DATE	Sample date
CoatalRiverSeineData.xlsx	2007-2009 Seine Depletions	EVENT	Sample event number		See 'ValueListDefinitions' worksheet
CoatalRiverSeineData.xlsx	2007-2009 Seine Depletions	FUND	Fundulus sp.
CoatalRiverSeineData.xlsx	2007-2009 Seine Depletions	GOBY	Goby sp. (Microgobius and Gobiosoma)
CoatalRiverSeineData.xlsx	2007-2009 Seine Depletions	GRSN	Gray snapper
CoatalRiverSeineData.xlsx	2007-2009 Seine Depletions	GUKI	Gulf killifish
CoatalRiverSeineData.xlsx	2007-2009 Seine Depletions	GUPI	Gulf pipefish
CoatalRiverSeineData.xlsx	2007-2009 Seine Depletions	HOG	Hogchoker
CoatalRiverSeineData.xlsx	2007-2009 Seine Depletions	INSI	Inland silverside
CoatalRiverSeineData.xlsx	2007-2009 Seine Depletions	LACH	Lake chuubsucker
CoatalRiverSeineData.xlsx	2007-2009 Seine Depletions	LEP	Lepomis sp.
CoatalRiverSeineData.xlsx	2007-2009 Seine Depletions	LMB	Largemouth bass
CoatalRiverSeineData.xlsx	2007-2009 Seine Depletions	LUCA	Lucania sp.
CoatalRiverSeineData.xlsx	2007-2009 Seine Depletions	MUCB	Mud crab
CoatalRiverSeineData.xlsx	2007-2009 Seine Depletions	NOTR	Notropis sp.
CoatalRiverSeineData.xlsx	2007-2009 Seine Depletions	PASS	Depletion pass
CoatalRiverSeineData.xlsx	2007-2009 Seine Depletions	PIN	Pinfish
CoatalRiverSeineData.xlsx	2007-2009 Seine Depletions	RAKI	Rainwater killifish
CoatalRiverSeineData.xlsx	2007-2009 Seine Depletions	REACH	Reach sampled
CoatalRiverSeineData.xlsx	2007-2009 Seine Depletions	RESU	Redear sunfish
CoatalRiverSeineData.xlsx	2007-2009 Seine Depletions	RIVER	River sampled		See 'ValueListDefinitions' worksheet
CoatalRiverSeineData.xlsx	2007-2009 Seine Depletions	SEKI	Seminole killifish
CoatalRiverSeineData.xlsx	2007-2009 Seine Depletions	SHRIMP	Palaemonetes
CoatalRiverSeineData.xlsx	2007-2009 Seine Depletions	SPSU	Spotted sunfish
CoatalRiverSeineData.xlsx	2007-2009 Seine Depletions	STATION	Long-term water quality/SAV monitoring station ID		See 'ValueListDefinitions' worksheet
CoatalRiverSeineData.xlsx	2007-2009 Seine Depletions	STRON	Strongylura sp.
CoatalRiverSeineData.xlsx	2007-2009 Seine Depletions	TIMO	Tidewater mojarra
CoatalRiverSeineData.xlsx	2007-2009 Seine Depletions	TRANSECT	Long-term water quality/SAV monitoring transect ID		See 'ValueListDefinitions' worksheet
CoatalRiverSeineData.xlsx	2009-2010 Monthly Surveys	BLCRB	Blue crab
CoatalRiverSeineData.xlsx	2009-2010 Monthly Surveys	DATE	Sample date
CoatalRiverSeineData.xlsx	2009-2010 Monthly Surveys	FUND	Fundulus sp.
CoatalRiverSeineData.xlsx	2009-2010 Monthly Surveys	FW_FISHES	Total freshwater fishes
CoatalRiverSeineData.xlsx	2009-2010 Monthly Surveys	GOBY	Goby sp. (Microgobius and Gobiosoma)
CoatalRiverSeineData.xlsx	2009-2010 Monthly Surveys	GUPI	Gulf pipefish
CoatalRiverSeineData.xlsx	2009-2010 Monthly Surveys	HOG	Hogchoker
CoatalRiverSeineData.xlsx	2009-2010 Monthly Surveys	INSI	Inland silverside
CoatalRiverSeineData.xlsx	2009-2010 Monthly Surveys	LEP	Lepomis sp.
CoatalRiverSeineData.xlsx	2009-2010 Monthly Surveys	LUCA	Lucania sp.
CoatalRiverSeineData.xlsx	2009-2010 Monthly Surveys	NOTR	Notropis sp.
CoatalRiverSeineData.xlsx	2009-2010 Monthly Surveys	PIN	Pinfish
CoatalRiverSeineData.xlsx	2009-2010 Monthly Surveys	RIVER	River sampled		See 'ValueListDefinitions' worksheet
CoatalRiverSeineData.xlsx	2009-2010 Monthly Surveys	SEINE AREA	Area of seine site	square-meters
CoatalRiverSeineData.xlsx	2009-2010 Monthly Surveys	STATION	Long-term water quality/SAV monitoring station ID		See 'ValueListDefinitions' worksheet
CoatalRiverSeineData.xlsx	2009-2010 Monthly Surveys	STRON	Strongylura sp.
CoatalRiverSeineData.xlsx	2009-2010 Monthly Surveys	SW_FISHES	Total saltwater fishes
CoatalRiverSeineData.xlsx	2009-2010 Monthly Surveys	TIMO	Tidewater mojarra
CoatalRiverSeineData.xlsx	2009-2010 Monthly Surveys	TRANSECT	Long-term water quality/SAV monitoring transect ID		See 'ValueListDefinitions' worksheet
	2007-2008 Invert Data	MGNEM	Nematoda

## Sheet: ValueListDefinitions
File	Worksheet	Field	Value	Value Definition
07002_CoastalRiverElectrofishingCatchabilityEstimates.csv	07002_CoastalRiverElectrofishin	EVENT	1	July 2007
07002_CoastalRiverElectrofishingCatchabilityEstimates.csv	07002_CoastalRiverElectrofishin	EVENT	2	January 2008
07002_CoastalRiverElectrofishingCatchabilityEstimates.csv	07002_CoastalRiverElectrofishin	EVENT	3	July 2008
07002_CoastalRiverElectrofishingCatchabilityEstimates.csv	07002_CoastalRiverElectrofishin	EVENT	4	January 2009
07002_CoastalRiverElectrofishingCatchabilityEstimates.csv	07002_CoastalRiverElectrofishin	EVENT	5	July 2009
07002_CoastalRiverElectrofishingCatchabilityEstimates.csv	07002_CoastalRiverElectrofishin	EVENT	6	August 2009
07002_CoastalRiverElectrofishingCatchabilityEstimates.csv	07002_CoastalRiverElectrofishin	EVENT	7	September 2009
07002_CoastalRiverElectrofishingCatchabilityEstimates.csv	07002_CoastalRiverElectrofishin	EVENT	8	October 2009
07002_CoastalRiverElectrofishingCatchabilityEstimates.csv	07002_CoastalRiverElectrofishin	EVENT	9	November 2009
07002_CoastalRiverElectrofishingCatchabilityEstimates.csv	07002_CoastalRiverElectrofishin	EVENT	10	December 2009
07002_CoastalRiverElectrofishingCatchabilityEstimates.csv	07002_CoastalRiverElectrofishin	EVENT	11	January 2010
07002_CoastalRiverElectrofishingCatchabilityEstimates.csv	07002_CoastalRiverElectrofishin	EVENT	12	February 2010
07002_CoastalRiverElectrofishingCatchabilityEstimates.csv	07002_CoastalRiverElectrofishin	EVENT	13	March 2010
07002_CoastalRiverElectrofishingCatchabilityEstimates.csv	07002_CoastalRiverElectrofishin	EVENT	14	April 2010
07002_CoastalRiverElectrofishingCatchabilityEstimates.csv	07002_CoastalRiverElectrofishin	EVENT	15	May 2010
07002_CoastalRiverElectrofishingCatchabilityEstimates.csv	07002_CoastalRiverElectrofishin	EVENT	16	June 2010
07002_CoastalRiverElectrofishingCatchabilityEstimates.csv	07002_CoastalRiverElectrofishin	RIVER	CHA	Chassahowitzka River
07002_CoastalRiverElectrofishingCatchabilityEstimates.csv	07002_CoastalRiverElectrofishin	RIVER	HOM	Homosassa River
07002_CoastalRiverElectrofishingCatchabilityEstimates.csv	07002_CoastalRiverElectrofishin	SEASON	Spring	March, April, May
07002_CoastalRiverElectrofishingCatchabilityEstimates.csv	07002_CoastalRiverElectrofishin	SEASON	Summer	June, July, August,
07002_CoastalRiverElectrofishingCatchabilityEstimates.csv	07002_CoastalRiverElectrofishin	SEASON	Fall	September, October, November
07002_CoastalRiverElectrofishingCatchabilityEstimates.csv	07002_CoastalRiverElectrofishin	SEASON	Winter	December, January, February
07002_CoastalRiverElectrofishingData.csv	07002_CoastalRiverElectrofishin	BODY	LB	Large-bodied fish
07002_CoastalRiverElectrofishingData.csv	07002_CoastalRiverElectrofishin	BODY	NA	Not applicable
07002_CoastalRiverElectrofishingData.csv	07002_CoastalRiverElectrofishin	BODY	SB	Small-bodied fish
07002_CoastalRiverElectrofishingData.csv	07002_CoastalRiverElectrofishin	DIET	Y	Sample taken
07002_CoastalRiverElectrofishingData.csv	07002_CoastalRiverElectrofishin	DIET	N	Sample not taken
07002_CoastalRiverElectrofishingData.csv	07002_CoastalRiverElectrofishin	EVENT	1	July 2007
07002_CoastalRiverElectrofishingData.csv	07002_CoastalRiverElectrofishin	EVENT	2	January 2008
07002_CoastalRiverElectrofishingData.csv	07002_CoastalRiverElectrofishin	EVENT	3	July 2008
07002_CoastalRiverElectrofishingData.csv	07002_CoastalRiverElectrofishin	EVENT	4	January 2009
07002_CoastalRiverElectrofishingData.csv	07002_CoastalRiverElectrofishin	EVENT	5	July 2009
07002_CoastalRiverElectrofishingData.csv	07002_CoastalRiverElectrofishin	EVENT	6	August 2009
07002_CoastalRiverElectrofishingData.csv	07002_CoastalRiverElectrofishin	EVENT	7	September 2009
07002_CoastalRiverElectrofishingData.csv	07002_CoastalRiverElectrofishin	EVENT	8	October 2009
07002_CoastalRiverElectrofishingData.csv	07002_CoastalRiverElectrofishin	EVENT	9	November 2009
07002_CoastalRiverElectrofishingData.csv	07002_CoastalRiverElectrofishin	EVENT	10	December 2009
07002_CoastalRiverElectrofishingData.csv	07002_CoastalRiverElectrofishin	EVENT	11	January 2010
07002_CoastalRiverElectrofishingData.csv	07002_CoastalRiverElectrofishin	EVENT	12	February 2010
07002_CoastalRiverElectrofishingData.csv	07002_CoastalRiverElectrofishin	EVENT	13	March 2010
07002_CoastalRiverElectrofishingData.csv	07002_CoastalRiverElectrofishin	EVENT	14	April 2010
07002_CoastalRiverElectrofishingData.csv	07002_CoastalRiverElectrofishin	EVENT	15	May 2010
07002_CoastalRiverElectrofishingData.csv	07002_CoastalRiverElectrofishin	EVENT	16	June 2010
07002_CoastalRiverElectrofishingData.csv	07002_CoastalRiverElectrofishin	FIN	LPV	Left pelvic fin
07002_CoastalRiverElectrofishingData.csv	07002_CoastalRiverElectrofishin	FIN	RPV	Right pelvic fin
07002_CoastalRiverElectrofishingData.csv	07002_CoastalRiverElectrofishin	FIN_RECAP	N	Finclip not present
07002_CoastalRiverElectrofishingData.csv	07002_CoastalRiverElectrofishin	FIN_RECAP	Y	Finclip present
07002_CoastalRiverElectrofishingData.csv	07002_CoastalRiverElectrofishin	FLOY_RECAP	N	External floy tag not present
07002_CoastalRiverElectrofishingData.csv	07002_CoastalRiverElectrofishin	FLOY_RECAP	Y	External floy tag present
07002_CoastalRiverElectrofishingData.csv	07002_CoastalRiverElectrofishin	GROUP	NO_FISH	No fish captured
07002_CoastalRiverElectrofishingData.csv	07002_CoastalRiverElectrofishin	GROUP	GAR	Florida gar and longnose gar
07002_CoastalRiverElectrofishingData.csv	07002_CoastalRiverElectrofishin	GROUP	CAT	Hardhead catfish, gafftopsail catfish, brown bullhead, yellow bullhead
07002_CoastalRiverElectrofishingData.csv	07002_CoastalRiverElectrofishin	GROUP	LEP1	Juvenile Lepomis spp.
07002_CoastalRiverElectrofishingData.csv	07002_CoastalRiverElectrofishin	GROUP	LEP2	Adult Lepomis spp.
07002_CoastalRiverElectrofishingData.csv	07002_CoastalRiverElectrofishin	GROUP	GRSN	Gray snapper
07002_CoastalRiverElectrofishingData.csv	07002_CoastalRiverElectrofishin	GROUP	BASS1	Juvenile largemouth bass
07002_CoastalRiverElectrofishingData.csv	07002_CoastalRiverElectrofishin	GROUP	BASS2	Adult largemouth basss
07002_CoastalRiverElectrofishingData.csv	07002_CoastalRiverElectrofishin	GROUP	PIN	Pinfish
07002_CoastalRiverElectrofishingData.csv	07002_CoastalRiverElectrofishin	GROUP	AMEE	American eel
07002_CoastalRiverElectrofishingData.csv	07002_CoastalRiverElectrofishin	GROUP	INSI	Inland silverside
07002_CoastalRiverElectrofishingData.csv	07002_CoastalRiverElectrofishin	GROUP	SHEE	Sheepshead
07002_CoastalRiverElectrofishingData.csv	07002_CoastalRiverElectrofishin	GROUP	COSN	Common snook
07002_CoastalRiverElectrofishingData.csv	07002_CoastalRiverElectrofishin	GROUP	RAY	Sting ray
07002_CoastalRiverElectrofishingData.csv	07002_CoastalRiverElectrofishin	GROUP	STMU	Striped mullet
07002_CoastalRiverElectrofishingData.csv	07002_CoastalRiverElectrofishin	GROUP	TIMO	Tidewater mojarra
07002_CoastalRiverElectrofishingData.csv	07002_CoastalRiverElectrofishin	GROUP	DRUM	Red drum and black drum
07002_CoastalRiverElectrofishingData.csv	07002_CoastalRiverElectrofishin	GROUP	STRON	Strongylura sp.
07002_CoastalRiverElectrofishingData.csv	07002_CoastalRiverElectrofishin	GROUP	CPIC	Chain pickerel
07002_CoastalRiverElectrofishingData.csv	07002_CoastalRiverElectrofishin	GROUP	GOSH	Golden shiner
07002_CoastalRiverElectrofishingData.csv	07002_CoastalRiverElectrofishin	GROUP	HOG	Hogchoker
07002_CoastalRiverElectrofishingData.csv	07002_CoastalRiverElectrofishin	GROUP	SUCKER1	Juvenile lake chubsucker and spotted sucker
07002_CoastalRiverElectrofishingData.csv	07002_CoastalRiverElectrofishin	GROUP	MENH	Menhaden
07002_CoastalRiverElectrofishingData.csv	07002_CoastalRiverElectrofishin	GROUP	BLKI	Bluefin killifish
07002_CoastalRiverElectrofishingData.csv	07002_CoastalRiverElectrofishin	GROUP	RAKI	Rainwater killifish
07002_CoastalRiverElectrofishingData.csv	07002_CoastalRiverElectrofishin	GROUP	SEKI	Seminole killifish
07002_CoastalRiverElectrofishingData.csv	07002_CoastalRiverElectrofishin	GROUP	UNID	Unidentified fish
07002_CoastalRiverElectrofishingData.csv	07002_CoastalRiverElectrofishin	GROUP	GOBY	Clown goby and naked goby
07002_CoastalRiverElectrofishingData.csv	07002_CoastalRiverElectrofishin	GROUP	GUTO	Gulf toadfish
07002_CoastalRiverElectrofishingData.csv	07002_CoastalRiverElectrofishin	GROUP	MOSQ	Mosquitofish
07002_CoastalRiverElectrofishingData.csv	07002_CoastalRiverElectrofishin	GROUP	NOTR	Notrpois sp.
07002_CoastalRiverElectrofishingData.csv	07002_CoastalRiverElectrofishin	GROUP	LADY	Ladyfish
07002_CoastalRiverElectrofishingData.csv	07002_CoastalRiverElectrofishin	GROUP	NA	Not applicable
07002_CoastalRiverElectrofishingData.csv	07002_CoastalRiverElectrofishin	GROUP	CRJA	Crevalle jack
07002_CoastalRiverElectrofishingData.csv	07002_CoastalRiverElectrofishin	GROUP	SPSE	Spotted seatrout
07002_CoastalRiverElectrofishingData.csv	07002_CoastalRiverElectrofishin	GROUP	WHSH	White sharksucker
07002_CoastalRiverElectrofishingData.csv	07002_CoastalRiverElectrofishin	GROUP	FUND	Fundulus sp.
07002_CoastalRiverElectrofishingData.csv	07002_CoastalRiverElectrofishin	GROUP	SIPE	Silver perch
07002_CoastalRiverElectrofishingData.csv	07002_CoastalRiverElectrofishin	GROUP	BAAN	Bay anchovy
07002_CoastalRiverElectrofishingData.csv	07002_CoastalRiverElectrofishin	GROUP	SAMO	Sailfin molly
07002_CoastalRiverElectrofishingData.csv	07002_CoastalRiverElectrofishin	GROUP	LEJA	Leatherjacket
07002_CoastalRiverElectrofishingData.csv	07002_CoastalRiverElectrofishin	GROUP	SPOT	Spot
07002_CoastalRiverElectrofishingData.csv	07002_CoastalRiverElectrofishin	GROUP	STMO	Striped mojarra
07002_CoastalRiverElectrofishingData.csv	07002_CoastalRiverElectrofishin	GROUP	CLGO	Clown goby
07002_CoastalRiverElectrofishingData.csv	07002_CoastalRiverElectrofishin	GROUP	GUKI	Gulk killifish
07002_CoastalRiverElectrofishingData.csv	07002_CoastalRiverElectrofishin	GROUP	GUPI	Gulf pipefish
07002_CoastalRiverElectrofishingData.csv	07002_CoastalRiverElectrofishin	GROUP	NAGO	Naked goby
07002_CoastalRiverElectrofishingData.csv	07002_CoastalRiverElectrofishin	GROUP	FLOU	Flounder
07002_CoastalRiverElectrofishingData.csv	07002_CoastalRiverElectrofishin	GROUP	LEKI	Least killifish
07002_CoastalRiverElectrofishingData.csv	07002_CoastalRiverElectrofishin	GROUP	WHMU	White mullet
07002_CoastalRiverElectrofishingData.csv	07002_CoastalRiverElectrofishin	GROUP	BARR	Barracuda
07002_CoastalRiverElectrofishingData.csv	07002_CoastalRiverElectrofishin	GROUP	SHMI	Sheepshead minnow
07002_CoastalRiverElectrofishingData.csv	07002_CoastalRiverElectrofishin	GROUP	SUCKER2	Adult lake chubsucker and spotted sucker
07002_CoastalRiverElectrofishingData.csv	07002_CoastalRiverElectrofishin	GROUP	CLUPEID	Clupeid sp.
07002_CoastalRiverElectrofishingData.csv	07002_CoastalRiverElectrofishin	GROUP	SIJE	Silver jenny
07002_CoastalRiverElectrofishingData.csv	07002_CoastalRiverElectrofishin	GROUP	SOLE	Sole sp.
07002_CoastalRiverElectrofishingData.csv	07002_CoastalRiverElectrofishin	GROUP	BOW	Bowfin
07002_CoastalRiverElectrofishingData.csv	07002_CoastalRiverElectrofishin	GROUP	CPIK	Chain pickerel
07002_CoastalRiverElectrofishingData.csv	07002_CoastalRiverElectrofishin	GROUP	BLDA	Blackbanded darter
07002_CoastalRiverElectrofishingData.csv	07002_CoastalRiverElectrofishin	GROUP	TAMA	Tadpole madtom
07002_CoastalRiverElectrofishingData.csv	07002_CoastalRiverElectrofishin	GROUP	PYGSU	Pygmy sunfish
07002_CoastalRiverElectrofishingData.csv	07002_CoastalRiverElectrofishin	RIVER	CHA	Chassahowitzka River
07002_CoastalRiverElectrofishingData.csv	07002_CoastalRiverElectrofishin	RIVER	HOM	Homosassa River
07002_CoastalRiverElectrofishingData.csv	07002_CoastalRiverElectrofishin	RIVER	WAC	Wacissa River
07002_CoastalRiverElectrofishingData.csv	07002_CoastalRiverElectrofishin	TRANSECT	MS-0.5	See site maps
07002_CoastalRiverElectrofishingData.csv	07002_CoastalRiverElectrofishin	TRANSECT	MS-1	See site maps
07002_CoastalRiverElectrofishingData.csv	07002_CoastalRiverElectrofishin	TRANSECT	MS-1.0	See site maps
07002_CoastalRiverElectrofishingData.csv	07002_CoastalRiverElectrofishin	TRANSECT	MS-1.5	See site maps
07002_CoastalRiverElectrofishingData.csv	07002_CoastalRiverElectrofishin	TRANSECT	MS-2	See site maps
07002_CoastalRiverElectrofishingData.csv	07002_CoastalRiverElectrofishin	TRANSECT	MS-2.0	See site maps
07002_CoastalRiverElectrofishingData.csv	07002_CoastalRiverElectrofishin	TRANSECT	MS-2.5	See site maps
07002_CoastalRiverElectrofishingData.csv	07002_CoastalRiverElectrofishin	TRANSECT	MS-3.0	See site maps
07002_CoastalRiverElectrofishingData.csv	07002_CoastalRiverElectrofishin	TRANSECT	MS-3.5	See site maps
07002_CoastalRiverElectrofishingData.csv	07002_CoastalRiverElectrofishin	TRANSECT	MS-4.0	See site maps
07002_CoastalRiverElectrofishingData.csv	07002_CoastalRiverElectrofishin	TRANSECT	MS-4.5	See site maps
07002_CoastalRiverElectrofishingData.csv	07002_CoastalRiverElectrofishin	TRANSECT	MS-5.0	See site maps
07002_CoastalRiverElectrofishingData.csv	07002_CoastalRiverElectrofishin	TRANSECT	MS-8.0	See site maps
07002_CoastalRiverElectrofishingData.csv	07002_CoastalRiverElectrofishin	TRANSECT	MS-8.5	See site maps
07002_CoastalRiverElectrofishingData.csv	07002_CoastalRiverElectrofishin	TRANSECT	MS-9.0	See site maps
07002_CoastalRiverElectrofishingData.csv	07002_CoastalRiverElectrofishin	TRANSECT	MS-9.5	See site maps
07002_CoastalRiverElectrofishingData.csv	07002_CoastalRiverElectrofishin	TRANSECT	SL-1	See site maps
07002_CoastalRiverElectrofishingData.csv	07002_CoastalRiverElectrofishin	TRANSECT	SL-11	See site maps
07002_CoastalRiverElectrofishingData.csv	07002_CoastalRiverElectrofishin	TRANSECT	SL-12	See site maps
07002_CoastalRiverElectrofishingData.csv	07002_CoastalRiverElectrofishin	TRANSECT	SL-13	See site maps
07002_CoastalRiverElectrofishingData.csv	07002_CoastalRiverElectrofishin	TRANSECT	SL-14	See site maps
07002_CoastalRiverElectrofishingData.csv	07002_CoastalRiverElectrofishin	TRANSECT	SL-15	See site maps
07002_CoastalRiverElectrofishingData.csv	07002_CoastalRiverElectrofishin	TRANSECT	SL-16	See site maps
07002_CoastalRiverElectrofishingData.csv	07002_CoastalRiverElectrofishin	TRANSECT	SL-17	See site maps
07002_CoastalRiverElectrofishingData.csv	07002_CoastalRiverElectrofishin	TRANSECT	SL-18	See site maps
07002_CoastalRiverElectrofishingData.csv	07002_CoastalRiverElectrofishin	TRANSECT	SL-19	See site maps
07002_CoastalRiverElectrofishingData.csv	07002_CoastalRiverElectrofishin	TRANSECT	SL-2	See site maps
07002_CoastalRiverElectrofishingData.csv	07002_CoastalRiverElectrofishin	TRANSECT	SL-20	See site maps
07002_CoastalRiverElectrofishingData.csv	07002_CoastalRiverElectrofishin	TRANSECT	SL-29	See site maps
07002_CoastalRiverElectrofishingData.csv	07002_CoastalRiverElectrofishin	TRANSECT	SL-3	See site maps
07002_CoastalRiverElectrofishingData.csv	07002_CoastalRiverElectrofishin	TRANSECT	SL-30	See site maps
07002_CoastalRiverElectrofishingData.csv	07002_CoastalRiverElectrofishin	TRANSECT	SL-31	See site maps
07002_CoastalRiverElectrofishingData.csv	07002_CoastalRiverElectrofishin	TRANSECT	SL-32	See site maps
07002_CoastalRiverElectrofishingData.csv	07002_CoastalRiverElectrofishin	TRANSECT	SL-33	See site maps
07002_CoastalRiverElectrofishingData.csv	07002_CoastalRiverElectrofishin	TRANSECT	SL-34	See site maps
07002_CoastalRiverElectrofishingData.csv	07002_CoastalRiverElectrofishin	TRANSECT	SL-35	See site maps
07002_CoastalRiverElectrofishingData.csv	07002_CoastalRiverElectrofishin	TRANSECT	SL-36	See site maps
07002_CoastalRiverElectrofishingData.csv	07002_CoastalRiverElectrofishin	TRANSECT	SL-37	See site maps
07002_CoastalRiverElectrofishingData.csv	07002_CoastalRiverElectrofishin	TRANSECT	SL-38	See site maps
07002_CoastalRiverElectrofishingData.csv	07002_CoastalRiverElectrofishin	TRANSECT	SL-4	See site maps
07002_CoastalRiverElectrofishingData.csv	07002_CoastalRiverElectrofishin	TRANSECT	SL-40	See site maps
07002_CoastalRiverElectrofishingData.csv	07002_CoastalRiverElectrofishin	TRANSECT	SL-5	See site maps
07002_CoastalRiverElectrofishingData.csv	07002_CoastalRiverElectrofishin	TRANSECT	SL-5+7	See site maps
07002_CoastalRiverElectrofishingData.csv	07002_CoastalRiverElectrofishin	TRANSECT	SL-6	See site maps
07002_CoastalRiverElectrofishingData.csv	07002_CoastalRiverElectrofishin	TRANSECT	SL-7	See site maps
07002_CoastalRiverElectrofishingData.csv	07002_CoastalRiverElectrofishin	TRANSECT	SL-8	See site maps
07002_CoastalRiverElectrofishingData.csv	07002_CoastalRiverElectrofishin	TYPE	FRESH	Freshwater fish species
07002_CoastalRiverElectrofishingData.csv	07002_CoastalRiverElectrofishin	TYPE	NA	Not applicable
07002_CoastalRiverElectrofishingData.csv	07002_CoastalRiverElectrofishin	TYPE	SALT	Saltwater fish species
07002_CoastalRiverFishDietData.csv	07002_CoastalRiverFishDietData	Diet_Item	ALGAE	Filamentous algae
07002_CoastalRiverFishDietData.csv	07002_CoastalRiverFishDietData	Diet_Item	FISH	Fish species
07002_CoastalRiverFishDietData.csv	07002_CoastalRiverFishDietData	Diet_Item	DET	Detritus
07002_CoastalRiverFishDietData.csv	07002_CoastalRiverFishDietData	Diet_Item	INV	Invertebrate
07002_CoastalRiverFishDietData.csv	07002_CoastalRiverFishDietData	Diet_Item	TER	Terrestrial prey
07002_CoastalRiverFishDietData.csv	07002_CoastalRiverFishDietData	Diet_Item	INS	Insect
07002_CoastalRiverFishDietData.csv	07002_CoastalRiverFishDietData	Diet_Item	UNID	Unidentified
07002_CoastalRiverFishDietData.csv	07002_CoastalRiverFishDietData	Diet_Item	PLANT	Vascular plant
07002_CoastalRiverFishDietData.csv	07002_CoastalRiverFishDietData	Diet_Item	SJ	Stomach juice
07002_CoastalRiverFishDietData.csv	07002_CoastalRiverFishDietData	Diet_Item	EMPTY	Empty stomach
07002_CoastalRiverFishDietData.csv	07002_CoastalRiverFishDietData	Diet_Item	SED	Sediment
07002_CoastalRiverFishDietData.csv	07002_CoastalRiverFishDietData	Diet_Item	TIS	Unidentified animal tissue
07002_CoastalRiverFishDietData.csv	07002_CoastalRiverFishDietData	Diet_Item	MIX	Mixed diet items
07002_CoastalRiverFishDietData.csv	07002_CoastalRiverFishDietData	Diet_Item	PLASTIC	Plastic debris
07002_CoastalRiverFishDietData.csv	07002_CoastalRiverFishDietData	Diet_Item	VERT	Unidentified vertebrate
07002_CoastalRiverFishDietData.csv	07002_CoastalRiverFishDietData	Diet_Item	TRASH	Trash item
07002_CoastalRiverFishDietData.csv	07002_CoastalRiverFishDietData	Diet_Type	SAC	Sacrificed fish
07002_CoastalRiverFishDietData.csv	07002_CoastalRiverFishDietData	Diet_Type	GL	Gastric lavage
07002_CoastalRiverFishDietData.csv	07002_CoastalRiverFishDietData	Event	1	July 2007
07002_CoastalRiverFishDietData.csv	07002_CoastalRiverFishDietData	Event	2	January 2008
07002_CoastalRiverFishDietData.csv	07002_CoastalRiverFishDietData	Event	3	July 2008
07002_CoastalRiverFishDietData.csv	07002_CoastalRiverFishDietData	Event	4	January 2009
07002_CoastalRiverFishDietData.csv	07002_CoastalRiverFishDietData	Event	5	July 2009
07002_CoastalRiverFishDietData.csv	07002_CoastalRiverFishDietData	Event	6	August 2009
07002_CoastalRiverFishDietData.csv	07002_CoastalRiverFishDietData	Event	7	September 2009
07002_CoastalRiverFishDietData.csv	07002_CoastalRiverFishDietData	Event	8	October 2009
07002_CoastalRiverFishDietData.csv	07002_CoastalRiverFishDietData	Event	9	November 2009
07002_CoastalRiverFishDietData.csv	07002_CoastalRiverFishDietData	Event	10	December 2009
07002_CoastalRiverFishDietData.csv	07002_CoastalRiverFishDietData	Event	11	January 2010
07002_CoastalRiverFishDietData.csv	07002_CoastalRiverFishDietData	Event	12	February 2010
07002_CoastalRiverFishDietData.csv	07002_CoastalRiverFishDietData	Event	13	March 2010
07002_CoastalRiverFishDietData.csv	07002_CoastalRiverFishDietData	Event	14	April 2010
07002_CoastalRiverFishDietData.csv	07002_CoastalRiverFishDietData	Event	15	May 2010
07002_CoastalRiverFishDietData.csv	07002_CoastalRiverFishDietData	Event	16	June 2010
07002_CoastalRiverFishDietData.csv	07002_CoastalRiverFishDietData	Item_Type	ALY	Alymyracuma sp.
07002_CoastalRiverFishDietData.csv	07002_CoastalRiverFishDietData	Item_Type	AMEE	American eel
07002_CoastalRiverFishDietData.csv	07002_CoastalRiverFishDietData	Item_Type	AMP	Amphipoda
07002_CoastalRiverFishDietData.csv	07002_CoastalRiverFishDietData	Item_Type	ANN	Annelid
07002_CoastalRiverFishDietData.csv	07002_CoastalRiverFishDietData	Item_Type	ANOLE	Anole lizard
07002_CoastalRiverFishDietData.csv	07002_CoastalRiverFishDietData	Item_Type	ANT	Ant
07002_CoastalRiverFishDietData.csv	07002_CoastalRiverFishDietData	Item_Type	ANT/COL	Ants and Coleoptera
07002_CoastalRiverFishDietData.csv	07002_CoastalRiverFishDietData	Item_Type	AQU	Aquatic
07002_CoastalRiverFishDietData.csv	07002_CoastalRiverFishDietData	Item_Type	ATNE	Atlantic needlefish
07002_CoastalRiverFishDietData.csv	07002_CoastalRiverFishDietData	Item_Type	BAAN	Bay anchovy
07002_CoastalRiverFishDietData.csv	07002_CoastalRiverFishDietData	Item_Type	BARN	Barnacle
07002_CoastalRiverFishDietData.csv	07002_CoastalRiverFishDietData	Item_Type	BEE	Bee
07002_CoastalRiverFishDietData.csv	07002_CoastalRiverFishDietData	Item_Type	BIV	Bivalve
07002_CoastalRiverFishDietData.csv	07002_CoastalRiverFishDietData	Item_Type	BLCRB	Blue crab
07002_CoastalRiverFishDietData.csv	07002_CoastalRiverFishDietData	Item_Type	BLKI	Bluefin killifish
07002_CoastalRiverFishDietData.csv	07002_CoastalRiverFishDietData	Item_Type	BONES	Bone
07002_CoastalRiverFishDietData.csv	07002_CoastalRiverFishDietData	Item_Type	BRY	Bryozoa
07002_CoastalRiverFishDietData.csv	07002_CoastalRiverFishDietData	Item_Type	CAT	Caterpillar
07002_CoastalRiverFishDietData.csv	07002_CoastalRiverFishDietData	Item_Type	CENT	Centipede
07002_CoastalRiverFishDietData.csv	07002_CoastalRiverFishDietData	Item_Type	CERLA	Ceratopogonidae larvae
07002_CoastalRiverFishDietData.csv	07002_CoastalRiverFishDietData	Item_Type	CERPU	Ceratopogonidae pupae
07002_CoastalRiverFishDietData.csv	07002_CoastalRiverFishDietData	Item_Type	CHI	Chironomid
07002_CoastalRiverFishDietData.csv	07002_CoastalRiverFishDietData	Item_Type	CHILA	Chironomid larvae
07002_CoastalRiverFishDietData.csv	07002_CoastalRiverFishDietData	Item_Type	CHIPU	Chironomid pupae
07002_CoastalRiverFishDietData.csv	07002_CoastalRiverFishDietData	Item_Type	CICA	Cicada
07002_CoastalRiverFishDietData.csv	07002_CoastalRiverFishDietData	Item_Type	CLGO	Clown goby
07002_CoastalRiverFishDietData.csv	07002_CoastalRiverFishDietData	Item_Type	COL	Coleoptera
07002_CoastalRiverFishDietData.csv	07002_CoastalRiverFishDietData	Item_Type	COLLA	Coleoptera larvae
07002_CoastalRiverFishDietData.csv	07002_CoastalRiverFishDietData	Item_Type	COP	Copepod
07002_CoastalRiverFishDietData.csv	07002_CoastalRiverFishDietData	Item_Type	COR	Coral
07002_CoastalRiverFishDietData.csv	07002_CoastalRiverFishDietData	Item_Type	CRAB	Crab
07002_CoastalRiverFishDietData.csv	07002_CoastalRiverFishDietData	Item_Type	CRAY	Crayfish
07002_CoastalRiverFishDietData.csv	07002_CoastalRiverFishDietData	Item_Type	CRU	Crustacean
07002_CoastalRiverFishDietData.csv	07002_CoastalRiverFishDietData	Item_Type	CUL	Culicidae
07002_CoastalRiverFishDietData.csv	07002_CoastalRiverFishDietData	Item_Type	CULLA	Culicidae larvae
07002_CoastalRiverFishDietData.csv	07002_CoastalRiverFishDietData	Item_Type	DECA	Decapod
07002_CoastalRiverFishDietData.csv	07002_CoastalRiverFishDietData	Item_Type	DIP	Diptera
07002_CoastalRiverFishDietData.csv	07002_CoastalRiverFishDietData	Item_Type	DIPLA	Diptera larvae
07002_CoastalRiverFishDietData.csv	07002_CoastalRiverFishDietData	Item_Type	DIPPU	Diptera Pupae
07002_CoastalRiverFishDietData.csv	07002_CoastalRiverFishDietData	Item_Type	DIRT	Sediment
07002_CoastalRiverFishDietData.csv	07002_CoastalRiverFishDietData	Item_Type	DRUM	Red or black drum
07002_CoastalRiverFishDietData.csv	07002_CoastalRiverFishDietData	Item_Type	DUCK	Duck
07002_CoastalRiverFishDietData.csv	07002_CoastalRiverFishDietData	Item_Type	DYNO	Dynoflagellate
07002_CoastalRiverFishDietData.csv	07002_CoastalRiverFishDietData	Item_Type	EGGS	Fish eggs
07002_CoastalRiverFishDietData.csv	07002_CoastalRiverFishDietData	Item_Type	EPH	Ephemeroptera
07002_CoastalRiverFishDietData.csv	07002_CoastalRiverFishDietData	Item_Type	EPHLA	Ephemeroptera larvae
07002_CoastalRiverFishDietData.csv	07002_CoastalRiverFishDietData	Item_Type	EPHPU	Ephemeroptera pupae
07002_CoastalRiverFishDietData.csv	07002_CoastalRiverFishDietData	Item_Type	FEATHER	Bird feather
07002_CoastalRiverFishDietData.csv	07002_CoastalRiverFishDietData	Item_Type	FIL	Filamentous algae
07002_CoastalRiverFishDietData.csv	07002_CoastalRiverFishDietData	Item_Type	FILAMENT	Fishing line monofilament
07002_CoastalRiverFishDietData.csv	07002_CoastalRiverFishDietData	Item_Type	FLY	Terrestrial fly
07002_CoastalRiverFishDietData.csv	07002_CoastalRiverFishDietData	Item_Type	FROG	Bullfrog
07002_CoastalRiverFishDietData.csv	07002_CoastalRiverFishDietData	Item_Type	GAS	Gastropoda
07002_CoastalRiverFishDietData.csv	07002_CoastalRiverFishDietData	Item_Type	GOBY	Goby
07002_CoastalRiverFishDietData.csv	07002_CoastalRiverFishDietData	Item_Type	GOBY/INSI	Goby and Inland silverside
07002_CoastalRiverFishDietData.csv	07002_CoastalRiverFishDietData	Item_Type	GRASSHOPPER	Grasshopper
07002_CoastalRiverFishDietData.csv	07002_CoastalRiverFishDietData	Item_Type	GRSHR	Grass shrimp
07002_CoastalRiverFishDietData.csv	07002_CoastalRiverFishDietData	Item_Type	GRSN	Gray snapper
07002_CoastalRiverFishDietData.csv	07002_CoastalRiverFishDietData	Item_Type	GUPI	Gulf pipefish
07002_CoastalRiverFishDietData.csv	07002_CoastalRiverFishDietData	Item_Type	GUTO	Gulf toadfish
07002_CoastalRiverFishDietData.csv	07002_CoastalRiverFishDietData	Item_Type	HEM
07002_CoastalRiverFishDietData.csv	07002_CoastalRiverFishDietData	Item_Type	HET	Heteroptera
07002_CoastalRiverFishDietData.csv	07002_CoastalRiverFishDietData	Item_Type	HIR	Hirudina
07002_CoastalRiverFishDietData.csv	07002_CoastalRiverFishDietData	Item_Type	HOG	Hogchoker
07002_CoastalRiverFishDietData.csv	07002_CoastalRiverFishDietData	Item_Type	HYM	Hymenoptera
07002_CoastalRiverFishDietData.csv	07002_CoastalRiverFishDietData	Item_Type	INS	Insect
07002_CoastalRiverFishDietData.csv	07002_CoastalRiverFishDietData	Item_Type	INSI	Inland silverside
07002_CoastalRiverFishDietData.csv	07002_CoastalRiverFishDietData	Item_Type	INV	Invertebrate
07002_CoastalRiverFishDietData.csv	07002_CoastalRiverFishDietData	Item_Type	ISO	Isopod
07002_CoastalRiverFishDietData.csv	07002_CoastalRiverFishDietData	Item_Type	LACH	Lake chubsucker
07002_CoastalRiverFishDietData.csv	07002_CoastalRiverFishDietData	Item_Type	LADY	Ladyfish
07002_CoastalRiverFishDietData.csv	07002_CoastalRiverFishDietData	Item_Type	LARVAE	Fish larvae
07002_CoastalRiverFishDietData.csv	07002_CoastalRiverFishDietData	Item_Type	LEAF	Leaves
07002_CoastalRiverFishDietData.csv	07002_CoastalRiverFishDietData	Item_Type	LEAF/WOOD	Leaves/woody debris
07002_CoastalRiverFishDietData.csv	07002_CoastalRiverFishDietData	Item_Type	LEAFHOPPER	Leafhopper insect
07002_CoastalRiverFishDietData.csv	07002_CoastalRiverFishDietData	Item_Type	LEAVES	Leaves
07002_CoastalRiverFishDietData.csv	07002_CoastalRiverFishDietData	Item_Type	LEAVES/WOOD	Leaves/woody debris
07002_CoastalRiverFishDietData.csv	07002_CoastalRiverFishDietData	Item_Type	LEECH	Leech
07002_CoastalRiverFishDietData.csv	07002_CoastalRiverFishDietData	Item_Type	LEP	Lepomis sp.
07002_CoastalRiverFishDietData.csv	07002_CoastalRiverFishDietData	Item_Type	LEPLA	Lepidoptera larvae
07002_CoastalRiverFishDietData.csv	07002_CoastalRiverFishDietData	Item_Type	LIZARD	Lizard
07002_CoastalRiverFishDietData.csv	07002_CoastalRiverFishDietData	Item_Type	LMB	Largemouth bass
07002_CoastalRiverFishDietData.csv	07002_CoastalRiverFishDietData	Item_Type	MCECT
07002_CoastalRiverFishDietData.csv	07002_CoastalRiverFishDietData	Item_Type	MEGLA	Megaloptera larvae
07002_CoastalRiverFishDietData.csv	07002_CoastalRiverFishDietData	Item_Type	MENH	Menhaden
07002_CoastalRiverFishDietData.csv	07002_CoastalRiverFishDietData	Item_Type	METAL	Metal pieces
07002_CoastalRiverFishDietData.csv	07002_CoastalRiverFishDietData	Item_Type	MGACA	Acaria
07002_CoastalRiverFishDietData.csv	07002_CoastalRiverFishDietData	Item_Type	MGALA	Alymyracuma sp.
07002_CoastalRiverFishDietData.csv	07002_CoastalRiverFishDietData	Item_Type	MGALY	Alymyracuma sp.
07002_CoastalRiverFishDietData.csv	07002_CoastalRiverFishDietData	Item_Type	MGCLA	Cladocera
07002_CoastalRiverFishDietData.csv	07002_CoastalRiverFishDietData	Item_Type	MGCOL	Coleoptera
07002_CoastalRiverFishDietData.csv	07002_CoastalRiverFishDietData	Item_Type	MIL	Millipede
07002_CoastalRiverFishDietData.csv	07002_CoastalRiverFishDietData	Item_Type	MOL	Mullusk
07002_CoastalRiverFishDietData.csv	07002_CoastalRiverFishDietData	Item_Type	MOSQ	Mosquitofish
07002_CoastalRiverFishDietData.csv	07002_CoastalRiverFishDietData	Item_Type	MUCRB	Mud crab
07002_CoastalRiverFishDietData.csv	07002_CoastalRiverFishDietData	Item_Type	MYR	Myriophyllum
07002_CoastalRiverFishDietData.csv	07002_CoastalRiverFishDietData	Item_Type	MYS	Mysidacea
07002_CoastalRiverFishDietData.csv	07002_CoastalRiverFishDietData	Item_Type	NAGO	Naked goby
07002_CoastalRiverFishDietData.csv	07002_CoastalRiverFishDietData	Item_Type	NAJ	Najas
07002_CoastalRiverFishDietData.csv	07002_CoastalRiverFishDietData	Item_Type	NEM	Nematode
07002_CoastalRiverFishDietData.csv	07002_CoastalRiverFishDietData	Item_Type	NEU
07002_CoastalRiverFishDietData.csv	07002_CoastalRiverFishDietData	Item_Type	NOTR	Notropis
07002_CoastalRiverFishDietData.csv	07002_CoastalRiverFishDietData	Item_Type	ODOLA	Odonate larvae
07002_CoastalRiverFishDietData.csv	07002_CoastalRiverFishDietData	Item_Type	ODOPU	Odonate pupae
07002_CoastalRiverFishDietData.csv	07002_CoastalRiverFishDietData	Item_Type	OLI	Oligochaete
07002_CoastalRiverFishDietData.csv	07002_CoastalRiverFishDietData	Item_Type	OST	Ostracod
07002_CoastalRiverFishDietData.csv	07002_CoastalRiverFishDietData	Item_Type	PARA	Parasite
07002_CoastalRiverFishDietData.csv	07002_CoastalRiverFishDietData	Item_Type	PERI	Periphyton
07002_CoastalRiverFishDietData.csv	07002_CoastalRiverFishDietData	Item_Type	PET	Petrophila
07002_CoastalRiverFishDietData.csv	07002_CoastalRiverFishDietData	Item_Type	PIN	Pinfish
07002_CoastalRiverFishDietData.csv	07002_CoastalRiverFishDietData	Item_Type	PLANT	Aquatic plant
07002_CoastalRiverFishDietData.csv	07002_CoastalRiverFishDietData	Item_Type	PLASTIC	Plastic debris
07002_CoastalRiverFishDietData.csv	07002_CoastalRiverFishDietData	Item_Type	PLE	Plecoptera
07002_CoastalRiverFishDietData.csv	07002_CoastalRiverFishDietData	Item_Type	POL	Polychaete
07002_CoastalRiverFishDietData.csv	07002_CoastalRiverFishDietData	Item_Type	POR	Porifera
07002_CoastalRiverFishDietData.csv	07002_CoastalRiverFishDietData	Item_Type	RAKI	Rainwater killifish
07002_CoastalRiverFishDietData.csv	07002_CoastalRiverFishDietData	Item_Type	ROACH	Roach
07002_CoastalRiverFishDietData.csv	07002_CoastalRiverFishDietData	Item_Type	ROCK	Sediment
07002_CoastalRiverFishDietData.csv	07002_CoastalRiverFishDietData	Item_Type	SAMO	Sailfin molly
07002_CoastalRiverFishDietData.csv	07002_CoastalRiverFishDietData	Item_Type	SAND	Sediment
07002_CoastalRiverFishDietData.csv	07002_CoastalRiverFishDietData	Item_Type	SCALES	Fish scales
07002_CoastalRiverFishDietData.csv	07002_CoastalRiverFishDietData	Item_Type	SEED	Terrestrial seed
07002_CoastalRiverFishDietData.csv	07002_CoastalRiverFishDietData	Item_Type	SEKI	Seminole killifish
07002_CoastalRiverFishDietData.csv	07002_CoastalRiverFishDietData	Item_Type	SHEE	Sheepshead
07002_CoastalRiverFishDietData.csv	07002_CoastalRiverFishDietData	Item_Type	SHMI	Sheepshead minnow
07002_CoastalRiverFishDietData.csv	07002_CoastalRiverFishDietData	Item_Type	SHRIMP	Shrimp
07002_CoastalRiverFishDietData.csv	07002_CoastalRiverFishDietData	Item_Type	SILT	Sediment
07002_CoastalRiverFishDietData.csv	07002_CoastalRiverFishDietData	Item_Type	SJ	Stomach juice
07002_CoastalRiverFishDietData.csv	07002_CoastalRiverFishDietData	Item_Type	SNAKE	Snake
07002_CoastalRiverFishDietData.csv	07002_CoastalRiverFishDietData	Item_Type	SPIDER	Spider
07002_CoastalRiverFishDietData.csv	07002_CoastalRiverFishDietData	Item_Type	SPONGE	Aquatic sponge
07002_CoastalRiverFishDietData.csv	07002_CoastalRiverFishDietData	Item_Type	SPSE	Spotted seatrout
07002_CoastalRiverFishDietData.csv	07002_CoastalRiverFishDietData	Item_Type	SPSU	Spotted sunfish
07002_CoastalRiverFishDietData.csv	07002_CoastalRiverFishDietData	Item_Type	STCRB	Stone crab
07002_CoastalRiverFishDietData.csv	07002_CoastalRiverFishDietData	Item_Type	STMU	Striped mullet
07002_CoastalRiverFishDietData.csv	07002_CoastalRiverFishDietData	Item_Type	STRLA	Stratiomyidae larvae
07002_CoastalRiverFishDietData.csv	07002_CoastalRiverFishDietData	Item_Type	TAB	Metal tab
07002_CoastalRiverFishDietData.csv	07002_CoastalRiverFishDietData	Item_Type	TACKLE	Fishing tackle
07002_CoastalRiverFishDietData.csv	07002_CoastalRiverFishDietData	Item_Type	TAN	Tanaid
07002_CoastalRiverFishDietData.csv	07002_CoastalRiverFishDietData	Item_Type	TERMITE	Termite
07002_CoastalRiverFishDietData.csv	07002_CoastalRiverFishDietData	Item_Type	TICK	Tick
07002_CoastalRiverFishDietData.csv	07002_CoastalRiverFishDietData	Item_Type	TIMO	Tidewater mojarra
07002_CoastalRiverFishDietData.csv	07002_CoastalRiverFishDietData	Item_Type	TIPLA	Tipulidae larvae
07002_CoastalRiverFishDietData.csv	07002_CoastalRiverFishDietData	Item_Type	TIPPU	Tipulidae pupae
07002_CoastalRiverFishDietData.csv	07002_CoastalRiverFishDietData	Item_Type	TRI	Tricoptera
07002_CoastalRiverFishDietData.csv	07002_CoastalRiverFishDietData	Item_Type	TRILA	Tricoptera larvae
07002_CoastalRiverFishDietData.csv	07002_CoastalRiverFishDietData	Item_Type	UNK	Unknown item
07002_CoastalRiverFishDietData.csv	07002_CoastalRiverFishDietData	Item_Type	VAL	Vallisneria
07002_CoastalRiverFishDietData.csv	07002_CoastalRiverFishDietData	Item_Type	WASP	Wasp
07002_CoastalRiverFishDietData.csv	07002_CoastalRiverFishDietData	Item_Type	WOOD	Woody debris
07002_CoastalRiverFishDietData.csv	07002_CoastalRiverFishDietData	Item_Type	WORM	Terrestrial worm
07002_CoastalRiverFishDietData.csv	07002_CoastalRiverFishDietData	Item_Type	XAN	Zanichellia
07002_CoastalRiverFishDietData.csv	07002_CoastalRiverFishDietData	Item_Type	ZOO	Zooplankton
07002_CoastalRiverFishDietData.csv	07002_CoastalRiverFishDietData	Item_Type	ZYG	Zygoptera
07002_CoastalRiverFishDietData.csv	07002_CoastalRiverFishDietData	River	CHA	Chassahowitzka River
07002_CoastalRiverFishDietData.csv	07002_CoastalRiverFishDietData	River	HOM	Homosassa River
07002_CoastalRiverFishDietData.csv	07002_CoastalRiverFishDietData	TRANSECT	MS-0.5	See site maps
07002_CoastalRiverFishDietData.csv	07002_CoastalRiverFishDietData	TRANSECT	MS-1	See site maps
07002_CoastalRiverFishDietData.csv	07002_CoastalRiverFishDietData	TRANSECT	MS-1.0	See site maps
07002_CoastalRiverFishDietData.csv	07002_CoastalRiverFishDietData	TRANSECT	MS-1.5	See site maps
07002_CoastalRiverFishDietData.csv	07002_CoastalRiverFishDietData	TRANSECT	MS-2	See site maps
07002_CoastalRiverFishDietData.csv	07002_CoastalRiverFishDietData	TRANSECT	MS-2.0	See site maps
07002_CoastalRiverFishDietData.csv	07002_CoastalRiverFishDietData	TRANSECT	MS-2.5	See site maps
07002_CoastalRiverFishDietData.csv	07002_CoastalRiverFishDietData	TRANSECT	MS-3.0	See site maps
07002_CoastalRiverFishDietData.csv	07002_CoastalRiverFishDietData	TRANSECT	MS-3.5	See site maps
07002_CoastalRiverFishDietData.csv	07002_CoastalRiverFishDietData	TRANSECT	MS-4.0	See site maps
07002_CoastalRiverFishDietData.csv	07002_CoastalRiverFishDietData	TRANSECT	MS-4.5	See site maps
07002_CoastalRiverFishDietData.csv	07002_CoastalRiverFishDietData	TRANSECT	MS-5.0	See site maps
07002_CoastalRiverFishDietData.csv	07002_CoastalRiverFishDietData	TRANSECT	MS-8.0	See site maps
07002_CoastalRiverFishDietData.csv	07002_CoastalRiverFishDietData	TRANSECT	MS-8.5	See site maps
07002_CoastalRiverFishDietData.csv	07002_CoastalRiverFishDietData	TRANSECT	MS-9.0	See site maps
07002_CoastalRiverFishDietData.csv	07002_CoastalRiverFishDietData	TRANSECT	MS-9.5	See site maps
07002_CoastalRiverFishDietData.csv	07002_CoastalRiverFishDietData	TRANSECT	SL-1	See site maps
07002_CoastalRiverFishDietData.csv	07002_CoastalRiverFishDietData	TRANSECT	SL-11	See site maps
07002_CoastalRiverFishDietData.csv	07002_CoastalRiverFishDietData	TRANSECT	SL-12	See site maps
07002_CoastalRiverFishDietData.csv	07002_CoastalRiverFishDietData	TRANSECT	SL-13	See site maps
07002_CoastalRiverFishDietData.csv	07002_CoastalRiverFishDietData	TRANSECT	SL-14	See site maps
07002_CoastalRiverFishDietData.csv	07002_CoastalRiverFishDietData	TRANSECT	SL-15	See site maps
07002_CoastalRiverFishDietData.csv	07002_CoastalRiverFishDietData	TRANSECT	SL-16	See site maps
07002_CoastalRiverFishDietData.csv	07002_CoastalRiverFishDietData	TRANSECT	SL-17	See site maps
07002_CoastalRiverFishDietData.csv	07002_CoastalRiverFishDietData	TRANSECT	SL-18	See site maps
07002_CoastalRiverFishDietData.csv	07002_CoastalRiverFishDietData	TRANSECT	SL-19	See site maps
07002_CoastalRiverFishDietData.csv	07002_CoastalRiverFishDietData	TRANSECT	SL-2	See site maps
07002_CoastalRiverFishDietData.csv	07002_CoastalRiverFishDietData	TRANSECT	SL-20	See site maps
07002_CoastalRiverFishDietData.csv	07002_CoastalRiverFishDietData	TRANSECT	SL-29	See site maps
07002_CoastalRiverFishDietData.csv	07002_CoastalRiverFishDietData	TRANSECT	SL-3	See site maps
07002_CoastalRiverFishDietData.csv	07002_CoastalRiverFishDietData	TRANSECT	SL-30	See site maps
07002_CoastalRiverFishDietData.csv	07002_CoastalRiverFishDietData	TRANSECT	SL-31	See site maps
07002_CoastalRiverFishDietData.csv	07002_CoastalRiverFishDietData	TRANSECT	SL-32	See site maps
07002_CoastalRiverFishDietData.csv	07002_CoastalRiverFishDietData	TRANSECT	SL-33	See site maps
07002_CoastalRiverFishDietData.csv	07002_CoastalRiverFishDietData	TRANSECT	SL-34	See site maps
07002_CoastalRiverFishDietData.csv	07002_CoastalRiverFishDietData	TRANSECT	SL-35	See site maps
07002_CoastalRiverFishDietData.csv	07002_CoastalRiverFishDietData	TRANSECT	SL-36	See site maps
07002_CoastalRiverFishDietData.csv	07002_CoastalRiverFishDietData	TRANSECT	SL-37	See site maps
07002_CoastalRiverFishDietData.csv	07002_CoastalRiverFishDietData	TRANSECT	SL-38	See site maps
07002_CoastalRiverFishDietData.csv	07002_CoastalRiverFishDietData	TRANSECT	SL-4	See site maps
07002_CoastalRiverFishDietData.csv	07002_CoastalRiverFishDietData	TRANSECT	SL-40	See site maps
07002_CoastalRiverFishDietData.csv	07002_CoastalRiverFishDietData	TRANSECT	SL-5	See site maps
07002_CoastalRiverFishDietData.csv	07002_CoastalRiverFishDietData	TRANSECT	SL-5+7	See site maps
07002_CoastalRiverFishDietData.csv	07002_CoastalRiverFishDietData	TRANSECT	SL-6	See site maps
07002_CoastalRiverFishDietData.csv	07002_CoastalRiverFishDietData	TRANSECT	SL-7	See site maps
07002_CoastalRiverFishDietData.csv	07002_CoastalRiverFishDietData	TRANSECT	SL-8	See site maps
07002_CoastalRiverInvertebrateData.csv	2007-2008 Invert Data	EVENT	1	July 2007
07002_CoastalRiverInvertebrateData.csv	2007-2008 Invert Data	EVENT	2	January 2008
07002_CoastalRiverInvertebrateData.csv	2007-2008 Invert Data	EVENT	3	July 2008
07002_CoastalRiverInvertebrateData.csv	2007-2008 Invert Data	EVENT	4	January 2009
07002_CoastalRiverInvertebrateData.csv	2007-2008 Invert Data	EVENT	5	July 2009
07002_CoastalRiverInvertebrateData.csv	2007-2008 Invert Data	EVENT	6	August 2009
07002_CoastalRiverInvertebrateData.csv	2007-2008 Invert Data	EVENT	7	September 2009
07002_CoastalRiverInvertebrateData.csv	2007-2008 Invert Data	EVENT	8	October 2009
07002_CoastalRiverInvertebrateData.csv	2007-2008 Invert Data	EVENT	9	November 2009
07002_CoastalRiverInvertebrateData.csv	2007-2008 Invert Data	EVENT	10	December 2009
07002_CoastalRiverInvertebrateData.csv	2007-2008 Invert Data	EVENT	11	January 2010
07002_CoastalRiverInvertebrateData.csv	2007-2008 Invert Data	EVENT	12	February 2010
07002_CoastalRiverInvertebrateData.csv	2007-2008 Invert Data	EVENT	13	March 2010
07002_CoastalRiverInvertebrateData.csv	2007-2008 Invert Data	EVENT	14	April 2010
07002_CoastalRiverInvertebrateData.csv	2007-2008 Invert Data	EVENT	15	May 2010
07002_CoastalRiverInvertebrateData.csv	2007-2008 Invert Data	EVENT	16	June 2010
07002_CoastalRiverInvertebrateData.csv	2007-2008 Invert Data	RIVER	CHA	Chassahowitzka River
07002_CoastalRiverInvertebrateData.csv	2007-2008 Invert Data	RIVER	HOM	Homosassa River
07002_CoastalRiverInvertebrateData.csv	2007-2008 Invert Data	SAV_TYPE	NA	Not available
07002_CoastalRiverInvertebrateData.csv	2007-2008 Invert Data	SAV_TYPE	VAL_POT	Vallisneria and Potamogeton
07002_CoastalRiverInvertebrateData.csv	2007-2008 Invert Data	SAV_TYPE	VAL_POT_HYD	Vallisneria , Potamogeton and Hydrilla
07002_CoastalRiverInvertebrateData.csv	2007-2008 Invert Data	SAV_TYPE	POT	Potamogeton
07002_CoastalRiverInvertebrateData.csv	2007-2008 Invert Data	SAV_TYPE	MYR	Myriophyllum
07002_CoastalRiverInvertebrateData.csv	2007-2008 Invert Data	SAV_TYPE	VAL_HYD	Vallisneria and Hydrilla
07002_CoastalRiverInvertebrateData.csv	2007-2008 Invert Data	SAV_TYPE	HYD	Hydrilla
07002_CoastalRiverInvertebrateData.csv	2007-2008 Invert Data	SAV_TYPE	ALG	Filamentous algae
07002_CoastalRiverInvertebrateData.csv	2007-2008 Invert Data	SAV_TYPE	VAL	Vallisneria
07002_CoastalRiverInvertebrateData.csv	2007-2008 Invert Data	SAV_TYPE	NAJ	Najas
07002_CoastalRiverInvertebrateData.csv	2007-2008 Invert Data	SAV_TYPE	VAL_NAJ	Vallisneria and Najas
07002_CoastalRiverInvertebrateData.csv	2007-2008 Invert Data	SAV_TYPE	NAJ_HYD	Najas and Hydrilla
07002_CoastalRiverInvertebrateData.csv	2007-2008 Invert Data	SAV_TYPE	HYD_ALG	Hydrilla and Filamentous algae
07002_CoastalRiverInvertebrateData.csv	2007-2008 Invert Data	SAV_TYPE	MYR_ALG	Myriophyllum and Filamentous algae
07002_CoastalRiverInvertebrateData.csv	2007-2008 Invert Data	SAV_TYPE	ALG_POT	Filamentous algae and potamogeton
07002_CoastalRiverInvertebrateData.csv	2007-2008 Invert Data	SAV_TYPE	POT_NAJ	Potamogeton and Najas
07002_CoastalRiverInvertebrateData.csv	2007-2008 Invert Data	STATION	1	Long-term monitoring station 1, right river bank
07002_CoastalRiverInvertebrateData.csv	2007-2008 Invert Data	STATION	2	Long-term monitoring station 2
07002_CoastalRiverInvertebrateData.csv	2007-2008 Invert Data	STATION	3	Long-term monitoring station 3, midstream
07002_CoastalRiverInvertebrateData.csv	2007-2008 Invert Data	STATION	4	Long-term monitoring station 4
07002_CoastalRiverInvertebrateData.csv	2007-2008 Invert Data	STATION	5	Long-term monitoring station 5, left river bank
07002_CoastalRiverInvertebrateData.csv	2007-2008 Invert Data	SUBSTRATE	SEDIMENT	Benthic core sample
07002_CoastalRiverInvertebrateData.csv	2007-2008 Invert Data	SUBSTRATE	VEGETATION	Aquatic vegetation sample
07002_CoastalRiverInvertebrateData.csv	2007-2008 Invert Data	TRANSECT	MS-1	See site maps
07002_CoastalRiverInvertebrateData.csv	2007-2008 Invert Data	TRANSECT	MS-1.5	See site maps
07002_CoastalRiverInvertebrateData.csv	2007-2008 Invert Data	TRANSECT	MS-2	See site maps
07002_CoastalRiverInvertebrateData.csv	2007-2008 Invert Data	TRANSECT	MS-4	See site maps
07002_CoastalRiverInvertebrateData.csv	2007-2008 Invert Data	TRANSECT	MS-4.5	See site maps
07002_CoastalRiverInvertebrateData.csv	2007-2008 Invert Data	TRANSECT	MS-5.0	See site maps
07002_CoastalRiverInvertebrateData.csv	2007-2008 Invert Data	TRANSECT	MS-8	See site maps
07002_CoastalRiverInvertebrateData.csv	2007-2008 Invert Data	TRANSECT	MS-8.5	See site maps
07002_CoastalRiverInvertebrateData.csv	2007-2008 Invert Data	TRANSECT	MS-9	See site maps
07002_CoastalRiverInvertebrateData.csv	2008-2010 Invert Data	River	CHA	Chassahowitzka River
07002_CoastalRiverInvertebrateData.csv	2008-2010 Invert Data	River	HOM	Homosassa River
07002_CoastalRiverInvertebrateData.csv	2008-2010 Invert Data	SampleType	FINES_PERIPHYTON	Fine material and plant periphyton subsample
07002_CoastalRiverInvertebrateData.csv	2008-2010 Invert Data	SampleType	SAV	Vegetation subsample
07002_CoastalRiverInvertebrateData.csv	2008-2010 Invert Data	Station	WHITEPAN	Whitepan picked sample
07002_CoastalRiverInvertebrateData.csv	2008-2010 Invert Data	Transect	MS-1	See site maps
07002_CoastalRiverInvertebrateData.csv	2008-2010 Invert Data	Transect	MS-1.5	See site maps
07002_CoastalRiverInvertebrateData.csv	2008-2010 Invert Data	Transect	MS-2	See site maps
07002_CoastalRiverInvertebrateData.csv	2008-2010 Invert Data	Transect	MS-4	See site maps
07002_CoastalRiverInvertebrateData.csv	2008-2010 Invert Data	Transect	MS-4.5	See site maps
07002_CoastalRiverInvertebrateData.csv	2008-2010 Invert Data	Transect	MS-5.0	See site maps
07002_CoastalRiverInvertebrateData.csv	2008-2010 Invert Data	Transect	MS-8	See site maps
07002_CoastalRiverInvertebrateData.csv	2008-2010 Invert Data	Transect	MS-8.5	See site maps
07002_CoastalRiverInvertebrateData.csv	2008-2010 Invert Data	Transect	MS-9	See site maps
07002_CoastalRiverInvertebrateData.csv	2008-2010 Invert Data	Type	CHILA	Chironomid larvae
07002_CoastalRiverInvertebrateData.csv	2008-2010 Invert Data	Type	LEP	Lepidoptera
07002_CoastalRiverInvertebrateData.csv	2008-2010 Invert Data	Type	GAM	Gammarus
07002_CoastalRiverInvertebrateData.csv	2008-2010 Invert Data	Type	CHIPU	Chironomid pupae
07002_CoastalRiverInvertebrateData.csv	2008-2010 Invert Data	Type	TRI	Tricoptera
07002_CoastalRiverInvertebrateData.csv	2008-2010 Invert Data	Type	CPMLO	Corophium louisiana
07002_CoastalRiverInvertebrateData.csv	2008-2010 Invert Data	Type	STR	Stratiomyidae
07002_CoastalRiverInvertebrateData.csv	2008-2010 Invert Data	Type	CYAPO	Cyathura polita
07002_CoastalRiverInvertebrateData.csv	2008-2010 Invert Data	Type	ODOLA	Odonate larvae
07002_CoastalRiverInvertebrateData.csv	2008-2010 Invert Data	Type	TRILA	Tricoptera larvae
07002_CoastalRiverInvertebrateData.csv	2008-2010 Invert Data	Type	CASOV	Cassidinidea ovalis
07002_CoastalRiverInvertebrateData.csv	2008-2010 Invert Data	Type	CERLA	Ceratopogonidae larvae
07002_CoastalRiverInvertebrateData.csv	2008-2010 Invert Data	Type	MYS	Mysidacea
07002_CoastalRiverInvertebrateData.csv	2008-2010 Invert Data	Type	PAL	Palaemonetes
07002_CoastalRiverInvertebrateData.csv	2008-2010 Invert Data	Type	ALYSP	Alymyracuma sp.
07002_CoastalRiverInvertebrateData.csv	2008-2010 Invert Data	Type	LEPLA	Lepidoptera larvae
07002_CoastalRiverInvertebrateData.csv	2008-2010 Invert Data	Type	DIPLA	Diptera larvae
07002_CoastalRiverInvertebrateData.csv	2008-2010 Invert Data	Type	EPHLA	Ephemeroptera larvae
07002_CoastalRiverInvertebrateData.csv	2008-2010 Invert Data	Type	STRLA	Stratiomyidae larvae
07002_CoastalRiverInvertebrateData.csv	2008-2010 Invert Data	Type	MUCRB	Mud crab (Grapsidae or Xanthidae)
07002_CoastalRiverInvertebrateData.csv	2008-2010 Invert Data	Type	SPIDER	Terrestrial spider
07002_CoastalRiverInvertebrateData.csv	2008-2010 Invert Data	Type	MNARE	Munna reynoldsi
07002_CoastalRiverInvertebrateData.csv	2008-2010 Invert Data	Type	HAGRA	Hargeria rapax
07002_CoastalRiverInvertebrateData.csv	2008-2010 Invert Data	Type	MEGLA	Megaloptera larvae
07002_CoastalRiverInvertebrateData.csv	2008-2010 Invert Data	Type	MUS	Mussel
07002_CoastalRiverInvertebrateData.csv	2008-2010 Invert Data	Type	COR	Coral
07002_CoastalRiverInvertebrateData.csv	2008-2010 Invert Data	Type	GRABO	Grandidierella bonnieroides
07002_CoastalRiverInvertebrateData.csv	2008-2010 Invert Data	Type	EDOTEA	Edotea
07002_CoastalRiverInvertebrateData.csv	2008-2010 Invert Data	Type	CLAM	Clam
07002_CoastalRiverInvertebrateData.csv	2008-2010 Invert Data	Type	PLELA	Plecoptera larvae
07002_CoastalRiverInvertebrateData.csv	2008-2010 Invert Data	Type	TIPPU	Tipulidae larvae
07002_CoastalRiverInvertebrateData.csv	2008-2010 Invert Data	Type	HYDDE	Hydrobididae
07002_CoastalRiverInvertebrateData.csv	2008-2010 Invert Data	Type	DIPPU	Diptera Pupae
07002_CoastalRiverInvertebrateData.csv	2008-2010 Invert Data	Type	GRSH	Grass shrimp
07002_CoastalRiverOtolithData.xlsx	OTOLITH DATA	RIVER	CHA	Chassahowitzka River
07002_CoastalRiverOtolithData.xlsx	OTOLITH DATA	RIVER	HOM	Homosassa River
07002_CoastalRiverOtolithData.xlsx	OTOLITH DATA	SECTIONED	Y	Otolith was sectioned
07002_CoastalRiverSavData	2007-2010	RIVER	CHA	Chassahowitzka River
07002_CoastalRiverSavData	2007-2010	RIVER	HOM	Homosassa River
07002_CoastalRiverSavData	2007-2010	STATION	1	Long-term monitoring station 1, right river bank
07002_CoastalRiverSavData	2007-2010	STATION	2	Long-term monitoring station 2
07002_CoastalRiverSavData	2007-2010	STATION	3	Long-term monitoring station 3, midstream
07002_CoastalRiverSavData	2007-2010	STATION	4	Long-term monitoring station 4
07002_CoastalRiverSavData	2007-2010	STATION	5	Long-term monitoring station 5, left river bank
07002_CoastalRiverSavData	2007-2010	TRANSECT	0.5	Long-term monitoring transect, see site map
07002_CoastalRiverSavData	2007-2010	TRANSECT	1	Long-term monitoring transect, see site map
07002_CoastalRiverSavData	2007-2010	TRANSECT	1.5	Long-term monitoring transect, see site map
07002_CoastalRiverSavData	2007-2010	TRANSECT	2	Long-term monitoring transect, see site map
07002_CoastalRiverSavData	2007-2010	TRANSECT	2.5	Long-term monitoring transect, see site map
07002_CoastalRiverSavData	2007-2010	TRANSECT	3	Long-term monitoring transect, see site map
07002_CoastalRiverSavData	2007-2010	TRANSECT	3.5	Long-term monitoring transect, see site map
07002_CoastalRiverSavData	2007-2010	TRANSECT	4	Long-term monitoring transect, see site map
07002_CoastalRiverSavData	2007-2010	TRANSECT	4.5	Long-term monitoring transect, see site map
07002_CoastalRiverSavData	2007-2010	TRANSECT	5	Long-term monitoring transect, see site map
07002_CoastalRiverSavData	2007-2010	TRANSECT	5.5	Long-term monitoring transect, see site map
07002_CoastalRiverSavData	2007-2010	TRANSECT	6	Long-term monitoring transect, see site map
07002_CoastalRiverSavData	2007-2010	TRANSECT	6.5	Long-term monitoring transect, see site map
07002_CoastalRiverSavData	2007-2010	TRANSECT	7	Long-term monitoring transect, see site map
07002_CoastalRiverSavData	2007-2010	TRANSECT	7.5	Long-term monitoring transect, see site map
07002_CoastalRiverSavData	2007-2010	TRANSECT	8	Long-term monitoring transect, see site map
07002_CoastalRiverSavData	2007-2010	TRANSECT	8.5	Long-term monitoring transect, see site map
07002_CoastalRiverSavData	2007-2010	TRANSECT	9	Long-term monitoring transect, see site map
07002_CoastalRiverSavData	2007-2010	TRANSECT	9.5	Long-term monitoring transect, see site map
07002_CoastalRiverSavData	2007-2010	TRANSECT	10	Long-term monitoring transect, see site map
07002_CoastalRiverSavData	2007-2010	TRANSECT	10.5	Long-term monitoring transect, see site map
07002_CoastalRiverSavData	2007-2010	TYPE	ALGAE	Filamentous algae
07002_CoastalRiverSavData	2007-2010	TYPE	NA	Not applicable
07002_CoastalRiverSavData	2007-2010	TYPE	PLANT	Vascular plant
07002_CoastalRiverSavInvertebratesCompiledData.xlsx	Invertebrates in SAV	RIVER	CHA	Chassahowitzka River
07002_CoastalRiverSavInvertebratesCompiledData.xlsx	Invertebrates in SAV	RIVER	HOM	Homosassa River
07002_CoastalRiverSavInvertebratesCompiledData.xlsx	Invertebrates in SAV	SAV_TYPE	ALGAE	Filamentous algae
07002_CoastalRiverSavInvertebratesCompiledData.xlsx	Invertebrates in SAV	SAV_TYPE	MIX	Algae and plant
07002_CoastalRiverSavInvertebratesCompiledData.xlsx	Invertebrates in SAV	SAV_TYPE	VASCULAR	Vascular plant
07002_CoastalRiverSavInvertebratesCompiledData.xlsx	Invertebrates in SAV	STATION	1	Long-term monitoring station 1, right river bank
07002_CoastalRiverSavInvertebratesCompiledData.xlsx	Invertebrates in SAV	STATION	2	Long-term monitoring station 2
07002_CoastalRiverSavInvertebratesCompiledData.xlsx	Invertebrates in SAV	STATION	3	Long-term monitoring station 3, midstream
07002_CoastalRiverSavInvertebratesCompiledData.xlsx	Invertebrates in SAV	STATION	4	Long-term monitoring station 4
07002_CoastalRiverSavInvertebratesCompiledData.xlsx	Invertebrates in SAV	STATION	5	Long-term monitoring station 5, left river bank
07002_CoastalRiverSavInvertebratesCompiledData.xlsx	Invertebrates in SAV	TRANSECT	1	Long-term monitoring transect, see site map
07002_CoastalRiverSavInvertebratesCompiledData.xlsx	Invertebrates in SAV	TRANSECT	1.5	Long-term monitoring transect, see site map
07002_CoastalRiverSavInvertebratesCompiledData.xlsx	Invertebrates in SAV	TRANSECT	2	Long-term monitoring transect, see site map
07002_CoastalRiverSavInvertebratesCompiledData.xlsx	Invertebrates in SAV	TRANSECT	4	Long-term monitoring transect, see site map
07002_CoastalRiverSavInvertebratesCompiledData.xlsx	Invertebrates in SAV	TRANSECT	4.5	Long-term monitoring transect, see site map
07002_CoastalRiverSavInvertebratesCompiledData.xlsx	Invertebrates in SAV	TRANSECT	5	Long-term monitoring transect, see site map
07002_CoastalRiverSavInvertebratesCompiledData.xlsx	Invertebrates in SAV	TRANSECT	8	Long-term monitoring transect, see site map
07002_CoastalRiverSavInvertebratesCompiledData.xlsx	Invertebrates in SAV	TRANSECT	8.5	Long-term monitoring transect, see site map
07002_CoastalRiverSavInvertebratesCompiledData.xlsx	Invertebrates in SAV	TRANSECT	9	Long-term monitoring transect, see site map
07002_CoatalRiverSeineData.xlsx	2007-2009 Seine Depletions	EVENT	1	July 2007
07002_CoatalRiverSeineData.xlsx	2007-2009 Seine Depletions	EVENT	2	January 2008
07002_CoatalRiverSeineData.xlsx	2007-2009 Seine Depletions	EVENT	3	July 2008
07002_CoatalRiverSeineData.xlsx	2007-2009 Seine Depletions	EVENT	4	January 2009
07002_CoatalRiverSeineData.xlsx	2007-2009 Seine Depletions	EVENT	5	July 2009
07002_CoatalRiverSeineData.xlsx	2007-2009 Seine Depletions	EVENT	6	August 2009
07002_CoatalRiverSeineData.xlsx	2007-2009 Seine Depletions	EVENT	7	September 2009
07002_CoatalRiverSeineData.xlsx	2007-2009 Seine Depletions	EVENT	8	October 2009
07002_CoatalRiverSeineData.xlsx	2007-2009 Seine Depletions	EVENT	9	November 2009
07002_CoatalRiverSeineData.xlsx	2007-2009 Seine Depletions	EVENT	10	December 2009
07002_CoatalRiverSeineData.xlsx	2007-2009 Seine Depletions	EVENT	11	January 2010
07002_CoatalRiverSeineData.xlsx	2007-2009 Seine Depletions	EVENT	12	February 2010
07002_CoatalRiverSeineData.xlsx	2007-2009 Seine Depletions	EVENT	13	March 2010
07002_CoatalRiverSeineData.xlsx	2007-2009 Seine Depletions	EVENT	14	April 2010
07002_CoatalRiverSeineData.xlsx	2007-2009 Seine Depletions	EVENT	15	May 2010
07002_CoatalRiverSeineData.xlsx	2007-2009 Seine Depletions	EVENT	16	June 2010
07002_CoatalRiverSeineData.xlsx	2007-2009 Seine Depletions	RIVER	CHA	Chassahowitzka River
07002_CoatalRiverSeineData.xlsx	2007-2009 Seine Depletions	RIVER	HOM	Homosassa River
07002_CoatalRiverSeineData.xlsx	2007-2009 Seine Depletions	STATION	1	Long-term monitoring station 1, right river bank
07002_CoatalRiverSeineData.xlsx	2007-2009 Seine Depletions	STATION	2	Long-term monitoring station 2
07002_CoatalRiverSeineData.xlsx	2007-2009 Seine Depletions	STATION	3	Long-term monitoring station 3, midstream
07002_CoatalRiverSeineData.xlsx	2007-2009 Seine Depletions	STATION	4	Long-term monitoring station 4
07002_CoatalRiverSeineData.xlsx	2007-2009 Seine Depletions	STATION	5	Long-term monitoring station 5, left river bank
07002_CoatalRiverSeineData.xlsx	2007-2009 Seine Depletions	TRANSECT	1	Long-term monitoring transect, see site map
07002_CoatalRiverSeineData.xlsx	2007-2009 Seine Depletions	TRANSECT	1.5	Long-term monitoring transect, see site map
07002_CoatalRiverSeineData.xlsx	2007-2009 Seine Depletions	TRANSECT	2	Long-term monitoring transect, see site map
07002_CoatalRiverSeineData.xlsx	2007-2009 Seine Depletions	TRANSECT	4	Long-term monitoring transect, see site map
07002_CoatalRiverSeineData.xlsx	2007-2009 Seine Depletions	TRANSECT	4.5	Long-term monitoring transect, see site map
07002_CoatalRiverSeineData.xlsx	2007-2009 Seine Depletions	TRANSECT	5	Long-term monitoring transect, see site map
07002_CoatalRiverSeineData.xlsx	2007-2009 Seine Depletions	TRANSECT	8	Long-term monitoring transect, see site map
07002_CoatalRiverSeineData.xlsx	2007-2009 Seine Depletions	TRANSECT	8.5	Long-term monitoring transect, see site map
07002_CoatalRiverSeineData.xlsx	2007-2009 Seine Depletions	TRANSECT	9	Long-term monitoring transect, see site map
07002_CoatalRiverSeineData.xlsx	2009-2010 Monthly Surveys	RIVER	CHA	Chassahowitzka River
07002_CoatalRiverSeineData.xlsx	2009-2010 Monthly Surveys	RIVER	HOM	Homosassa River
07002_CoatalRiverSeineData.xlsx	2009-2010 Monthly Surveys	STATION	1	Long-term monitoring station 1, right river bank
07002_CoatalRiverSeineData.xlsx	2009-2010 Monthly Surveys	STATION	2	Long-term monitoring station 2
07002_CoatalRiverSeineData.xlsx	2009-2010 Monthly Surveys	STATION	3	Long-term monitoring station 3, midstream
07002_CoatalRiverSeineData.xlsx	2009-2010 Monthly Surveys	STATION	4	Long-term monitoring station 4
07002_CoatalRiverSeineData.xlsx	2009-2010 Monthly Surveys	STATION	5	Long-term monitoring station 5, left river bank
07002_CoatalRiverSeineData.xlsx	2009-2010 Monthly Surveys	TRANSECT	1	Long-term monitoring transect, see site map
07002_CoatalRiverSeineData.xlsx	2009-2010 Monthly Surveys	TRANSECT	1.5	Long-term monitoring transect, see site map
07002_CoatalRiverSeineData.xlsx	2009-2010 Monthly Surveys	TRANSECT	2	Long-term monitoring transect, see site map
07002_CoatalRiverSeineData.xlsx	2009-2010 Monthly Surveys	TRANSECT	4	Long-term monitoring transect, see site map
07002_CoatalRiverSeineData.xlsx	2009-2010 Monthly Surveys	TRANSECT	4.5	Long-term monitoring transect, see site map
07002_CoatalRiverSeineData.xlsx	2009-2010 Monthly Surveys	TRANSECT	5	Long-term monitoring transect, see site map
07002_CoatalRiverSeineData.xlsx	2009-2010 Monthly Surveys	TRANSECT	8	Long-term monitoring transect, see site map
07002_CoatalRiverSeineData.xlsx	2009-2010 Monthly Surveys	TRANSECT	8.5	Long-term monitoring transect, see site map
07002_CoatalRiverSeineData.xlsx	2009-2010 Monthly Surveys	TRANSECT	9	Long-term monitoring transect, see site map

## Sheet: SpeciesList
Species	Scientific Name
Hydrilla	Hydrilla verticillata
Najas	Najas guadalupensis
Potamogeton	Potamogeton pectinatus
Vallisneria	Vallisneria americana
Myriophyllum	Myriophyllum spicatum
Zanichelli	Zanichelli
Gracillaria	Gracillaria
Filamentous algae	Filamentous algae
AMEE	Anguilla rostrata
BAAN	Anchoa mitchii
BARR	Sphyraena barracuda
BLDA	Percina nigrofasciata
BLDR	Pogonias cromis
BLKI	Lucania goodei
BLUE	Lepomis macrochirus
BOW	Amia calva
BRBU	Ameiurus nebulosus
CLGO	Microgobius gulosus
CLUPEID	Clupeid
COSN	Centropomis undecimalis
CPIC	Esox niger
CPIK	Esox niger
CRJA	Caranx hippos
FGAR	Lepisosteus platyrhincus
FLOU	Flounder
FUND	Fundulus sp.
GACA	Bagre marinus
GOBY	Microgobius or Gobiosoma
GOSH	Notemigonus crysoleucas
GRSN	Lutjanus griseus
GUKI	Fundulus grandis
GUPI	Syngnathus scovelli
GUTO	Opsanus beta
HACA	Ariopsis felis
HOG	Trinectes maculatus
INSI	Menidia beryllina
LACH	Erimyzon sucetta
LADY	Elops saurus
LEJA	Oligoplites saurus
LEKI	Heterandria formosa
LEP	Lepomis sp.
LGAR	Lepisosteus osseus
LMB	Micropterus salmoides
MENH	Brevoortia sp.
MOSQ	Gambusia holbrooki
NAGO	Gobiosoma bosc
NOTR	Notropis sp.
PIN	Lagodon rhomboides
PYGSU	Lepomis
RAKI	Lucania parva
RAY	Dasyatis sp.
REDR	Sciaenops ocellatus
RESU	Lepomis
SAMO	Poecilla
SEKI	Fundulus seminolis
SHEE	Archosargus probatocephalus
SHMI	Cyprinodon variegatus
SIJE	Eucinostomus gula
SIPE	Bairdiella chrysoura
SOLE	Soleidae
SPOT	Leiostomus xanthurus
SPSE	Cynoscion nebulosus
SPSK	Minytrema melanops
SPSU	Lepomis punctatus
STMO	Eugerres plumieri
STMU	Mugil cephalus
STRON	Strongylura sp.
SUBA	Micropterus notius
TAMA	Noturus gyrinus
TIMO	Eucinostomus harengulus
UNID	Unidentified fish
WAR	Lepomis gulosus
WHMU	Mugil curema
WHSH	Echeneis naucrates
YEBU	Ameiurus natalis
MGHYD	Hydrozoa
CDYLA	Cordylophora lacustris
MGTUR	Turbellaria
DUGTI	Dugesia tigrina
MGNTA	Nemertea
MGNEM	Nematoda
MGOLI	Oligochaeta
MGPOL	Polychaeta
MGHIR	Hirudinia
MGGAS	Gastropoda
HYDDE	Hydrobiidae (imm. and dam.)
PHYSP	Physella sp.
MGPEL	Pelecypoda
PLYCA	Polymesoda caroliniana
MYLSP	Mytilus sp.
MGAMP	Amphipoda
CPMLO	Corophium louisianum
GAMMA	Gammarus macromucronates
GAMSP	Gammarus sp.
GAMTI	Gammarus nr. tigrinus
GRABO	Grandidierella bonnieroides
HYAAZ	Hyalella azteca
unAMP	unknown amphipod
MGCUM	Cumacea
ALYSP	Alymyracuma sp.
MGPAL	Palaemonidae
PALPA	Palaemonetes paludosus
MGISO	Isopoda
CYAPO	Cyathura polita
CASOV	Cassidinidea ovalis
MNARE	Munna reynoldsi
MGDEC	Decapoda
GRADE	Grapsidae
MGCAM	Cambaridae
MGMYS	Mysidacea
MYSSP	Mysidopsis sp.
MYSAL	Mysidopsis almyra
TAPBO	Taphromysis bowmani
MGTAN	Tanaidacea
HAGRA	Hargeria rapax
MGCOP	Copepoda
MGOST	Ostracoda
MGACA	Aquatic Acari
HYCNA	Hydracarina
MGEPH	Ephemeroptera
CAEDI	Caenis diminuta
CALSP	Callibaetis sp.
CALFL	Callibaetis floridanus
MGANI	Anisoptera
MGZYG	Zygoptera
COEDE	Coenagrionidae e.i.
MGTRI	Trichoptera
MGMEG	Megaloptera
MGCPA	Coleoptera
MGCER	Ceratopogonidae
CUCSP	Culicoides sp.
MGCHI	Chironomidae
KRINI	Chironomini
PROSP	Procladius sp.
CRYSP	Cryptochironomus sp.
DICSP	Dicrotendipes sp.
DICNE	Dicrotendipes neomodestus
POLSP	Polypedilum sp.
POLHA	Polypedilum halterale
TTSSP	Tanytarsus sp.
unkCHI	unknown chironomids
CLYPE	Clypeasteriodea
MGPOR	Porifera
CORAL	Cnidaria
unktaxa	Unknown taxa
