# Supplementary material for: Plant-mediated community structure of spring-fed, coastal rivers
Source: PLoS One. 2019 Dec 30;14(12):e0219236. doi: 10.1371/journal.pone.0219236 (PMC6936880; doi:10.1371/journal.pone.0219236)
Supplement: S3 Zip File — (ZIP) [file pone.0219236.s003.zip › CoastalRiverElectrofishingCatchabilityEstimates.csv]

SPECIES	RIVER	REACH	DATE	SEASON	EVENT	PASS	EFFORT	REACH_AREA	MARKS	RECAPS	q
BULL	CHA	2	7/11/2007	Summer	1	2	0.4569	0.01812	1	0	0
GRSN	CHA	1	7/11/2007	Summer	1	2	0.3739	0.02005	1	0	0
GRSN	CHA	2	7/11/2007	Summer	1	2	0.4569	0.01812	1	0	0
COSN	CHA	2	7/11/2007	Summer	1	2	0.4569	0.01812	2	0	0
PIN	CHA	2	7/11/2007	Summer	1	2	0.4569	0.01812	4	0	0
PIN	CHA	1	7/11/2007	Summer	1	2	0.3739	0.02005	7	0	0
STMU	CHA	2	7/11/2007	Summer	1	2	0.4569	0.01812	8	0	0
LEP	CHA	1	7/11/2007	Summer	1	2	0.3739	0.02005	12	0	0
LEP	CHA	2	7/11/2007	Summer	1	2	0.4569	0.01812	48	0	0
LACH	CHA	2	7/11/2007	Summer	1	2	0.4569	0.01812	2	1	0.01983
STMU	CHA	1	7/11/2007	Summer	1	2	0.3739	0.02005	11	1	0.00487
LMB	CHA	1	7/11/2007	Summer	1	2	0.3739	0.02005	42	2	0.00255
LMB	CHA	2	7/11/2007	Summer	1	2	0.4569	0.01812	71	2	0.00112
LACH	CHA	1	7/12/2007	Summer	1	3	0.8017	0.02005	1	0	0
BULL	CHA	2	7/12/2007	Summer	1	3	1.0411	0.01812	1	0	0
GRSN	CHA	1	7/12/2007	Summer	1	3	0.8017	0.02005	1	0	0
GRSN	CHA	2	7/12/2007	Summer	1	3	1.0411	0.01812	1	0	0
GRSN	CHA	3	7/12/2007	Summer	1	2	0.2883	0.04629	1	0	0
TIMO	CHA	1	7/12/2007	Summer	1	3	0.8017	0.02005	1	0	0
COSN	CHA	2	7/12/2007	Summer	1	3	1.0411	0.01812	2	0	0
STMU	CHA	3	7/12/2007	Summer	1	2	0.2883	0.04629	2	0	0
LACH	CHA	2	7/12/2007	Summer	1	3	1.0411	0.01812	4	0	0
COSN	CHA	3	7/12/2007	Summer	1	2	0.2883	0.04629	6	0	0
PIN	CHA	1	7/12/2007	Summer	1	3	0.8017	0.02005	16	0	0
LEP	CHA	1	7/12/2007	Summer	1	3	0.8017	0.02005	24	0	0
STMU	CHA	2	7/12/2007	Summer	1	3	1.0411	0.01812	24	0	0
STMU	CHA	1	7/12/2007	Summer	1	3	0.8017	0.02005	33	0	0
LEP	CHA	2	7/12/2007	Summer	1	3	1.0411	0.01812	58	0	0
PIN	CHA	2	7/12/2007	Summer	1	3	1.0411	0.01812	7	1	0.00249
LMB	CHA	1	7/12/2007	Summer	1	3	0.8017	0.02005	56	4	0.00179
LMB	CHA	2	7/12/2007	Summer	1	3	1.0411	0.01812	93	6	0.00112
LEP	HOM	3	7/17/2007	Summer	1	2	0.3686	0.07475	1	0	0
GRSN	HOM	1	7/17/2007	Summer	1	2	1.3789	0.0726	1	0	0
PIN	HOM	1	7/17/2007	Summer	1	2	1.3789	0.0726	1	0	0
TIMO	HOM	2	7/17/2007	Summer	1	2	0.91	0.16785	1	0	0
FGAR	HOM	3	7/17/2007	Summer	1	2	0.3686	0.07475	2	0	0
SHEE	HOM	2	7/17/2007	Summer	1	2	0.91	0.16785	2	0	0
COSN	HOM	3	7/17/2007	Summer	1	2	0.3686	0.07475	2	0	0
REDR	HOM	2	7/17/2007	Summer	1	2	0.91	0.16785	2	0	0
STMU	HOM	1	7/17/2007	Summer	1	2	1.3789	0.0726	2	0	0
STMU	HOM	2	7/17/2007	Summer	1	2	0.91	0.16785	3	0	0
COSN	HOM	2	7/17/2007	Summer	1	2	0.91	0.16785	4	0	0
STMU	HOM	3	7/17/2007	Summer	1	2	0.3686	0.07475	5	0	0
LMB	HOM	3	7/17/2007	Summer	1	2	0.3686	0.07475	6	0	0
FGAR	HOM	2	7/17/2007	Summer	1	2	0.91	0.16785	13	0	0
LMB	HOM	2	7/17/2007	Summer	1	2	0.91	0.16785	18	0	0
LEP	HOM	2	7/17/2007	Summer	1	2	0.91	0.16785	5	1	0.03689
BULL	HOM	1	7/17/2007	Summer	1	2	1.3789	0.0726	5	1	0.01053
LEP	HOM	1	7/17/2007	Summer	1	2	1.3789	0.0726	25	1	0.00211
LMB	HOM	1	7/17/2007	Summer	1	2	1.3789	0.0726	32	3	0.00494
FGAR	HOM	1	7/17/2007	Summer	1	2	1.3789	0.0726	24	7	0.01536
LEP	HOM	3	7/18/2007	Summer	1	3	0.5231	0.07475	1	0	0
SHEE	HOM	3	7/18/2007	Summer	1	3	0.5231	0.07475	1	0	0
COSN	HOM	1	7/18/2007	Summer	1	3	1.2792	0.0726	1	0	0
TIMO	HOM	2	7/18/2007	Summer	1	3	0.9367	0.16785	2	0	0
COSN	HOM	3	7/18/2007	Summer	1	3	0.5231	0.07475	2	0	0
REDR	HOM	2	7/18/2007	Summer	1	3	0.9367	0.16785	2	0	0
STMU	HOM	1	7/18/2007	Summer	1	3	1.2792	0.0726	2	0	0
FGAR	HOM	3	7/18/2007	Summer	1	3	0.5231	0.07475	3	0	0
PIN	HOM	1	7/18/2007	Summer	1	3	1.2792	0.0726	3	0	0
SHEE	HOM	2	7/18/2007	Summer	1	3	0.9367	0.16785	4	0	0
TIMO	HOM	1	7/18/2007	Summer	1	3	1.2792	0.0726	7	0	0
LMB	HOM	3	7/18/2007	Summer	1	3	0.5231	0.07475	9	0	0
COSN	HOM	2	7/18/2007	Summer	1	3	0.9367	0.16785	9	0	0
LEP	HOM	2	7/18/2007	Summer	1	3	0.9367	0.16785	10	0	0
STMU	HOM	3	7/18/2007	Summer	1	3	0.5231	0.07475	11	0	0
STMU	HOM	2	7/18/2007	Summer	1	3	0.9367	0.16785	13	0	0
GRSN	HOM	1	7/18/2007	Summer	1	3	1.2792	0.0726	3	1	0.01892
BULL	HOM	1	7/18/2007	Summer	1	3	1.2792	0.0726	8	1	0.00709
FGAR	HOM	2	7/18/2007	Summer	1	3	0.9367	0.16785	23	1	0.00779
LMB	HOM	2	7/18/2007	Summer	1	3	0.9367	0.16785	32	2	0.0112
LMB	HOM	1	7/18/2007	Summer	1	3	1.2792	0.0726	92	8	0.00494
FGAR	HOM	1	7/18/2007	Summer	1	3	1.2792	0.0726	41	9	0.01246
LEP	HOM	1	7/18/2007	Summer	1	3	1.2792	0.0726	91	12	0.00748
TIMO	CHA	1	1/9/2008	Winter	2	2	0.62	0.01565	1	0	0
COSN	CHA	3	1/9/2008	Winter	2	2	0.6989	0.06365	1	0	0
REDR	CHA	3	1/9/2008	Winter	2	2	0.6989	0.06365	1	0	0
STMU	CHA	3	1/9/2008	Winter	2	2	0.6989	0.06365	6	0	0
LACH	CHA	1	1/9/2008	Winter	2	2	0.62	0.01565	14	0	0
LEP	CHA	1	1/9/2008	Winter	2	2	0.62	0.01565	19	1	0.00133
PIN	CHA	1	1/9/2008	Winter	2	2	0.62	0.01565	24	1	0.00105
GRSN	CHA	3	1/9/2008	Winter	2	2	0.6989	0.06365	43	1	0.00212
GRSN	CHA	1	1/9/2008	Winter	2	2	0.62	0.01565	90	1	0.00028
LMB	CHA	1	1/9/2008	Winter	2	2	0.62	0.01565	17	2	0.00297
LMB	CHA	2	1/9/2008	Winter	2	2	0.5311	0.02295	18	2	0.0048
PIN	CHA	2	1/9/2008	Winter	2	2	0.5311	0.02295	18	2	0.0048
LEP	CHA	2	1/9/2008	Winter	2	2	0.5311	0.02295	21	2	0.00412
TIMO	CHA	2	1/9/2008	Winter	2	2	0.5311	0.02295	83	2	0.00104
GRSN	CHA	2	1/9/2008	Winter	2	2	0.5311	0.02295	166	2	0.00052
LACH	CHA	2	1/10/2008	Winter	2	3	0.5872	0.02295	1	0	0
REDR	CHA	3	1/10/2008	Winter	2	3	0.5019	0.06365	1	0	0
STMU	CHA	2	1/10/2008	Winter	2	3	0.5872	0.02295	1	0	0
PIN	CHA	3	1/10/2008	Winter	2	3	0.5019	0.06365	4	0	0
COSN	CHA	3	1/10/2008	Winter	2	3	0.5019	0.06365	7	0	0
STMU	CHA	3	1/10/2008	Winter	2	3	0.5019	0.06365	7	0	0
PIN	CHA	1	1/10/2008	Winter	2	3	0.6042	0.01565	40	0	0
PIN	CHA	2	1/10/2008	Winter	2	3	0.5872	0.02295	61	0	0
TIMO	CHA	3	1/10/2008	Winter	2	3	0.5019	0.06365	107	0	0
LMB	CHA	3	1/10/2008	Winter	2	3	0.5019	0.06365	3	1	0.04227
TIMO	CHA	1	1/10/2008	Winter	2	3	0.6042	0.01565	22	1	0.00118
LACH	CHA	1	1/10/2008	Winter	2	3	0.6042	0.01565	18	2	0.00288
LMB	CHA	2	1/10/2008	Winter	2	3	0.5872	0.02295	24	2	0.00326
LEP	CHA	1	1/10/2008	Winter	2	3	0.6042	0.01565	59	2	0.00088
TIMO	CHA	2	1/10/2008	Winter	2	3	0.5872	0.02295	153	2	0.00051
LEP	CHA	2	1/10/2008	Winter	2	3	0.5872	0.02295	39	3	0.00301
LMB	CHA	1	1/10/2008	Winter	2	3	0.6042	0.01565	41	4	0.00253
GRSN	CHA	3	1/10/2008	Winter	2	3	0.5019	0.06365	149	4	0.0034
GRSN	CHA	2	1/10/2008	Winter	2	3	0.5872	0.02295	486	11	0.00088
GRSN	CHA	1	1/10/2008	Winter	2	3	0.6042	0.01565	321	13	0.00105
LMB	HOM	3	1/16/2008	Winter	2	2	0.6831	0.07475	1	0	0
BULL	HOM	1	1/16/2008	Winter	2	2	0.9183	0.05965	1	0	0
SHEE	HOM	2	1/16/2008	Winter	2	2	1.0175	0.16785	1	0	0
COSN	HOM	2	1/16/2008	Winter	2	2	1.0175	0.16785	1	0	0
SHEE	HOM	3	1/16/2008	Winter	2	2	0.6831	0.07475	2	0	0
LEP	HOM	2	1/16/2008	Winter	2	2	1.0175	0.16785	3	0	0
LEP	HOM	3	1/16/2008	Winter	2	2	0.6831	0.07475	3	0	0
STMU	HOM	2	1/16/2008	Winter	2	2	1.0175	0.16785	3	0	0
LEP	HOM	1	1/16/2008	Winter	2	2	0.9183	0.05965	5	0	0
LMB	HOM	2	1/16/2008	Winter	2	2	1.0175	0.16785	8	0	0
LMB	HOM	1	1/16/2008	Winter	2	2	0.9183	0.05965	10	0	0
FGAR	HOM	1	1/16/2008	Winter	2	2	0.9183	0.05965	10	0	0
STMU	HOM	1	1/16/2008	Winter	2	2	0.9183	0.05965	10	0	0
STMU	HOM	3	1/16/2008	Winter	2	2	0.6831	0.07475	18	0	0
TIMO	HOM	3	1/16/2008	Winter	2	2	0.6831	0.07475	35	0	0
TIMO	HOM	1	1/16/2008	Winter	2	2	0.9183	0.05965	57	0	0
REDR	HOM	2	1/16/2008	Winter	2	2	1.0175	0.16785	3	1	0.05499
GRSN	HOM	3	1/16/2008	Winter	2	2	0.6831	0.07475	44	1	0.00249
TIMO	HOM	2	1/16/2008	Winter	2	2	1.0175	0.16785	87	1	0.0019
GRSN	HOM	2	1/16/2008	Winter	2	2	1.0175	0.16785	46	3	0.01076
GRSN	HOM	1	1/16/2008	Winter	2	2	0.9183	0.05965	492	9	0.00119
LMB	HOM	3	1/17/2008	Winter	2	3	0.6453	0.07475	1	0	0
BULL	HOM	1	1/17/2008	Winter	2	3	0.9292	0.05965	1	0	0
BULL	HOM	2	1/17/2008	Winter	2	3	1.1008	0.16785	1	0	0
COSN	HOM	1	1/17/2008	Winter	2	3	0.9292	0.05965	1	0	0
COSN	HOM	2	1/17/2008	Winter	2	3	1.1008	0.16785	1	0	0
FGAR	HOM	3	1/17/2008	Winter	2	3	0.6453	0.07475	2	0	0
SHEE	HOM	3	1/17/2008	Winter	2	3	0.6453	0.07475	2	0	0
FGAR	HOM	2	1/17/2008	Winter	2	3	1.1008	0.16785	3	0	0
SHEE	HOM	2	1/17/2008	Winter	2	3	1.1008	0.16785	4	0	0
LEP	HOM	1	1/17/2008	Winter	2	3	0.9292	0.05965	5	0	0
LEP	HOM	3	1/17/2008	Winter	2	3	0.6453	0.07475	6	0	0
PIN	HOM	3	1/17/2008	Winter	2	3	0.6453	0.07475	7	0	0
REDR	HOM	2	1/17/2008	Winter	2	3	1.1008	0.16785	7	0	0
STMU	HOM	2	1/17/2008	Winter	2	3	1.1008	0.16785	9	0	0
FGAR	HOM	1	1/17/2008	Winter	2	3	0.9292	0.05965	13	0	0
STMU	HOM	1	1/17/2008	Winter	2	3	0.9292	0.05965	16	0	0
STMU	HOM	3	1/17/2008	Winter	2	3	0.6453	0.07475	26	0	0
LEP	HOM	2	1/17/2008	Winter	2	3	1.1008	0.16785	28	0	0
TIMO	HOM	1	1/17/2008	Winter	2	3	0.9292	0.05965	68	0	0
GRSN	HOM	3	1/17/2008	Winter	2	3	0.6453	0.07475	72	0	0
TIMO	HOM	3	1/17/2008	Winter	2	3	0.6453	0.07475	142	0	0
SHEE	HOM	1	1/17/2008	Winter	2	3	0.9292	0.05965	1	1	0.0642
REDR	HOM	3	1/17/2008	Winter	2	3	0.6453	0.07475	4	1	0.02896
LMB	HOM	1	1/17/2008	Winter	2	3	0.9292	0.05965	16	1	0.00401
LMB	HOM	2	1/17/2008	Winter	2	3	1.1008	0.16785	18	1	0.00847
GRSN	HOM	2	1/17/2008	Winter	2	3	1.1008	0.16785	168	2	0.00182
TIMO	HOM	2	1/17/2008	Winter	2	3	1.1008	0.16785	173	2	0.00176
GRSN	HOM	1	1/17/2008	Winter	2	3	0.9292	0.05965	1055	33	0.00201
COSN	CHA	3	7/8/2008	Summer	3	2	0.0444	0.0814	2	0	0
LACH	CHA	2	7/8/2008	Summer	3	2	0.6989	0.02295	3	0	0
STMU	CHA	2	7/8/2008	Summer	3	2	0.6989	0.02295	3	0	0
STMU	CHA	3	7/8/2008	Summer	3	2	0.0444	0.0814	5	0	0
PIN	CHA	3	7/8/2008	Summer	3	2	0.0444	0.0814	9	0	0
GRSN	CHA	3	7/8/2008	Summer	3	2	0.0444	0.0814	11	0	0
LMB	CHA	1	7/8/2008	Summer	3	2	0.6161	0.01565	27	1	0.00094
PIN	CHA	1	7/8/2008	Summer	3	2	0.6161	0.01565	54	1	0.00047
LEP	CHA	1	7/8/2008	Summer	3	2	0.6161	0.01565	56	1	0.00045
LEP	CHA	2	7/8/2008	Summer	3	2	0.6989	0.02295	29	2	0.00226
PIN	CHA	2	7/8/2008	Summer	3	2	0.6989	0.02295	34	2	0.00193
LACH	CHA	1	7/8/2008	Summer	3	2	0.6161	0.01565	16	3	0.00476
LMB	CHA	2	7/8/2008	Summer	3	2	0.6989	0.02295	32	3	0.00308
COSN	CHA	3	7/9/2008	Summer	3	3	0.8478	0.0814	2	0	0
STMU	CHA	3	7/9/2008	Summer	3	3	0.8478	0.0814	6	0	0
PIN	CHA	3	7/9/2008	Summer	3	3	0.8478	0.0814	9	0	0
GRSN	CHA	3	7/9/2008	Summer	3	3	0.8478	0.0814	11	0	0
STMU	CHA	2	7/9/2008	Summer	3	3	0.7194	0.02295	12	0	0
LACH	CHA	2	7/9/2008	Summer	3	3	0.7194	0.02295	18	0	0
LEP	CHA	2	7/9/2008	Summer	3	3	0.7194	0.02295	72	0	0
PIN	CHA	2	7/9/2008	Summer	3	3	0.7194	0.02295	106	0	0
LEP	CHA	1	7/9/2008	Summer	3	3	0.3844	0.01565	109	0	0
LACH	CHA	1	7/9/2008	Summer	3	3	0.3844	0.01565	29	1	0.0014
PIN	CHA	1	7/9/2008	Summer	3	3	0.3844	0.01565	106	1	0.00038
LMB	CHA	2	7/9/2008	Summer	3	3	0.7194	0.02295	60	2	0.00106
LMB	CHA	1	7/9/2008	Summer	3	3	0.3844	0.01565	49	4	0.00332
TIMO	CHA	2	7/10/2008	Summer	3	4	0.7542	0.02295	1	0	0
STMU	CHA	2	7/10/2008	Summer	3	4	0.7542	0.02295	12	0	0
LACH	CHA	2	7/10/2008	Summer	3	4	0.7542	0.02295	31	0	0
PIN	CHA	1	7/10/2008	Summer	3	4	0.5703	0.01565	119	0	0
PIN	CHA	2	7/10/2008	Summer	3	4	0.7542	0.02295	176	1	0.00017
LEP	CHA	1	7/10/2008	Summer	3	4	0.5703	0.01565	156	2	0.00035
LACH	CHA	1	7/10/2008	Summer	3	4	0.5703	0.01565	38	3	0.00217
LMB	CHA	2	7/10/2008	Summer	3	4	0.7542	0.02295	77	4	0.00158
LEP	CHA	2	7/10/2008	Summer	3	4	0.7542	0.02295	129	5	0.00118
LMB	CHA	1	7/10/2008	Summer	3	4	0.5703	0.01565	69	6	0.00239
LMB	HOM	3	7/15/2008	Summer	3	2	1.1836	0.07475	1	0	0
FGAR	HOM	3	7/15/2008	Summer	3	2	1.1836	0.07475	1	0	0
BULL	HOM	1	7/15/2008	Summer	3	2	1.0314	0.0726	1	0	0
GRSN	HOM	1	7/15/2008	Summer	3	2	1.0314	0.0726	1	0	0
GRSN	HOM	2	7/15/2008	Summer	3	2	1.5772	0.16785	1	0	0
PIN	HOM	2	7/15/2008	Summer	3	2	1.5772	0.16785	1	0	0
COSN	HOM	3	7/15/2008	Summer	3	2	1.1836	0.07475	1	0	0
REDR	HOM	3	7/15/2008	Summer	3	2	1.1836	0.07475	1	0	0
FGAR	HOM	2	7/15/2008	Summer	3	2	1.5772	0.16785	2	0	0
GRSN	HOM	3	7/15/2008	Summer	3	2	1.1836	0.07475	2	0	0
SHEE	HOM	3	7/15/2008	Summer	3	2	1.1836	0.07475	2	0	0
LEP	HOM	2	7/15/2008	Summer	3	2	1.5772	0.16785	3	0	0
FGAR	HOM	1	7/15/2008	Summer	3	2	1.0314	0.0726	4	0	0
REDR	HOM	2	7/15/2008	Summer	3	2	1.5772	0.16785	4	0	0
LEP	HOM	1	7/15/2008	Summer	3	2	1.0314	0.0726	5	0	0
LMB	HOM	2	7/15/2008	Summer	3	2	1.5772	0.16785	6	0	0
STMU	HOM	3	7/15/2008	Summer	3	2	1.1836	0.07475	17	0	0
TIMO	HOM	2	7/15/2008	Summer	3	2	1.5772	0.16785	28	0	0
SHEE	HOM	2	7/15/2008	Summer	3	2	1.5772	0.16785	16	1	0.00665
COSN	HOM	2	7/15/2008	Summer	3	2	1.5772	0.16785	19	1	0.0056
STMU	HOM	2	7/15/2008	Summer	3	2	1.5772	0.16785	45	3	0.00709
LMB	HOM	1	7/15/2008	Summer	3	2	1.0314	0.0726	45	5	0.00782
LMB	HOM	3	7/16/2008	Summer	3	3	0.9086	0.07475	1	0	0
FGAR	HOM	3	7/16/2008	Summer	3	3	0.9086	0.07475	1	0	0
BULL	HOM	1	7/16/2008	Summer	3	3	1.0983	0.0726	1	0	0
GRSN	HOM	1	7/16/2008	Summer	3	3	1.0983	0.0726	1	0	0
GRSN	HOM	2	7/16/2008	Summer	3	3	1.4236	0.16785	1	0	0
PIN	HOM	2	7/16/2008	Summer	3	3	1.4236	0.16785	1	0	0
REDR	HOM	3	7/16/2008	Summer	3	3	0.9086	0.07475	1	0	0
FGAR	HOM	2	7/16/2008	Summer	3	3	1.4236	0.16785	2	0	0
TIMO	HOM	3	7/16/2008	Summer	3	3	0.9086	0.07475	2	0	0
COSN	HOM	3	7/16/2008	Summer	3	3	0.9086	0.07475	2	0	0
GRSN	HOM	3	7/16/2008	Summer	3	3	0.9086	0.07475	3	0	0
SHEE	HOM	3	7/16/2008	Summer	3	3	0.9086	0.07475	3	0	0
PIN	HOM	3	7/16/2008	Summer	3	3	0.9086	0.07475	4	0	0
PIN	HOM	1	7/16/2008	Summer	3	3	1.0983	0.0726	6	0	0
FGAR	HOM	1	7/16/2008	Summer	3	3	1.0983	0.0726	10	0	0
TIMO	HOM	1	7/16/2008	Summer	3	3	1.0983	0.0726	13	0	0
STMU	HOM	3	7/16/2008	Summer	3	3	0.9086	0.07475	50	0	0
TIMO	HOM	2	7/16/2008	Summer	3	3	1.4236	0.16785	89	0	0
REDR	HOM	2	7/16/2008	Summer	3	3	1.4236	0.16785	5	1	0.02358
LEP	HOM	2	7/16/2008	Summer	3	3	1.4236	0.16785	6	1	0.01965
LMB	HOM	2	7/16/2008	Summer	3	3	1.4236	0.16785	11	1	0.01072
LEP	HOM	1	7/16/2008	Summer	3	3	1.0983	0.0726	29	1	0.00228
SHEE	HOM	2	7/16/2008	Summer	3	3	1.4236	0.16785	25	3	0.01415
COSN	HOM	2	7/16/2008	Summer	3	3	1.4236	0.16785	27	4	0.01747
STMU	HOM	2	7/16/2008	Summer	3	3	1.4236	0.16785	76	4	0.00621
LMB	HOM	1	7/16/2008	Summer	3	3	1.0983	0.0726	106	11	0.00686
LEP	HOM	3	7/17/2008	Summer	3	4	0.2972	0.07475	1	0	0
LMB	HOM	3	7/17/2008	Summer	3	4	0.2972	0.07475	1	0	0
FGAR	HOM	3	7/17/2008	Summer	3	4	0.2972	0.07475	2	0	0
REDR	HOM	3	7/17/2008	Summer	3	4	0.2972	0.07475	2	0	0
STMU	HOM	1	7/17/2008	Summer	3	4	1.4478	0.0726	2	0	0
BULL	HOM	1	7/17/2008	Summer	3	4	1.4478	0.0726	3	0	0
GRSN	HOM	1	7/17/2008	Summer	3	4	1.4478	0.0726	3	0	0
PIN	HOM	2	7/17/2008	Summer	3	4	1.15	0.16785	3	0	0
SHEE	HOM	3	7/17/2008	Summer	3	4	0.2972	0.07475	3	0	0
FGAR	HOM	2	7/17/2008	Summer	3	4	1.15	0.16785	5	0	0
COSN	HOM	3	7/17/2008	Summer	3	4	0.2972	0.07475	5	0	0
PIN	HOM	1	7/17/2008	Summer	3	4	1.4478	0.0726	6	0	0
GRSN	HOM	2	7/17/2008	Summer	3	4	1.15	0.16785	7	0	0
PIN	HOM	3	7/17/2008	Summer	3	4	0.2972	0.07475	10	0	0
GRSN	HOM	3	7/17/2008	Summer	3	4	0.2972	0.07475	11	0	0
FGAR	HOM	1	7/17/2008	Summer	3	4	1.4478	0.0726	13	0	0
LEP	HOM	2	7/17/2008	Summer	3	4	1.15	0.16785	15	0	0
TIMO	HOM	1	7/17/2008	Summer	3	4	1.4478	0.0726	20	0	0
COSN	HOM	2	7/17/2008	Summer	3	4	1.15	0.16785	33	0	0
SHEE	HOM	2	7/17/2008	Summer	3	4	1.15	0.16785	36	0	0
LMB	HOM	2	7/17/2008	Summer	3	4	1.15	0.16785	47	0	0
STMU	HOM	3	7/17/2008	Summer	3	4	0.2972	0.07475	56	0	0
TIMO	HOM	2	7/17/2008	Summer	3	4	1.15	0.16785	138	0	0
REDR	HOM	2	7/17/2008	Summer	3	4	1.15	0.16785	11	1	0.01327
TIMO	HOM	3	7/17/2008	Summer	3	4	0.2972	0.07475	20	1	0.01258
STMU	HOM	2	7/17/2008	Summer	3	4	1.15	0.16785	116	6	0.00755
LMB	HOM	1	7/17/2008	Summer	3	4	1.4478	0.0726	192	8	0.00209
LEP	HOM	1	7/17/2008	Summer	3	4	1.4478	0.0726	77	10	0.00651
FGAR	HOM	3	1/6/2009	Winter	4	2	0.8533	0.07475	1	0	0
PIN	HOM	1	1/6/2009	Winter	4	2	1.0106	0.05965	1	0	0
SHEE	HOM	1	1/6/2009	Winter	4	2	1.0106	0.05965	1	0	0
REDR	HOM	1	1/6/2009	Winter	4	2	1.0106	0.05965	1	0	0
LEP	HOM	2	1/6/2009	Winter	4	2	1.3069	0.16785	2	0	0
LMB	HOM	2	1/6/2009	Winter	4	2	1.3069	0.16785	2	0	0
BULL	HOM	1	1/6/2009	Winter	4	2	1.0106	0.05965	2	0	0
SHEE	HOM	3	1/6/2009	Winter	4	2	0.8533	0.07475	2	0	0
STMU	HOM	1	1/6/2009	Winter	4	2	1.0106	0.05965	2	0	0
FGAR	HOM	1	1/6/2009	Winter	4	2	1.0106	0.05965	7	0	0
GRSN	HOM	3	1/6/2009	Winter	4	2	0.8533	0.07475	7	0	0
LEP	HOM	1	1/6/2009	Winter	4	2	1.0106	0.05965	22	0	0
TIMO	HOM	2	1/6/2009	Winter	4	2	1.3069	0.16785	33	0	0
GRSN	HOM	2	1/6/2009	Winter	4	2	1.3069	0.16785	37	0	0
TIMO	HOM	3	1/6/2009	Winter	4	2	0.8533	0.07475	61	0	0
TIMO	HOM	1	1/6/2009	Winter	4	2	1.0106	0.05965	96	0	0
FGAR	HOM	2	1/6/2009	Winter	4	2	1.3069	0.16785	5	1	0.02569
REDR	HOM	2	1/6/2009	Winter	4	2	1.3069	0.16785	6	1	0.02141
LMB	HOM	1	1/6/2009	Winter	4	2	1.0106	0.05965	8	1	0.00738
SHEE	HOM	2	1/6/2009	Winter	4	2	1.3069	0.16785	9	1	0.01427
COSN	HOM	3	1/6/2009	Winter	4	2	0.8533	0.07475	9	1	0.00973
STMU	HOM	3	1/6/2009	Winter	4	2	0.8533	0.07475	39	1	0.00225
STMU	HOM	2	1/6/2009	Winter	4	2	1.3069	0.16785	31	2	0.00829
COSN	HOM	2	1/6/2009	Winter	4	2	1.3069	0.16785	51	5	0.01259
GRSN	HOM	1	1/6/2009	Winter	4	2	1.0106	0.05965	89	7	0.00464
PIN	HOM	1	1/7/2009	Winter	4	3	0.985	0.05965	1	0	0
SHEE	HOM	1	1/7/2009	Winter	4	3	0.985	0.05965	1	0	0
COSN	HOM	1	1/7/2009	Winter	4	3	0.985	0.05965	1	0	0
REDR	HOM	1	1/7/2009	Winter	4	3	0.985	0.05965	1	0	0
LMB	HOM	3	1/7/2009	Winter	4	3	0.1964	0.07475	2	0	0
BULL	HOM	1	1/7/2009	Winter	4	3	0.985	0.05965	2	0	0
LEP	HOM	2	1/7/2009	Winter	4	3	1.3353	0.16785	3	0	0
FGAR	HOM	3	1/7/2009	Winter	4	3	0.1964	0.07475	3	0	0
STMU	HOM	1	1/7/2009	Winter	4	3	0.985	0.05965	3	0	0
LMB	HOM	2	1/7/2009	Winter	4	3	1.3353	0.16785	4	0	0
FGAR	HOM	2	1/7/2009	Winter	4	3	1.3353	0.16785	10	0	0
COSN	HOM	3	1/7/2009	Winter	4	3	0.1964	0.07475	13	0	0
GRSN	HOM	3	1/7/2009	Winter	4	3	0.1964	0.07475	16	0	0
STMU	HOM	3	1/7/2009	Winter	4	3	0.1964	0.07475	66	0	0
TIMO	HOM	3	1/7/2009	Winter	4	3	0.1964	0.07475	109	0	0
TIMO	HOM	2	1/7/2009	Winter	4	3	1.3353	0.16785	114	0	0
LEP	HOM	1	1/7/2009	Winter	4	3	0.985	0.05965	60	1	0.00101
SHEE	HOM	3	1/7/2009	Winter	4	3	0.1964	0.07475	8	2	0.09515
SHEE	HOM	2	1/7/2009	Winter	4	3	1.3353	0.16785	11	2	0.02285
GRSN	HOM	2	1/7/2009	Winter	4	3	1.3353	0.16785	64	2	0.00393
TIMO	HOM	1	1/7/2009	Winter	4	3	0.985	0.05965	147	2	0.00082
REDR	HOM	2	1/7/2009	Winter	4	3	1.3353	0.16785	7	3	0.05387
LMB	HOM	1	1/7/2009	Winter	4	3	0.985	0.05965	14	3	0.01298
STMU	HOM	2	1/7/2009	Winter	4	3	1.3353	0.16785	53	3	0.00712
FGAR	HOM	1	1/7/2009	Winter	4	3	0.985	0.05965	13	4	0.01863
COSN	HOM	2	1/7/2009	Winter	4	3	1.3353	0.16785	86	4	0.00585
GRSN	HOM	1	1/7/2009	Winter	4	3	0.985	0.05965	145	13	0.00543
PIN	CHA	2	1/12/2009	Winter	4	2	0.6439	0.02295	1	0	0
LMB	CHA	3	1/12/2009	Winter	4	2	0.5111	0.08475	2	0	0
SHEE	CHA	3	1/12/2009	Winter	4	2	0.5111	0.08475	2	0	0
STMU	CHA	2	1/12/2009	Winter	4	2	0.6439	0.02295	2	0	0
GRSN	CHA	3	1/12/2009	Winter	4	2	0.5111	0.08475	4	0	0
LACH	CHA	2	1/12/2009	Winter	4	2	0.6439	0.02295	6	0	0
COSN	CHA	3	1/12/2009	Winter	4	2	0.5111	0.08475	18	0	0
PIN	CHA	1	1/12/2009	Winter	4	2	0.7783	0.01565	23	0	0
LMB	CHA	2	1/12/2009	Winter	4	2	0.6439	0.02295	25	0	0
STMU	CHA	3	1/12/2009	Winter	4	2	0.5111	0.08475	11	1	0.01507
TIMO	CHA	1	1/12/2009	Winter	4	2	0.7783	0.01565	38	1	0.00053
TIMO	CHA	2	1/12/2009	Winter	4	2	0.6439	0.02295	131	1	0.00027
TIMO	CHA	3	1/12/2009	Winter	4	2	0.5111	0.08475	308	1	0.00054
LACH	CHA	1	1/12/2009	Winter	4	2	0.7783	0.01565	20	2	0.00201
LEP	CHA	2	1/12/2009	Winter	4	2	0.6439	0.02295	44	2	0.00162
LEP	CHA	1	1/12/2009	Winter	4	2	0.7783	0.01565	143	3	0.00042
LMB	CHA	1	1/12/2009	Winter	4	2	0.7783	0.01565	41	4	0.00196
GRSN	CHA	2	1/12/2009	Winter	4	2	0.6439	0.02295	160	5	0.00111
GRSN	CHA	1	1/12/2009	Winter	4	2	0.7783	0.01565	200	15	0.00151
SHEE	CHA	2	1/13/2009	Winter	4	3	0.6603	0.02295	1	0	0
STMU	CHA	1	1/13/2009	Winter	4	3	0.9894	0.01565	1	0	0
LMB	CHA	3	1/13/2009	Winter	4	3	0.26	0.08475	2	0	0
SHEE	CHA	3	1/13/2009	Winter	4	3	0.26	0.08475	2	0	0
STMU	CHA	2	1/13/2009	Winter	4	3	0.6603	0.02295	2	0	0
PIN	CHA	3	1/13/2009	Winter	4	3	0.26	0.08475	4	0	0
GRSN	CHA	3	1/13/2009	Winter	4	3	0.26	0.08475	5	0	0
REDR	CHA	3	1/13/2009	Winter	4	3	0.26	0.08475	8	0	0
LACH	CHA	2	1/13/2009	Winter	4	3	0.6603	0.02295	11	0	0
PIN	CHA	2	1/13/2009	Winter	4	3	0.6603	0.02295	12	0	0
STMU	CHA	3	1/13/2009	Winter	4	3	0.26	0.08475	15	0	0
COSN	CHA	3	1/13/2009	Winter	4	3	0.26	0.08475	19	0	0
PIN	CHA	1	1/13/2009	Winter	4	3	0.9894	0.01565	47	0	0
TIMO	CHA	2	1/13/2009	Winter	4	3	0.6603	0.02295	181	1	0.00019
TIMO	CHA	3	1/13/2009	Winter	4	3	0.26	0.08475	454	2	0.00144
LMB	CHA	2	1/13/2009	Winter	4	3	0.6603	0.02295	46	3	0.00227
TIMO	CHA	1	1/13/2009	Winter	4	3	0.9894	0.01565	143	3	0.00033
LACH	CHA	1	1/13/2009	Winter	4	3	0.9894	0.01565	47	6	0.00202
GRSN	CHA	2	1/13/2009	Winter	4	3	0.6603	0.02295	284	6	0.00073
LMB	CHA	1	1/13/2009	Winter	4	3	0.9894	0.01565	91	7	0.00122
LEP	CHA	1	1/13/2009	Winter	4	3	0.9894	0.01565	268	11	0.00065
LEP	CHA	2	1/13/2009	Winter	4	3	0.6603	0.02295	149	12	0.0028
GRSN	CHA	1	1/13/2009	Winter	4	3	0.9894	0.01565	356	25	0.00111
