# Supplementary material for: Plant-mediated community structure of spring-fed, coastal rivers
Source: PLoS One. 2019 Dec 30;14(12):e0219236. doi: 10.1371/journal.pone.0219236 (PMC6936880; doi:10.1371/journal.pone.0219236)
Supplement: S4 Zip File — (ZIP) [file pone.0219236.s004.zip › CoastalRiverElectrofishingData.csv]

ENTRY	RIVER	EVENT	DATE	REACH	AREA	TRANSECT	EFFORT	SPECIES	TL	WT	FLOY_RECAP	FLOY_NUMBER	FIN_RECAP	FIN	DIET	DIET_NUMBER	TYPE	BODY	GROUP
1	HOM	1	7/16/2007	1	72600	MS-1.0	103	NO_FISH									NA	NA	NO_FISH
2	HOM	1	7/16/2007	1	72600	MS-1.5	254	LGAR	876		N	3283	N	LPV			FRESH	LB	GAR
3	HOM	1	7/16/2007	1	72600	MS-1.5	254	LGAR	1260		N	3284	N	LPV			FRESH	LB	GAR
4	HOM	1	7/16/2007	1	72600	MS-2.0	82	NO_FISH									NA	NA	NO_FISH
5	HOM	1	7/16/2007	2	167850	MS-4.0	132	NO_FISH									NA	NA	NO_FISH
6	HOM	1	7/16/2007	2	167850	MS-4.5	405	GACA	436		N	3623	N				SALT	LB	CAT
7	HOM	1	7/16/2007	2	167850	MS-5.0	156	NO_FISH									NA	NA	NO_FISH
8	HOM	1	7/16/2007	3	74750	MS-8.0	163	NO_FISH									NA	NA	NO_FISH
9	HOM	1	7/16/2007	3	74750	MS-8.5	216	FGAR	560	750	N	3603	N	LPV			FRESH	LB	GAR
10	HOM	1	7/16/2007	3	74750	MS-9.0	107	NO_FISH									NA	NA	NO_FISH
11	HOM	1	7/16/2007	1	72600	SL-1	1138	BLUE	40						SAC	225	FRESH	SB	LEP1
12	HOM	1	7/16/2007	1	72600	SL-1	1138	BLUE	62				N		SAC	225	FRESH	SB	LEP1
13	HOM	1	7/16/2007	1	72600	SL-1	1138	BLUE	72				N		SAC	225	FRESH	SB	LEP1
14	HOM	1	7/16/2007	1	72600	SL-1	1138	BLUE	78				N		SAC	225	FRESH	SB	LEP1
15	HOM	1	7/16/2007	1	72600	SL-1	1138	BLUE	100				N		SAC	225	FRESH	SB	LEP2
16	HOM	1	7/16/2007	1	72600	SL-1	1138	BLUE	117				N		SAC	225	FRESH	SB	LEP2
17	HOM	1	7/16/2007	1	72600	SL-1	1138	BLUE	120				N				FRESH	SB	LEP2
18	HOM	1	7/16/2007	1	72600	SL-1	1138	BLUE	150		N	2635	N		SAC	225	FRESH	LB	LEP2
19	HOM	1	7/16/2007	1	72600	SL-1	1138	BLUE	154	67	N		N				FRESH	LB	LEP2
20	HOM	1	7/16/2007	1	72600	SL-1	1138	BLUE	161	77	N	2636	N	LPV	GL	272	FRESH	LB	LEP2
21	HOM	1	7/16/2007	1	72600	SL-1	1138	BRBU	228		N		N	LPV			FRESH	LB	CAT
22	HOM	1	7/16/2007	1	72600	SL-1	1138	FGAR	500	631	N		N	LPV			FRESH	LB	GAR
23	HOM	1	7/16/2007	1	72600	SL-1	1138	FGAR	510	663	N		N	LPV			FRESH	LB	GAR
24	HOM	1	7/16/2007	1	72600	SL-1	1138	FGAR	513	555	N		N	LPV			FRESH	LB	GAR
25	HOM	1	7/16/2007	1	72600	SL-1	1138	FGAR	525	795	N		N	LPV			FRESH	LB	GAR
26	HOM	1	7/16/2007	1	72600	SL-1	1138	FGAR	527	621	N		N	LPV			FRESH	LB	GAR
27	HOM	1	7/16/2007	1	72600	SL-1	1138	FGAR	545	766	N		N	LPV			FRESH	LB	GAR
28	HOM	1	7/16/2007	1	72600	SL-1	1138	FGAR	547	693	N		N	LPV			FRESH	LB	GAR
29	HOM	1	7/16/2007	1	72600	SL-1	1138	FGAR	562	858	N		N	LPV			FRESH	LB	GAR
30	HOM	1	7/16/2007	1	72600	SL-1	1138	FGAR	582	819	N		N	LPV			FRESH	LB	GAR
31	HOM	1	7/16/2007	1	72600	SL-1	1138	FGAR	590	837	N		N	LPV			FRESH	LB	GAR
32	HOM	1	7/16/2007	1	72600	SL-1	1138	FGAR	591	984	N		N	LPV			FRESH	LB	GAR
33	HOM	1	7/16/2007	1	72600	SL-1	1138	FGAR	600	1125	N		N	LPV			FRESH	LB	GAR
34	HOM	1	7/16/2007	1	72600	SL-1	1138	FGAR	621	1233	N		N	LPV			FRESH	LB	GAR
35	HOM	1	7/16/2007	1	72600	SL-1	1138	FGAR	648	1374	N		N	LPV			FRESH	LB	GAR
36	HOM	1	7/16/2007	1	72600	SL-1	1138	GRSN	168		N		N	LPV			SALT	LB	GRSN
37	HOM	1	7/16/2007	1	72600	SL-1	1138	LMB	53				N		SAC	225	FRESH	SB	BASS1
38	HOM	1	7/16/2007	1	72600	SL-1	1138	LMB	64				N		SAC	225	FRESH	SB	BASS1
39	HOM	1	7/16/2007	1	72600	SL-1	1138	LMB	81				N		SAC	225	FRESH	SB	BASS1
40	HOM	1	7/16/2007	1	72600	SL-1	1138	LMB	84				N		SAC	225	FRESH	SB	BASS1
41	HOM	1	7/16/2007	1	72600	SL-1	1138	LMB	91				N		SAC	225	FRESH	SB	BASS1
42	HOM	1	7/16/2007	1	72600	SL-1	1138	LMB	94				N		SAC	225	FRESH	SB	BASS1
43	HOM	1	7/16/2007	1	72600	SL-1	1138	LMB	98				N		SAC	225	FRESH	SB	BASS1
44	HOM	1	7/16/2007	1	72600	SL-1	1138	LMB	103				N		SAC	225	FRESH	SB	BASS1
45	HOM	1	7/16/2007	1	72600	SL-1	1138	LMB	107				N		SAC	225	FRESH	SB	BASS1
46	HOM	1	7/16/2007	1	72600	SL-1	1138	LMB	113				N		SAC	225	FRESH	SB	BASS1
47	HOM	1	7/16/2007	1	72600	SL-1	1138	LMB	116				N		SAC	225	FRESH	SB	BASS1
48	HOM	1	7/16/2007	1	72600	SL-1	1138	LMB	187		N		N		SAC	225	FRESH	LB	BASS2
49	HOM	1	7/16/2007	1	72600	SL-1	1138	LMB	206		N		N		SAC	225	FRESH	LB	BASS2
50	HOM	1	7/16/2007	1	72600	SL-1	1138	LMB	223	142	N	2630	N		GL	252	FRESH	LB	BASS2
51	HOM	1	7/16/2007	1	72600	SL-1	1138	LMB	232	169	N	2624	N	LPV			FRESH	LB	BASS2
52	HOM	1	7/16/2007	1	72600	SL-1	1138	LMB	234	171	N	2628	N	LPV			FRESH	LB	BASS2
53	HOM	1	7/16/2007	1	72600	SL-1	1138	LMB	249	222	N	2629	N	LPV			FRESH	LB	BASS2
54	HOM	1	7/16/2007	1	72600	SL-1	1138	LMB	253	218	N	2627	N	LPV			FRESH	LB	BASS2
55	HOM	1	7/16/2007	1	72600	SL-1	1138	LMB	262	255	N	2648	N	LPV	GL	216	FRESH	LB	BASS2
56	HOM	1	7/16/2007	1	72600	SL-1	1138	LMB	267	242	N	2647	N	LPV	GL	281	FRESH	LB	BASS2
57	HOM	1	7/16/2007	1	72600	SL-1	1138	LMB	272	277	N	2640	N	LPV	GL	290	FRESH	LB	BASS2
58	HOM	1	7/16/2007	1	72600	SL-1	1138	LMB	273	274	N	2641	N	LPV	GL	208	FRESH	LB	BASS2
59	HOM	1	7/16/2007	1	72600	SL-1	1138	LMB	277	277	N	2633	N	LPV			FRESH	LB	BASS2
60	HOM	1	7/16/2007	1	72600	SL-1	1138	LMB	288	308	Y	1254	N	LPV	GL	255	FRESH	LB	BASS2
61	HOM	1	7/16/2007	1	72600	SL-1	1138	LMB	305	389	N	2625	N	LPV			FRESH	LB	BASS2
62	HOM	1	7/16/2007	1	72600	SL-1	1138	LMB	310	391	N	2643	N	LPV	GL	220	FRESH	LB	BASS2
63	HOM	1	7/16/2007	1	72600	SL-1	1138	LMB	324	476	N	2550	N	LPV	GL	278	FRESH	LB	BASS2
64	HOM	1	7/16/2007	1	72600	SL-1	1138	LMB	352	607	N	2644	N	LPV	GL	256	FRESH	LB	BASS2
65	HOM	1	7/16/2007	1	72600	SL-1	1138	LMB	384	796	N	2642	N	LPV	GL	213	FRESH	LB	BASS2
66	HOM	1	7/16/2007	1	72600	SL-1	1138	PIN	109				N		SAC	225	SALT	SB	PIN
67	HOM	1	7/16/2007	1	72600	SL-1	1138	RESU	183	119	N	2631	N	LPV	GL	218	FRESH	LB	LEP2
68	HOM	1	7/16/2007	1	72600	SL-1	1138	RESU	188	133	N	2638	N	LPV	GL	264	FRESH	LB	LEP2
69	HOM	1	7/16/2007	1	72600	SL-1	1138	RESU	190	131	N	2634	N				FRESH	LB	LEP2
70	HOM	1	7/16/2007	1	72600	SL-1	1138	RESU	194	133	N	2632	N	LPV	GL	217	FRESH	LB	LEP2
71	HOM	1	7/16/2007	1	72600	SL-1	1138	RESU	203	162	N	2645	N	LPV	GL	283	FRESH	LB	LEP2
72	HOM	1	7/16/2007	1	72600	SL-1	1138	RESU	210	201	N	2639	N		GL	280	FRESH	LB	LEP2
73	HOM	1	7/16/2007	1	72600	SL-1	1138	RESU	221	245	N	2646	N	LPV	GL	219	FRESH	LB	LEP2
74	HOM	1	7/16/2007	1	72600	SL-1	1138	SPSU	77				N		SAC	225	FRESH	SB	LEP1
75	HOM	1	7/16/2007	1	72600	SL-1	1138	SPSU	95				N	LPV			FRESH	SB	LEP2
76	HOM	1	7/16/2007	1	72600	SL-1	1138	SPSU	103				N	LPV			FRESH	SB	LEP2
77	HOM	1	7/16/2007	1	72600	SL-1	1138	SPSU	120				N	LPV			FRESH	SB	LEP2
78	HOM	1	7/16/2007	1	72600	SL-1	1138	SPSU	125				N		SAC	225	FRESH	SB	LEP2
79	HOM	1	7/16/2007	1	72600	SL-1	1138	SPSU	125				N	LPV			FRESH	SB	LEP2
80	HOM	1	7/16/2007	1	72600	SL-1	1138	SPSU	130				N	LPV			FRESH	SB	LEP2
81	HOM	1	7/16/2007	1	72600	SL-1	1138	SPSU	138				N	LPV			FRESH	SB	LEP2
82	HOM	1	7/16/2007	1	72600	SL-1	1138	SPSU	174	103	N	2622	N	LPV	GL	263	FRESH	LB	LEP2
83	HOM	1	7/16/2007	2	167850	SL-13	781	AMEE									FRESH	LB	AMEE
84	HOM	1	7/16/2007	2	167850	SL-13	781	AMEE									FRESH	LB	AMEE
85	HOM	1	7/16/2007	2	167850	SL-13	781	AMEE									FRESH	LB	AMEE
86	HOM	1	7/16/2007	2	167850	SL-13	781	AMEE									FRESH	LB	AMEE
87	HOM	1	7/16/2007	2	167850	SL-13	781	AMEE									FRESH	LB	AMEE
88	HOM	1	7/16/2007	2	167850	SL-13	781	AMEE									FRESH	LB	AMEE
89	HOM	1	7/16/2007	2	167850	SL-13	781	AMEE									FRESH	LB	AMEE
90	HOM	1	7/16/2007	2	167850	SL-13	781	BLUE	119				N	LPV			FRESH	SB	LEP2
91	HOM	1	7/16/2007	2	167850	SL-13	781	BLUE	124				N	LPV			FRESH	SB	LEP2
92	HOM	1	7/16/2007	2	167850	SL-13	781	INSI	30								FRESH	SB	INSI
93	HOM	1	7/16/2007	2	167850	SL-13	781	INSI	33								FRESH	SB	INSI
94	HOM	1	7/16/2007	2	167850	SL-13	781	INSI	35								FRESH	SB	INSI
95	HOM	1	7/16/2007	2	167850	SL-13	781	INSI	36								FRESH	SB	INSI
96	HOM	1	7/16/2007	2	167850	SL-13	781	INSI	37								FRESH	SB	INSI
97	HOM	1	7/16/2007	2	167850	SL-13	781	INSI	41								FRESH	SB	INSI
98	HOM	1	7/16/2007	2	167850	SL-13	781	INSI	41								FRESH	SB	INSI
99	HOM	1	7/16/2007	2	167850	SL-13	781	INSI	42								FRESH	SB	INSI
100	HOM	1	7/16/2007	2	167850	SL-13	781	INSI	43								FRESH	SB	INSI
101	HOM	1	7/16/2007	2	167850	SL-13	781	INSI	43								FRESH	SB	INSI
102	HOM	1	7/16/2007	2	167850	SL-13	781	INSI	46								FRESH	SB	INSI
103	HOM	1	7/16/2007	2	167850	SL-13	781	LMB	114				N	LPV			FRESH	SB	BASS1
104	HOM	1	7/16/2007	2	167850	SL-13	781	LMB	135				N	LPV			FRESH	SB	BASS1
105	HOM	1	7/16/2007	2	167850	SL-13	781	LMB	200	80	N	3582	N	LPV	GL	245	FRESH	LB	BASS2
106	HOM	1	7/16/2007	2	167850	SL-13	781	LMB	205	91	N	2956	N	LPV	GL	230	FRESH	LB	BASS2
107	HOM	1	7/16/2007	2	167850	SL-13	781	LMB	205	108	N	3583	N	LPV	GL	212	FRESH	LB	BASS2
108	HOM	1	7/16/2007	2	167850	SL-13	781	PIN	88				N				SALT	SB	PIN
109	HOM	1	7/16/2007	2	167850	SL-13	781	PIN	119				N				SALT	SB	PIN
110	HOM	1	7/16/2007	2	167850	SL-13	781	SHEE	445		N		N				SALT	LB	SHEE
111	HOM	1	7/16/2007	2	167850	SL-13	781	SPSU	46				N	LPV			FRESH	SB	LEP1
112	HOM	1	7/16/2007	2	167850	SL-14	826	AMEE									FRESH	LB	AMEE
113	HOM	1	7/16/2007	2	167850	SL-14	826	BLUE	102				N		SAC	370	FRESH	SB	LEP2
114	HOM	1	7/16/2007	2	167850	SL-14	826	BLUE	123				N		SAC	370	FRESH	SB	LEP2
115	HOM	1	7/16/2007	2	167850	SL-14	826	BLUE	131				N		SAC	370	FRESH	SB	LEP2
116	HOM	1	7/16/2007	2	167850	SL-14	826	BLUE	194	102	N	3611	N	LPV	GL	346	FRESH	LB	LEP2
117	HOM	1	7/16/2007	2	167850	SL-14	826	COSN	620	1844	N	3618	N	LPV	GL	343	SALT	LB	COSN
118	HOM	1	7/16/2007	2	167850	SL-14	826	FGAR	477	566	N	3624	N	LPV			FRESH	LB	GAR
119	HOM	1	7/16/2007	2	167850	SL-14	826	FGAR	485	534	N	3615	N	LPV			FRESH	LB	GAR
120	HOM	1	7/16/2007	2	167850	SL-14	826	FGAR	500	542	N	3622	N	LPV			FRESH	LB	GAR
121	HOM	1	7/16/2007	2	167850	SL-14	826	FGAR	510	648	N	3636	N	LPV			FRESH	LB	GAR
122	HOM	1	7/16/2007	2	167850	SL-14	826	FGAR	513	512	N	3616	N	LPV			FRESH	LB	GAR
123	HOM	1	7/16/2007	2	167850	SL-14	826	FGAR	520	702	N	3619	N	LPV			FRESH	LB	GAR
124	HOM	1	7/16/2007	2	167850	SL-14	826	FGAR	531	832	N	3620	N	LPV			FRESH	LB	GAR
125	HOM	1	7/16/2007	2	167850	SL-14	826	FGAR	534	778	N	3629	N	LPV			FRESH	LB	GAR
126	HOM	1	7/16/2007	2	167850	SL-14	826	FGAR	538	826	N	3639	N	LPV			FRESH	LB	GAR
127	HOM	1	7/16/2007	2	167850	SL-14	826	FGAR	548	752	N	3621	N	LPV			FRESH	LB	GAR
128	HOM	1	7/16/2007	2	167850	SL-14	826	FGAR	551	774	N	3614	N	LPV			FRESH	LB	GAR
129	HOM	1	7/16/2007	2	167850	SL-14	826	FGAR	594	1062	N	3631	N	LPV			FRESH	LB	GAR
130	HOM	1	7/16/2007	2	167850	SL-14	826	FGAR	597	1060	N	3632	N	LPV			FRESH	LB	GAR
131	HOM	1	7/16/2007	2	167850	SL-14	826	LMB	88				N		SAC	370	FRESH	SB	BASS1
132	HOM	1	7/16/2007	2	167850	SL-14	826	LMB	92				N		SAC	370	FRESH	SB	BASS1
133	HOM	1	7/16/2007	2	167850	SL-14	826	LMB	137				N	LPV			FRESH	SB	BASS1
134	HOM	1	7/16/2007	2	167850	SL-14	826	LMB	199	92	N	3609	N	LPV	GL	340	FRESH	LB	BASS2
135	HOM	1	7/16/2007	2	167850	SL-14	826	LMB	264	228	N	3617	N	LPV	GL	364	FRESH	LB	BASS2
136	HOM	1	7/16/2007	2	167850	SL-14	826	LMB	269	252	N	3628	N	LPV	GL	335	FRESH	LB	BASS2
137	HOM	1	7/16/2007	2	167850	SL-14	826	LMB	273	272	N	3625	N	LPV	GL	376	FRESH	LB	BASS2
138	HOM	1	7/16/2007	2	167850	SL-14	826	LMB	277	254	N	3634	N	LPV	GL	350	FRESH	LB	BASS2
139	HOM	1	7/16/2007	2	167850	SL-14	826	LMB	308	400	N	3635	N	LPV	GL	330	FRESH	LB	BASS2
140	HOM	1	7/16/2007	2	167850	SL-14	826	LMB	328	420	N	3610	N	LPV	GL	374	FRESH	LB	BASS2
141	HOM	1	7/16/2007	2	167850	SL-14	826	LMB	349	528	N	3633	N	LPV	GL	334	FRESH	LB	BASS2
142	HOM	1	7/16/2007	2	167850	SL-14	826	RAY	700								SALT	LB	RAY
143	HOM	1	7/16/2007	2	167850	SL-14	826	RESU	198	140	N	3626	N	LPV	GL	336	FRESH	LB	LEP2
144	HOM	1	7/16/2007	2	167850	SL-14	826	SPSU	106				N	LPV			FRESH	SB	LEP2
145	HOM	1	7/16/2007	2	167850	SL-14	826	STMU	531		N	3613	N	LPV			SALT	LB	STMU
146	HOM	1	7/16/2007	2	167850	SL-14	826	TIMO	112				N		SAC	370	SALT	SB	TIMO
147	HOM	1	7/16/2007	2	167850	SL-14	826	TIMO	112				N	LPV			SALT	SB	TIMO
148	HOM	1	7/16/2007	2	167850	SL-15	1371	COSN	810		N	3580	N	LPV	GL	260	SALT	LB	COSN
149	HOM	1	7/16/2007	2	167850	SL-15	1371	COSN	837		N	3581	N	LPV	GL	296	SALT	LB	COSN
150	HOM	1	7/16/2007	2	167850	SL-15	1371	LMB	231	138	N	2958	N	LPV	GL	285	FRESH	LB	BASS2
151	HOM	1	7/16/2007	2	167850	SL-15	1371	LMB	330	456	N	3577	N	LPV	GL	246	FRESH	LB	BASS2
152	HOM	1	7/16/2007	2	167850	SL-15	1371	LMB	368	553	N	2957	N	LPV	GL	227	FRESH	LB	BASS2
153	HOM	1	7/16/2007	2	167850	SL-15	1371	REDR	566	1609	N	3579	N	LPV	GL	240	SALT	LB	DRUM
154	HOM	1	7/16/2007	2	167850	SL-15	1371	SHEE	384		N	2959	N	LPV	GL	250	SALT	LB	SHEE
155	HOM	1	7/16/2007	2	167850	SL-15	1371	SPSU					N				FRESH	SB	LEP1
156	HOM	1	7/16/2007	2	167850	SL-15	1371	STMU	507	1143	N	3578	N	LPV			SALT	LB	STMU
157	HOM	1	7/16/2007	2	167850	SL-15	1371	STRON	118				N				SALT	SB	STRON
158	HOM	1	7/16/2007	2	167850	SL-16	940	AMEE									FRESH	LB	AMEE
159	HOM	1	7/16/2007	2	167850	SL-16	940	AMEE									FRESH	LB	AMEE
160	HOM	1	7/16/2007	2	167850	SL-16	940	COSN	674	2068	N	3605	N	LPV	GL	310	SALT	LB	COSN
161	HOM	1	7/16/2007	2	167850	SL-16	940	LMB	224	142	N	3604	N	LPV	GL	301	FRESH	LB	BASS2
162	HOM	1	7/16/2007	2	167850	SL-16	940	PIN	88				N		SAC	312	SALT	SB	PIN
163	HOM	1	7/16/2007	2	167850	SL-16	940	PIN	111				N		SAC	312	SALT	SB	PIN
164	HOM	1	7/16/2007	2	167850	SL-16	940	REDR	490	1232	N	3608	N	LPV	GL	385	SALT	LB	DRUM
165	HOM	1	7/16/2007	2	167850	SL-16	940	SHEE	312	508	N	3607	N	LPV	GL	309	SALT	LB	SHEE
166	HOM	1	7/16/2007	2	167850	SL-16	940	STMU	407	673	N	3606	N	LPV			SALT	LB	STMU
167	HOM	1	7/16/2007	1	72600	SL-2	1010	AMEE									FRESH	LB	AMEE
168	HOM	1	7/16/2007	1	72600	SL-2	1010	AMEE									FRESH	LB	AMEE
169	HOM	1	7/16/2007	1	72600	SL-2	1010	AMEE									FRESH	LB	AMEE
170	HOM	1	7/16/2007	1	72600	SL-2	1010	AMEE									FRESH	LB	AMEE
171	HOM	1	7/16/2007	1	72600	SL-2	1010	AMEE									FRESH	LB	AMEE
172	HOM	1	7/16/2007	1	72600	SL-2	1010	BLUE	82				N		SAC	375	FRESH	SB	LEP1
173	HOM	1	7/16/2007	1	72600	SL-2	1010	BLUE	88				N		SAC	375	FRESH	SB	LEP1
174	HOM	1	7/16/2007	1	72600	SL-2	1010	BLUE	100				N		SAC	375	FRESH	SB	LEP2
175	HOM	1	7/16/2007	1	72600	SL-2	1010	FGAR	500		N	3650	N	LPV			FRESH	LB	GAR
176	HOM	1	7/16/2007	1	72600	SL-2	1010	FGAR	503	607	N	3649	N	LPV			FRESH	LB	GAR
177	HOM	1	7/16/2007	1	72600	SL-2	1010	FGAR	618	1182	N	3289	N	LPV			FRESH	LB	GAR
178	HOM	1	7/16/2007	1	72600	SL-2	1010	FGAR	668	1584	N	3285	N	LPV			FRESH	LB	GAR
179	HOM	1	7/16/2007	1	72600	SL-2	1010	LMB	80				N		SAC	375	FRESH	SB	BASS1
180	HOM	1	7/16/2007	1	72600	SL-2	1010	LMB	82				N		SAC	375	FRESH	SB	BASS1
181	HOM	1	7/16/2007	1	72600	SL-2	1010	LMB	98				N		SAC	375	FRESH	SB	BASS1
182	HOM	1	7/16/2007	1	72600	SL-2	1010	LMB	126				N		SAC	375	FRESH	SB	BASS1
183	HOM	1	7/16/2007	1	72600	SL-2	1010	LMB	211	118	N	3648	N	LPV	GL	307	FRESH	LB	BASS2
184	HOM	1	7/16/2007	1	72600	SL-2	1010	PIN	109				N		SAC	375	SALT	SB	PIN
185	HOM	1	7/16/2007	1	72600	SL-2	1010	PIN	112				N		SAC	375	SALT	SB	PIN
186	HOM	1	7/16/2007	1	72600	SL-2	1010	PIN	113				N		SAC	375	SALT	SB	PIN
187	HOM	1	7/16/2007	1	72600	SL-2	1010	SPSU	90				N		SAC	375	FRESH	SB	LEP2
188	HOM	1	7/16/2007	1	72600	SL-2	1010	SPSU	142		N	3286	N	LPV	GL	315	FRESH	SB	LEP2
189	HOM	1	7/16/2007	1	72600	SL-2	1010	SPSU	149	84	N	3288	N	LPV	GL	338	FRESH	SB	LEP2
190	HOM	1	7/16/2007	1	72600	SL-2	1010	TIMO	127				N		SAC	375	SALT	SB	TIMO
191	HOM	1	7/16/2007	1	72600	SL-2	1010	YEBU	189	106	N	3287	N	LPV	GL	303	FRESH	LB	CAT
192	HOM	1	7/16/2007	1	72600	SL-2	1010	YEBU	220	156	N	3290	N	LPV	GL	368	FRESH	LB	CAT
193	HOM	1	7/16/2007	3	74750	SL-29	326	STMU	506	1114	N	3576	N	LPV			SALT	LB	STMU
194	HOM	1	7/16/2007	1	72600	SL-3	1071	BLUE	81				N	LPV			FRESH	SB	LEP1
195	HOM	1	7/16/2007	1	72600	SL-3	1071	BLUE	97				N	LPV			FRESH	SB	LEP2
196	HOM	1	7/16/2007	1	72600	SL-3	1071	BLUE	117				N	LPV			FRESH	SB	LEP2
197	HOM	1	7/16/2007	1	72600	SL-3	1071	FGAR	507	568	N	3592	N	LPV	GL	258	FRESH	LB	GAR
198	HOM	1	7/16/2007	1	72600	SL-3	1071	FGAR	526	711	N	3591	Y	LPV	GL	236	FRESH	LB	GAR
199	HOM	1	7/16/2007	1	72600	SL-3	1071	FGAR	550	916	N	3590	N	LPV	GL	261	FRESH	LB	GAR
200	HOM	1	7/16/2007	1	72600	SL-3	1071	FGAR	572	964	N	3589	N	LPV	GL	267	FRESH	LB	GAR
201	HOM	1	7/16/2007	1	72600	SL-3	1071	INSI	54								FRESH	SB	INSI
202	HOM	1	7/16/2007	1	72600	SL-3	1071	LGAR	1100		N	3594	N	LPV			FRESH	LB	GAR
203	HOM	1	7/16/2007	1	72600	SL-3	1071	LMB	70				N	LPV			FRESH	SB	BASS1
204	HOM	1	7/16/2007	1	72600	SL-3	1071	LMB	111				N	LPV			FRESH	SB	BASS1
205	HOM	1	7/16/2007	1	72600	SL-3	1071	LMB	111				N	LPV			FRESH	SB	BASS1
206	HOM	1	7/16/2007	1	72600	SL-3	1071	LMB	118				N	LPV			FRESH	SB	BASS1
207	HOM	1	7/16/2007	1	72600	SL-3	1071	LMB	121				N	LPV			FRESH	SB	BASS1
208	HOM	1	7/16/2007	1	72600	SL-3	1071	LMB	234	151	N	2953	N	LPV	GL	206	FRESH	LB	BASS2
209	HOM	1	7/16/2007	1	72600	SL-3	1071	LMB	237	162	N	2954	N	LPV	GL	269	FRESH	LB	BASS2
210	HOM	1	7/16/2007	1	72600	SL-3	1071	LMB	272	220	N	3584	N	LPV	GL	251	FRESH	LB	BASS2
211	HOM	1	7/16/2007	1	72600	SL-3	1071	LMB	287	306	N	3586	N	LPV	GL	299	FRESH	LB	BASS2
212	HOM	1	7/16/2007	1	72600	SL-3	1071	LMB	295	273	N	3588	N	LPV	GL	207	FRESH	LB	BASS2
213	HOM	1	7/16/2007	1	72600	SL-3	1071	LMB	298	335	N	2955	N	LPV	GL	241	FRESH	LB	BASS2
214	HOM	1	7/16/2007	1	72600	SL-3	1071	LMB	301	330	N	3585	N	LPV	GL	259	FRESH	LB	BASS2
215	HOM	1	7/16/2007	1	72600	SL-3	1071	LMB	309	368	N	2389	N	LPV	GL	295	FRESH	LB	BASS2
216	HOM	1	7/16/2007	1	72600	SL-3	1071	LMB	317	433	N	3587	N	LPV	GL	204	FRESH	LB	BASS2
217	HOM	1	7/16/2007	1	72600	SL-3	1071	PIN	85				N	LPV			SALT	SB	PIN
218	HOM	1	7/16/2007	1	72600	SL-3	1071	PIN	112				N				SALT	SB	PIN
219	HOM	1	7/16/2007	1	72600	SL-3	1071	RAY	276								SALT	LB	RAY
220	HOM	1	7/16/2007	1	72600	SL-3	1071	SPSU	93				N	LPV			FRESH	SB	LEP2
221	HOM	1	7/16/2007	1	72600	SL-3	1071	STRON	104				N				SALT	SB	STRON
222	HOM	1	7/16/2007	1	72600	SL-3	1071	STRON	117				N				SALT	SB	STRON
223	HOM	1	7/16/2007	1	72600	SL-3	1071	STRON	117				N				SALT	SB	STRON
224	HOM	1	7/16/2007	3	74750	SL-30	783	COSN	445	670	N	2946	N	LPV			SALT	LB	COSN
225	HOM	1	7/16/2007	3	74750	SL-30	783	LGAR	650	692	N	3602	N	LPV			FRESH	LB	GAR
226	HOM	1	7/16/2007	3	74750	SL-30	783	LMB	111				N		SAC	314	FRESH	SB	BASS1
227	HOM	1	7/16/2007	3	74750	SL-30	783	LMB	181	54	N	2938	N	LPV			FRESH	LB	BASS2
228	HOM	1	7/16/2007	3	74750	SL-30	783	LMB	204	92	N	2941	N	LPV			FRESH	LB	BASS2
229	HOM	1	7/16/2007	3	74750	SL-30	783	LMB	218	116	N	2940	N	LPV			FRESH	LB	BASS2
230	HOM	1	7/16/2007	3	74750	SL-30	783	LMB	232	194	N	2942	N	LPV			FRESH	LB	BASS2
231	HOM	1	7/16/2007	3	74750	SL-30	783	LMB	295	170	N	3601	N	LPV			FRESH	LB	BASS2
232	HOM	1	7/16/2007	3	74750	SL-30	783	PIN	87				N		SAC	314	SALT	SB	PIN
233	HOM	1	7/16/2007	3	74750	SL-30	783	STMU	321	340	N	2944	N	LPV			SALT	LB	STMU
234	HOM	1	7/16/2007	3	74750	SL-30	783	STMU	415	644	N	2950	N	LPV			SALT	LB	STMU
235	HOM	1	7/16/2007	3	74750	SL-30	783	STMU	420	756	N	2948	N	LPV			SALT	LB	STMU
236	HOM	1	7/16/2007	3	74750	SL-30	783	STMU	447	912	N	2939	N	LPV			SALT	LB	STMU
237	HOM	1	7/16/2007	3	74750	SL-31	709	COSN	425	525	N	2960	N	LPV	GL	242	SALT	LB	COSN
238	HOM	1	7/16/2007	3	74750	SL-31	709	CPIC	97				N				FRESH	SB	CPIC
239	HOM	1	7/16/2007	3	74750	SL-31	709	CPIC	120				N				FRESH	SB	CPIC
240	HOM	1	7/16/2007	3	74750	SL-31	709	FGAR	576	915	N	2961	N	LPV	GL	265	FRESH	LB	GAR
241	HOM	1	7/16/2007	3	74750	SL-31	709	SPSU	138				N	LPV			FRESH	SB	LEP2
242	HOM	1	7/16/2007	3	74750	SL-31	709	STRON	210				N				SALT	SB	STRON
243	HOM	1	7/16/2007	3	74750	SL-32	424	LMB	228	132	N	2937	N	LPV			FRESH	LB	BASS2
244	HOM	1	7/16/2007	1	72600	SL-4	952	AMEE									FRESH	LB	AMEE
245	HOM	1	7/16/2007	1	72600	SL-4	952	AMEE									FRESH	LB	AMEE
246	HOM	1	7/16/2007	1	72600	SL-4	952	AMEE									FRESH	LB	AMEE
247	HOM	1	7/16/2007	1	72600	SL-4	952	AMEE									FRESH	LB	AMEE
248	HOM	1	7/16/2007	1	72600	SL-4	952	AMEE									FRESH	LB	AMEE
249	HOM	1	7/16/2007	1	72600	SL-4	952	AMEE									FRESH	LB	AMEE
250	HOM	1	7/16/2007	1	72600	SL-4	952	AMEE									FRESH	LB	AMEE
251	HOM	1	7/16/2007	1	72600	SL-4	952	BLUE	40								FRESH	SB	LEP1
252	HOM	1	7/16/2007	1	72600	SL-4	952	BLUE	47								FRESH	SB	LEP1
253	HOM	1	7/16/2007	1	72600	SL-4	952	BLUE	85				N		SAC	377	FRESH	SB	LEP1
254	HOM	1	7/16/2007	1	72600	SL-4	952	BLUE	87				N	LPV			FRESH	SB	LEP1
255	HOM	1	7/16/2007	1	72600	SL-4	952	BLUE	88				N				FRESH	SB	LEP1
256	HOM	1	7/16/2007	1	72600	SL-4	952	FGAR	586	800	N	3646	N	LPV			FRESH	LB	GAR
257	HOM	1	7/16/2007	1	72600	SL-4	952	FGAR	605	1064	N	3643	N	LPV			FRESH	LB	GAR
258	HOM	1	7/16/2007	1	72600	SL-4	952	FGAR			N		N				FRESH	LB	GAR
259	HOM	1	7/16/2007	1	72600	SL-4	952	GOSH	51				N		SAC	377	FRESH	SB	GOSH
260	HOM	1	7/16/2007	1	72600	SL-4	952	GOSH	56				N				FRESH	SB	GOSH
261	HOM	1	7/16/2007	1	72600	SL-4	952	GOSH	57				N				FRESH	SB	GOSH
262	HOM	1	7/16/2007	1	72600	SL-4	952	GOSH	60				N		SAC	377	FRESH	SB	GOSH
263	HOM	1	7/16/2007	1	72600	SL-4	952	GOSH	62				N		SAC	377	FRESH	SB	GOSH
264	HOM	1	7/16/2007	1	72600	SL-4	952	GOSH	64				N		SAC	377	FRESH	SB	GOSH
265	HOM	1	7/16/2007	1	72600	SL-4	952	GOSH	68				N		SAC	377	FRESH	SB	GOSH
266	HOM	1	7/16/2007	1	72600	SL-4	952	GOSH	75				N				FRESH	SB	GOSH
267	HOM	1	7/16/2007	1	72600	SL-4	952	GOSH	77				N		SAC	377	FRESH	SB	GOSH
268	HOM	1	7/16/2007	1	72600	SL-4	952	HOG	56								SALT	SB	HOG
269	HOM	1	7/16/2007	1	72600	SL-4	952	HOG	58								SALT	SB	HOG
270	HOM	1	7/16/2007	1	72600	SL-4	952	HOG	74								SALT	SB	HOG
271	HOM	1	7/16/2007	1	72600	SL-4	952	HOG	84								SALT	SB	HOG
272	HOM	1	7/16/2007	1	72600	SL-4	952	HOG	108								SALT	SB	HOG
273	HOM	1	7/16/2007	1	72600	SL-4	952	INSI	33								FRESH	SB	INSI
274	HOM	1	7/16/2007	1	72600	SL-4	952	INSI	45						SAC	377	FRESH	SB	INSI
275	HOM	1	7/16/2007	1	72600	SL-4	952	LACH	79				N		SAC	377	FRESH	SB	SUCKER1
276	HOM	1	7/16/2007	1	72600	SL-4	952	LMB	62				N		SAC	377	FRESH	SB	BASS1
277	HOM	1	7/16/2007	1	72600	SL-4	952	LMB	107				N		SAC	377	FRESH	SB	BASS1
278	HOM	1	7/16/2007	1	72600	SL-4	952	LMB	142				N	LPV			FRESH	SB	BASS1
279	HOM	1	7/16/2007	1	72600	SL-4	952	LMB	405	1032	N	3647	N	LPV	GL	394	FRESH	LB	BASS2
280	HOM	1	7/16/2007	1	72600	SL-4	952	PIN	94				N		SAC	377	SALT	SB	PIN
281	HOM	1	7/16/2007	1	72600	SL-4	952	PIN	106				N		SAC	377	SALT	SB	PIN
282	HOM	1	7/16/2007	1	72600	SL-4	952	PIN	107				N		SAC	377	SALT	SB	PIN
283	HOM	1	7/16/2007	1	72600	SL-4	952	PIN	107				N				SALT	SB	PIN
284	HOM	1	7/16/2007	1	72600	SL-4	952	SPSU	30								FRESH	SB	LEP1
285	HOM	1	7/16/2007	1	72600	SL-4	952	SPSU	30								FRESH	SB	LEP1
286	HOM	1	7/16/2007	1	72600	SL-4	952	SPSU	30								FRESH	SB	LEP1
287	HOM	1	7/16/2007	1	72600	SL-4	952	SPSU	33								FRESH	SB	LEP1
288	HOM	1	7/16/2007	1	72600	SL-4	952	SPSU	40								FRESH	SB	LEP1
289	HOM	1	7/16/2007	1	72600	SL-4	952	SPSU	41						SAC	377	FRESH	SB	LEP1
290	HOM	1	7/16/2007	1	72600	SL-4	952	SPSU	42								FRESH	SB	LEP1
291	HOM	1	7/16/2007	1	72600	SL-4	952	SPSU	45						SAC	377	FRESH	SB	LEP1
292	HOM	1	7/16/2007	1	72600	SL-4	952	SPSU	47								FRESH	SB	LEP1
293	HOM	1	7/16/2007	1	72600	SL-4	952	SPSU	87				N		SAC	377	FRESH	SB	LEP1
294	HOM	1	7/16/2007	1	72600	SL-4	952	SPSU	92				N				FRESH	SB	LEP2
295	HOM	1	7/16/2007	1	72600	SL-4	952	SPSU	97				N	LPV			FRESH	SB	LEP2
296	HOM	1	7/16/2007	1	72600	SL-4	952	SPSU	102				N		SAC	377	FRESH	SB	LEP2
297	HOM	1	7/16/2007	1	72600	SL-4	952	SPSU	104				N	LPV			FRESH	SB	LEP2
298	HOM	1	7/16/2007	1	72600	SL-4	952	SPSU	125				N				FRESH	SB	LEP2
299	HOM	1	7/16/2007	1	72600	SL-4	952	SPSU	127				N	LPV			FRESH	SB	LEP2
300	HOM	1	7/16/2007	1	72600	SL-4	952	SPSU	142		N	3640	N	LPV			FRESH	SB	LEP2
301	HOM	1	7/16/2007	1	72600	SL-4	952	STMU	424	790	N	3645	N	LPV			SALT	LB	STMU
302	HOM	1	7/16/2007	1	72600	SL-4	952	STMU	458	1026	N	3644	N	LPV			SALT	LB	STMU
303	HOM	1	7/16/2007	1	72600	SL-4	952	TIMO	55				N		SAC	377	SALT	SB	TIMO
304	HOM	1	7/16/2007	1	72600	SL-4	952	TIMO	85				N				SALT	SB	TIMO
305	HOM	1	7/16/2007	1	72600	SL-4	952	TIMO	101				N				SALT	SB	TIMO
306	HOM	1	7/16/2007	1	72600	SL-4	952	TIMO	113				N				SALT	SB	TIMO
307	HOM	1	7/16/2007	1	72600	SL-4	952	TIMO	119				N		SAC	377	SALT	SB	TIMO
308	HOM	1	7/16/2007	1	72600	SL-4	952	YEBU	194		N	3642	N	LPV			FRESH	LB	CAT
309	HOM	1	7/16/2007	1	72600	SL-4	952	YEBU	218	142	N	3641	N	LPV			FRESH	LB	CAT
310	HOM	1	7/17/2007	1	72600	MS-1.0	180	NO_FISH									NA	NA	NO_FISH
311	HOM	1	7/17/2007	1	72600	MS-1.5	75	NO_FISH									NA	NA	NO_FISH
312	HOM	1	7/17/2007	1	72600	MS-2.0	97	NO_FISH									NA	NA	NO_FISH
313	HOM	1	7/17/2007	2	167850	MS-4.0	102	NO_FISH									NA	NA	NO_FISH
314	HOM	1	7/17/2007	2	167850	MS-5.0	147	NO_FISH									NA	NA	NO_FISH
315	HOM	1	7/17/2007	3	74750	MS-8.0	162	NO_FISH									NA	NA	NO_FISH
316	HOM	1	7/17/2007	3	74750	MS-8.5	219	LGAR	705	702	N	3513	N	LPV	GL	249	FRESH	LB	GAR
317	HOM	1	7/17/2007	3	74750	MS-9.0	675	MENH					N		SAC	367	SALT	SB	MENH
318	HOM	1	7/17/2007	1	72600	SL-1	1496	AMEE									FRESH	LB	AMEE
319	HOM	1	7/17/2007	1	72600	SL-1	1496	AMEE									FRESH	LB	AMEE
320	HOM	1	7/17/2007	1	72600	SL-1	1496	AMEE									FRESH	LB	AMEE
321	HOM	1	7/17/2007	1	72600	SL-1	1496	AMEE									FRESH	LB	AMEE
322	HOM	1	7/17/2007	1	72600	SL-1	1496	BLKI	45						SAC	362	FRESH	SB	BLKI
323	HOM	1	7/17/2007	1	72600	SL-1	1496	BLUE	60				N		SAC	362	FRESH	SB	LEP1
324	HOM	1	7/17/2007	1	72600	SL-1	1496	BLUE	73				N		SAC	362	FRESH	SB	LEP1
325	HOM	1	7/17/2007	1	72600	SL-1	1496	BLUE	100				N	LPV			FRESH	SB	LEP2
326	HOM	1	7/17/2007	1	72600	SL-1	1496	BLUE	103				N	LPV			FRESH	SB	LEP2
327	HOM	1	7/17/2007	1	72600	SL-1	1496	BLUE	115				N	LPV			FRESH	SB	LEP2
328	HOM	1	7/17/2007	1	72600	SL-1	1496	BLUE	117				N	LPV			FRESH	SB	LEP2
329	HOM	1	7/17/2007	1	72600	SL-1	1496	BLUE	120				N	LPV			FRESH	SB	LEP2
330	HOM	1	7/17/2007	1	72600	SL-1	1496	BLUE	130				N	LPV			FRESH	SB	LEP2
331	HOM	1	7/17/2007	1	72600	SL-1	1496	BLUE	133				N	LPV			FRESH	SB	LEP2
332	HOM	1	7/17/2007	1	72600	SL-1	1496	BLUE	134				N	LPV			FRESH	SB	LEP2
333	HOM	1	7/17/2007	1	72600	SL-1	1496	BLUE	135				N		SAC	362	FRESH	SB	LEP2
334	HOM	1	7/17/2007	1	72600	SL-1	1496	BLUE	166		N		N	LPV			FRESH	LB	LEP2
335	HOM	1	7/17/2007	1	72600	SL-1	1496	BLUE	172	106	N	2923	N	LPV	GL	380	FRESH	LB	LEP2
336	HOM	1	7/17/2007	1	72600	SL-1	1496	BLUE	173	118	N	2922	N	LPV	GL	322	FRESH	LB	LEP2
337	HOM	1	7/17/2007	1	72600	SL-1	1496	BLUE	202	152	N	2915	N	LPV	GL	386	FRESH	LB	LEP2
338	HOM	1	7/17/2007	1	72600	SL-1	1496	FGAR	435	340	N	2933	N	LPV	GL	316	FRESH	LB	GAR
339	HOM	1	7/17/2007	1	72600	SL-1	1496	FGAR	495	562	N	2920	N	LPV			FRESH	LB	GAR
340	HOM	1	7/17/2007	1	72600	SL-1	1496	FGAR	502		Y	3592	Y	LPV			FRESH	LB	GAR
341	HOM	1	7/17/2007	1	72600	SL-1	1496	FGAR	502		Y	3649	Y	LPV			FRESH	LB	GAR
342	HOM	1	7/17/2007	1	72600	SL-1	1496	FGAR	510	598	N	2927	Y	LPV	GL	349	FRESH	LB	GAR
343	HOM	1	7/17/2007	1	72600	SL-1	1496	FGAR	534	656	N	2928	N	LPV	GL	369	FRESH	LB	GAR
344	HOM	1	7/17/2007	1	72600	SL-1	1496	FGAR	542		Y	3595	Y	LPV			FRESH	LB	GAR
345	HOM	1	7/17/2007	1	72600	SL-1	1496	FGAR	553	720	N	2926	Y	LPV			FRESH	LB	GAR
346	HOM	1	7/17/2007	1	72600	SL-1	1496	FGAR	602		N		N	LPV			FRESH	LB	GAR
347	HOM	1	7/17/2007	1	72600	SL-1	1496	FGAR	605	1138	N	2919	N	LPV			FRESH	LB	GAR
348	HOM	1	7/17/2007	1	72600	SL-1	1496	FGAR	630		N	2910	N	LPV			FRESH	LB	GAR
349	HOM	1	7/17/2007	1	72600	SL-1	1496	FGAR	650	1318	N	2934	Y	LPV			FRESH	LB	GAR
350	HOM	1	7/17/2007	1	72600	SL-1	1496	GRSN	181	88	N	2924	N	LPV	GL	306	SALT	LB	GRSN
351	HOM	1	7/17/2007	1	72600	SL-1	1496	LMB	70				N		SAC	362	FRESH	SB	BASS1
352	HOM	1	7/17/2007	1	72600	SL-1	1496	LMB	70				N	LPV			FRESH	SB	BASS1
353	HOM	1	7/17/2007	1	72600	SL-1	1496	LMB	72				N		SAC	362	FRESH	SB	BASS1
354	HOM	1	7/17/2007	1	72600	SL-1	1496	LMB	72				N	LPV			FRESH	SB	BASS1
355	HOM	1	7/17/2007	1	72600	SL-1	1496	LMB	89				N		SAC	362	FRESH	SB	BASS1
356	HOM	1	7/17/2007	1	72600	SL-1	1496	LMB	96				N	LPV			FRESH	SB	BASS1
357	HOM	1	7/17/2007	1	72600	SL-1	1496	LMB	103				N	LPV			FRESH	SB	BASS1
358	HOM	1	7/17/2007	1	72600	SL-1	1496	LMB	104				N		SAC	362	FRESH	SB	BASS1
359	HOM	1	7/17/2007	1	72600	SL-1	1496	LMB	109				N	LPV			FRESH	SB	BASS1
360	HOM	1	7/17/2007	1	72600	SL-1	1496	LMB	111				N	LPV			FRESH	SB	BASS1
361	HOM	1	7/17/2007	1	72600	SL-1	1496	LMB	117				N		SAC	362	FRESH	SB	BASS1
362	HOM	1	7/17/2007	1	72600	SL-1	1496	LMB	118				N	LPV			FRESH	SB	BASS1
363	HOM	1	7/17/2007	1	72600	SL-1	1496	LMB	122				N	LPV			FRESH	SB	BASS1
364	HOM	1	7/17/2007	1	72600	SL-1	1496	LMB	124				N	LPV			FRESH	SB	BASS1
365	HOM	1	7/17/2007	1	72600	SL-1	1496	LMB	210	108	N	2905	N	LPV			FRESH	LB	BASS2
366	HOM	1	7/17/2007	1	72600	SL-1	1496	LMB	213	110	N	2908	N	LPV			FRESH	LB	BASS2
367	HOM	1	7/17/2007	1	72600	SL-1	1496	LMB	241	138	N	2912	N	LPV			FRESH	LB	BASS2
368	HOM	1	7/17/2007	1	72600	SL-1	1496	LMB	242	164	N	2918	N	LPV			FRESH	LB	BASS2
369	HOM	1	7/17/2007	1	72600	SL-1	1496	LMB	246	156	N	2917	N	LPV			FRESH	LB	BASS2
370	HOM	1	7/17/2007	1	72600	SL-1	1496	LMB	279	304	N	2936	N	LPV	GL	366	FRESH	LB	BASS2
371	HOM	1	7/17/2007	1	72600	SL-1	1496	LMB	284	278	N	2913	N	LPV			FRESH	LB	BASS2
372	HOM	1	7/17/2007	1	72600	SL-1	1496	LMB	293	312	Y	1254	Y	LPV			FRESH	LB	BASS2
373	HOM	1	7/17/2007	1	72600	SL-1	1496	LMB	298	296	Y	3588	Y	LPV			FRESH	LB	BASS2
374	HOM	1	7/17/2007	1	72600	SL-1	1496	LMB	322	458	N	2916	N	LPV			FRESH	LB	BASS2
375	HOM	1	7/17/2007	1	72600	SL-1	1496	LMB	350	500	N	2935	N	LPV	GL	302	FRESH	LB	BASS2
376	HOM	1	7/17/2007	1	72600	SL-1	1496	PIN	85				N		SAC	362	SALT	SB	PIN
377	HOM	1	7/17/2007	1	72600	SL-1	1496	PIN	93				N		SAC	362	SALT	SB	PIN
378	HOM	1	7/17/2007	1	72600	SL-1	1496	PIN	115				N		SAC	362	SALT	SB	PIN
379	HOM	1	7/17/2007	1	72600	SL-1	1496	RAKI	42						SAC	362	FRESH	SB	RAKI
380	HOM	1	7/17/2007	1	72600	SL-1	1496	RESU	191	152	Y	2638	Y	LPV			FRESH	LB	LEP2
381	HOM	1	7/17/2007	1	72600	SL-1	1496	RESU	198	152	N	2921	N	LPV	GL	363	FRESH	LB	LEP2
382	HOM	1	7/17/2007	1	72600	SL-1	1496	RESU	200	166	N	2914	N	LPV			FRESH	LB	LEP2
383	HOM	1	7/17/2007	1	72600	SL-1	1496	RESU	206	150	N	2929	N	LPV	GL	357	FRESH	LB	LEP2
384	HOM	1	7/17/2007	1	72600	SL-1	1496	RESU	214	192	N	2925	N	LPV	GL	323	FRESH	LB	LEP2
385	HOM	1	7/17/2007	1	72600	SL-1	1496	RESU	217	192	N	2930	N	LPV	GL	360	FRESH	LB	LEP2
386	HOM	1	7/17/2007	1	72600	SL-1	1496	SEKI	78				N		SAC	362	FRESH	SB	SEKI
387	HOM	1	7/17/2007	1	72600	SL-1	1496	SPSU	39								FRESH	SB	LEP1
388	HOM	1	7/17/2007	1	72600	SL-1	1496	SPSU	74				N	LPV			FRESH	SB	LEP1
389	HOM	1	7/17/2007	1	72600	SL-1	1496	SPSU	94				N	LPV			FRESH	SB	LEP2
390	HOM	1	7/17/2007	1	72600	SL-1	1496	SPSU	98				N	LPV			FRESH	SB	LEP2
391	HOM	1	7/17/2007	1	72600	SL-1	1496	SPSU	102				N	LPV			FRESH	SB	LEP2
392	HOM	1	7/17/2007	1	72600	SL-1	1496	SPSU	103				N	LPV			FRESH	SB	LEP2
393	HOM	1	7/17/2007	1	72600	SL-1	1496	SPSU	111				N	LPV			FRESH	SB	LEP2
394	HOM	1	7/17/2007	1	72600	SL-1	1496	SPSU	113				N	LPV			FRESH	SB	LEP2
395	HOM	1	7/17/2007	1	72600	SL-1	1496	SPSU	115				N		SAC	362	FRESH	SB	LEP2
396	HOM	1	7/17/2007	1	72600	SL-1	1496	SPSU	117				N	LPV			FRESH	SB	LEP2
397	HOM	1	7/17/2007	1	72600	SL-1	1496	SPSU	117				N	LPV			FRESH	SB	LEP2
398	HOM	1	7/17/2007	1	72600	SL-1	1496	SPSU	120				N	LPV			FRESH	SB	LEP2
399	HOM	1	7/17/2007	1	72600	SL-1	1496	SPSU	122				N	LPV			FRESH	SB	LEP2
400	HOM	1	7/17/2007	1	72600	SL-1	1496	SPSU	135				N	LPV			FRESH	SB	LEP2
401	HOM	1	7/17/2007	1	72600	SL-1	1496	SPSU	139				N	LPV			FRESH	SB	LEP2
402	HOM	1	7/17/2007	1	72600	SL-1	1496	SPSU	160	86	N	2906	N	LPV			FRESH	LB	LEP2
403	HOM	1	7/17/2007	1	72600	SL-1	1496	STRON	124				N		SAC	362	SALT	SB	STRON
404	HOM	1	7/17/2007	1	72600	SL-1	1496	STRON	142				N		SAC	362	SALT	SB	STRON
405	HOM	1	7/17/2007	1	72600	SL-1	1496	STRON	146				N		SAC	362	SALT	SB	STRON
406	HOM	1	7/17/2007	1	72600	SL-1	1496	TIMO	86				N		SAC	362	SALT	SB	TIMO
407	HOM	1	7/17/2007	1	72600	SL-1	1496	TIMO	96				N		SAC	362	SALT	SB	TIMO
408	HOM	1	7/17/2007	1	72600	SL-1	1496	TIMO	102				N		SAC	362	SALT	SB	TIMO
409	HOM	1	7/17/2007	1	72600	SL-1	1496	TIMO	107				N	LPV			SALT	SB	TIMO
410	HOM	1	7/17/2007	1	72600	SL-1	1496	TIMO	110				N		SAC	362	SALT	SB	TIMO
411	HOM	1	7/17/2007	1	72600	SL-1	1496	TIMO	110				N		SAC	362	SALT	SB	TIMO
412	HOM	1	7/17/2007	1	72600	SL-1	1496	UNID	42						SAC	362	NA	SB	UNID
413	HOM	1	7/17/2007	1	72600	SL-1	1496	YEBU	235	202	N	2909	Y	LPV			FRESH	LB	CAT
414	HOM	1	7/17/2007	2	167850	SL-13	667	GOBY	39						SAC	371	SALT	SB	GOBY
415	HOM	1	7/17/2007	2	167850	SL-13	667	GUTO	95						SAC	371	SALT	SB	GUTO
416	HOM	1	7/17/2007	2	167850	SL-13	667	GUTO	96						SAC	371	SALT	SB	GUTO
417	HOM	1	7/17/2007	2	167850	SL-13	667	GUTO	143						SAC	371	SALT	SB	GUTO
418	HOM	1	7/17/2007	2	167850	SL-13	667	INSI	40						SAC	371	FRESH	SB	INSI
419	HOM	1	7/17/2007	2	167850	SL-13	667	LMB	109				N		SAC	371	FRESH	SB	BASS1
420	HOM	1	7/17/2007	2	167850	SL-13	667	LMB	114				N		SAC	371	FRESH	SB	BASS1
421	HOM	1	7/17/2007	2	167850	SL-13	667	LMB	148				N	LPV			FRESH	SB	BASS1
422	HOM	1	7/17/2007	2	167850	SL-13	667	SEKI	80				N		SAC	371	FRESH	SB	SEKI
423	HOM	1	7/17/2007	2	167850	SL-13	667	STMU	473	1030	N	3683	N	LPV			SALT	LB	STMU
424	HOM	1	7/17/2007	2	167850	SL-13	667	STMU	488	1130	N	3684	N	LPV			SALT	LB	STMU
425	HOM	1	7/17/2007	2	167850	SL-13	667	TIMO	88				N		SAC	371	SALT	SB	TIMO
426	HOM	1	7/17/2007	2	167850	SL-14	613	BLUE	165	92	N	3399	N	LPV	GL	234	FRESH	LB	LEP2
427	HOM	1	7/17/2007	2	167850	SL-14	613	BLUE	166	95	N	2988	N	LPV	GL	284	FRESH	LB	LEP2
428	HOM	1	7/17/2007	2	167850	SL-14	613	BLUE	191	130	Y	3611	N	LPV			FRESH	LB	LEP2
429	HOM	1	7/17/2007	2	167850	SL-14	613	COSN	520	987	N	2992	N	LPV	GL	211	SALT	LB	COSN
430	HOM	1	7/17/2007	2	167850	SL-14	613	COSN	799		N	2989	N	LPV	GL	292	SALT	LB	COSN
431	HOM	1	7/17/2007	2	167850	SL-14	613	FGAR	504	635	N	3553	N	LPV	GL	298	FRESH	LB	GAR
432	HOM	1	7/17/2007	2	167850	SL-14	613	FGAR	581	810	N	3501	N	LPV	GL	287	FRESH	LB	GAR
433	HOM	1	7/17/2007	2	167850	SL-14	613	FGAR	591	1036	N	2986	N	LPV			FRESH	LB	GAR
434	HOM	1	7/17/2007	2	167850	SL-14	613	FGAR	597	856	N	3552	N	LPV	GL	247	FRESH	LB	GAR
435	HOM	1	7/17/2007	2	167850	SL-14	613	FGAR	606	1250	N	3398	N	LPV	GL	262	FRESH	LB	GAR
436	HOM	1	7/17/2007	2	167850	SL-14	613	FGAR	612	1126	N	3556	N	LPV	GL	221	FRESH	LB	GAR
437	HOM	1	7/17/2007	2	167850	SL-14	613	FGAR	612		N		N	LPV			FRESH	LB	GAR
438	HOM	1	7/17/2007	2	167850	SL-14	613	FGAR	615	930	N	2987	N	LPV			FRESH	LB	GAR
439	HOM	1	7/17/2007	2	167850	SL-14	613	LMB	104	25			N	LPV			FRESH	SB	BASS1
440	HOM	1	7/17/2007	2	167850	SL-14	613	LMB	135	40			N	LPV			FRESH	SB	BASS1
441	HOM	1	7/17/2007	2	167850	SL-14	613	LMB	150	56	N	3503	N	LPV	GL	291	FRESH	LB	BASS1
442	HOM	1	7/17/2007	2	167850	SL-14	613	LMB	175	72	N	3400	N	LPV	GL	270	FRESH	LB	BASS1
443	HOM	1	7/17/2007	2	167850	SL-14	613	LMB	257	243	N	3504	N	LPV	GL	275	FRESH	LB	BASS2
444	HOM	1	7/17/2007	2	167850	SL-14	613	LMB	258	218	N	3551	N	LPV	GL	268	FRESH	LB	BASS2
445	HOM	1	7/17/2007	2	167850	SL-14	613	LMB	265	315	N	3505	N	LPV	GL	279	FRESH	LB	BASS2
446	HOM	1	7/17/2007	2	167850	SL-14	613	LMB	294	323	N	3502	N	LPV	GL	289	FRESH	LB	BASS2
447	HOM	1	7/17/2007	2	167850	SL-14	613	REDR	825		N		N				SALT	LB	DRUM
448	HOM	1	7/17/2007	2	167850	SL-14	613	SPSU	122				N	LPV			FRESH	SB	LEP2
449	HOM	1	7/17/2007	2	167850	SL-15	1531	AMEE									FRESH	LB	AMEE
450	HOM	1	7/17/2007	2	167850	SL-15	1531	AMEE									FRESH	LB	AMEE
451	HOM	1	7/17/2007	2	167850	SL-15	1531	COSN	251	108	N	3678	N	LPV	GL	311	SALT	LB	COSN
452	HOM	1	7/17/2007	2	167850	SL-15	1531	FGAR	466	506	N	3652	N	LPV			FRESH	LB	GAR
453	HOM	1	7/17/2007	2	167850	SL-15	1531	GRSN	125				N		SAC	333	SALT	SB	GRSN
454	HOM	1	7/17/2007	2	167850	SL-15	1531	LMB	113				N		SAC	333	FRESH	SB	BASS1
455	HOM	1	7/17/2007	2	167850	SL-15	1531	LMB	263	218		3657	N	LPV	GL	327	FRESH	LB	BASS2
456	HOM	1	7/17/2007	2	167850	SL-15	1531	LMB	267	220	N	3659	N	LPV	GL	390	FRESH	LB	BASS2
457	HOM	1	7/17/2007	2	167850	SL-15	1531	LMB	322	414	N	3676	N	LPV	GL	321	FRESH	LB	BASS2
458	HOM	1	7/17/2007	2	167850	SL-15	1531	SHEE	327	646	N	3656	N	LPV	GL	342	SALT	LB	SHEE
459	HOM	1	7/17/2007	2	167850	SL-15	1531	SHEE	364	900	N	3655	N	LPV	GL	341	SALT	LB	SHEE
460	HOM	1	7/17/2007	2	167850	SL-15	1531	SPSU	65				N				FRESH	SB	LEP1
461	HOM	1	7/17/2007	2	167850	SL-15	1531	SPSU	127				N	LPV			FRESH	SB	LEP2
462	HOM	1	7/17/2007	2	167850	SL-15	1531	SPSU	132				N	LPV			FRESH	SB	LEP2
463	HOM	1	7/17/2007	2	167850	SL-15	1531	STMU	421	540	N		N				SALT	LB	STMU
464	HOM	1	7/17/2007	2	167850	SL-15	1531	STMU	432	828	N	3682	N	LPV			SALT	LB	STMU
465	HOM	1	7/17/2007	2	167850	SL-15	1531	STMU	434	810	N		N				SALT	LB	STMU
466	HOM	1	7/17/2007	2	167850	SL-15	1531	STMU	447	842	N	3677	N	LPV			SALT	LB	STMU
467	HOM	1	7/17/2007	2	167850	SL-15	1531	STMU	453	934	N		N				SALT	LB	STMU
468	HOM	1	7/17/2007	2	167850	SL-15	1531	STMU	456	1052	N	3681	N	LPV			SALT	LB	STMU
469	HOM	1	7/17/2007	2	167850	SL-15	1531	STMU	465	999	N	3679	N	LPV			SALT	LB	STMU
470	HOM	1	7/17/2007	2	167850	SL-15	1531	STMU	470	950	N	3654	N	LPV			SALT	LB	STMU
471	HOM	1	7/17/2007	2	167850	SL-15	1531	STMU	475	1114	N	3658	N	LPV			SALT	LB	STMU
472	HOM	1	7/17/2007	2	167850	SL-15	1531	STMU	492	1116	N	3675	N	LPV			SALT	LB	STMU
473	HOM	1	7/17/2007	2	167850	SL-15	1531	STMU	497	1372	N	3680	N	LPV			SALT	LB	STMU
474	HOM	1	7/17/2007	2	167850	SL-15	1531	STMU	517	1332	N		N				SALT	LB	STMU
475	HOM	1	7/17/2007	2	167850	SL-15	1531	STMU	529	1910	N	3651	N	LPV			SALT	LB	STMU
476	HOM	1	7/17/2007	2	167850	SL-15	1531	STMU	542	1192	N		N				SALT	LB	STMU
477	HOM	1	7/17/2007	2	167850	SL-15	1531	TIMO	111				N		SAC	333	SALT	SB	TIMO
478	HOM	1	7/17/2007	2	167850	SL-15	1531	TIMO	118				N		SAC	333	SALT	SB	TIMO
479	HOM	1	7/17/2007	2	167850	SL-16	465	COSN	462	646	N	3511	N	LPV	GL	205	SALT	LB	COSN
480	HOM	1	7/17/2007	2	167850	SL-16	465	COSN	819		N	3506	N	LPV			SALT	LB	COSN
481	HOM	1	7/17/2007	2	167850	SL-16	465	FGAR	615	1335	N	3510	N	LPV	GL	288	FRESH	LB	GAR
482	HOM	1	7/17/2007	2	167850	SL-16	465	LMB	336	510	N	3507	N	LPV	GL	293	FRESH	LB	BASS2
483	HOM	1	7/17/2007	2	167850	SL-16	465	LMB	372	702	N	3509	N	LPV		254	FRESH	LB	BASS2
484	HOM	1	7/17/2007	2	167850	SL-16	465	TIMO	100				N	LPV			SALT	SB	TIMO
485	HOM	1	7/17/2007	1	72600	SL-2	1130	BLUE	62				N		SAC		FRESH	SB	LEP1
486	HOM	1	7/17/2007	1	72600	SL-2	1130	BLUE	65				N	LPV			FRESH	SB	LEP1
487	HOM	1	7/17/2007	1	72600	SL-2	1130	BLUE	91				N		SAC		FRESH	SB	LEP2
488	HOM	1	7/17/2007	1	72600	SL-2	1130	BLUE	160	103	N	2999	N	LPV	GL	201	FRESH	LB	LEP2
489	HOM	1	7/17/2007	1	72600	SL-2	1130	BRBU	152		N		N	LPV			FRESH	LB	CAT
490	HOM	1	7/17/2007	1	72600	SL-2	1130	BRBU	210		N		N	LPV			FRESH	LB	CAT
491	HOM	1	7/17/2007	1	72600	SL-2	1130	FGAR	502	605	N	2975	N	LPV	GL	277	FRESH	LB	GAR
492	HOM	1	7/17/2007	1	72600	SL-2	1130	FGAR	532	715	N	2965	N	LPV	GL	300	FRESH	LB	GAR
493	HOM	1	7/17/2007	1	72600	SL-2	1130	FGAR	532	752	N	2966	N	LPV	GL	248	FRESH	LB	GAR
494	HOM	1	7/17/2007	1	72600	SL-2	1130	FGAR	619	1284	N	2783	Y	LPV			FRESH	LB	GAR
495	HOM	1	7/17/2007	1	72600	SL-2	1130	FGAR	652	1192	N	2969	N	LPV	GL	209	FRESH	LB	GAR
496	HOM	1	7/17/2007	1	72600	SL-2	1130	FGAR	655	1265	N	2964	N	LPV	GL	223	FRESH	LB	GAR
497	HOM	1	7/17/2007	1	72600	SL-2	1130	FGAR	680	1435	N	2970	N	LPV	GL	273	FRESH	LB	GAR
498	HOM	1	7/17/2007	1	72600	SL-2	1130	LMB	78				N	LPV			FRESH	SB	BASS1
499	HOM	1	7/17/2007	1	72600	SL-2	1130	LMB	79				N	LPV			FRESH	SB	BASS1
500	HOM	1	7/17/2007	1	72600	SL-2	1130	LMB	80				N		SAC		FRESH	SB	BASS1
501	HOM	1	7/17/2007	1	72600	SL-2	1130	LMB	95	11			N	LPV			FRESH	SB	BASS1
502	HOM	1	7/17/2007	1	72600	SL-2	1130	LMB	95				N	LPV			FRESH	SB	BASS1
503	HOM	1	7/17/2007	1	72600	SL-2	1130	LMB	103				N	LPV			FRESH	SB	BASS1
504	HOM	1	7/17/2007	1	72600	SL-2	1130	LMB	106	9			N	LPV			FRESH	SB	BASS1
505	HOM	1	7/17/2007	1	72600	SL-2	1130	LMB	117				N	LPV			FRESH	SB	BASS1
506	HOM	1	7/17/2007	1	72600	SL-2	1130	LMB	127				N		SAC		FRESH	SB	BASS1
507	HOM	1	7/17/2007	1	72600	SL-2	1130	LMB	128	20			N	LPV			FRESH	SB	BASS1
508	HOM	1	7/17/2007	1	72600	SL-2	1130	LMB	130				N		SAC		FRESH	SB	BASS1
509	HOM	1	7/17/2007	1	72600	SL-2	1130	LMB	130				N	LPV			FRESH	SB	BASS1
510	HOM	1	7/17/2007	1	72600	SL-2	1130	LMB	132	21			N	LPV			FRESH	SB	BASS1
511	HOM	1	7/17/2007	1	72600	SL-2	1130	LMB	134	20			N	LPV			FRESH	SB	BASS1
512	HOM	1	7/17/2007	1	72600	SL-2	1130	LMB	152	44	N	2972	N				FRESH	LB	BASS1
513	HOM	1	7/17/2007	1	72600	SL-2	1130	LMB	232	161	N	2978	N	LPV	GL	235	FRESH	LB	BASS2
514	HOM	1	7/17/2007	1	72600	SL-2	1130	LMB	234	154	N	2976	N	LPV	GL	226	FRESH	LB	BASS2
515	HOM	1	7/17/2007	1	72600	SL-2	1130	LMB	253	208	N	2980	N	LPV			FRESH	LB	BASS2
516	HOM	1	7/17/2007	1	72600	SL-2	1130	LMB	283	284	N	2979	N	LPV			FRESH	LB	BASS2
517	HOM	1	7/17/2007	1	72600	SL-2	1130	LMB	294	171	N	2982	N	LPV			FRESH	LB	BASS2
518	HOM	1	7/17/2007	1	72600	SL-2	1130	LMB	301	382	N	2971	N	LPV	GL	257	FRESH	LB	BASS2
519	HOM	1	7/17/2007	1	72600	SL-2	1130	MOSQ	42				N	LPV			FRESH	SB	MOSQ
520	HOM	1	7/17/2007	1	72600	SL-2	1130	MOSQ	44								FRESH	SB	MOSQ
521	HOM	1	7/17/2007	1	72600	SL-2	1130	MOSQ	46								FRESH	SB	MOSQ
522	HOM	1	7/17/2007	1	72600	SL-2	1130	MOSQ	49								FRESH	SB	MOSQ
523	HOM	1	7/17/2007	1	72600	SL-2	1130	NOTR	26								FRESH	SB	NOTR
524	HOM	1	7/17/2007	1	72600	SL-2	1130	NOTR	36				N	LPV			FRESH	SB	NOTR
525	HOM	1	7/17/2007	1	72600	SL-2	1130	RESU	175	104	N	2981	N	LPV	GL	222	FRESH	LB	LEP2
526	HOM	1	7/17/2007	1	72600	SL-2	1130	SPSU	37								FRESH	SB	LEP1
527	HOM	1	7/17/2007	1	72600	SL-2	1130	SPSU	83				N	LPV			FRESH	SB	LEP1
528	HOM	1	7/17/2007	1	72600	SL-2	1130	SPSU	90				N	LPV			FRESH	SB	LEP2
529	HOM	1	7/17/2007	1	72600	SL-2	1130	SPSU	94				N	LPV			FRESH	SB	LEP2
530	HOM	1	7/17/2007	1	72600	SL-2	1130	SPSU	95				N		SAC		FRESH	SB	LEP2
531	HOM	1	7/17/2007	1	72600	SL-2	1130	SPSU	96				N	LPV			FRESH	SB	LEP2
532	HOM	1	7/17/2007	1	72600	SL-2	1130	SPSU	100				N	LPV			FRESH	SB	LEP2
533	HOM	1	7/17/2007	1	72600	SL-2	1130	SPSU	105				N	LPV			FRESH	SB	LEP2
534	HOM	1	7/17/2007	1	72600	SL-2	1130	SPSU	107				N	LPV			FRESH	SB	LEP2
535	HOM	1	7/17/2007	1	72600	SL-2	1130	SPSU	160	102	N	3000	N				FRESH	LB	LEP2
536	HOM	1	7/17/2007	1	72600	SL-2	1130	STRON	132				N				SALT	SB	STRON
537	HOM	1	7/17/2007	1	72600	SL-2	1130	TIMO	98				N	LPV			SALT	SB	TIMO
538	HOM	1	7/17/2007	1	72600	SL-2	1130	TIMO	102				N	LPV			SALT	SB	TIMO
539	HOM	1	7/17/2007	1	72600	SL-2	1130	TIMO	104				N	LPV			SALT	SB	TIMO
540	HOM	1	7/17/2007	1	72600	SL-2	1130	TIMO	105				N	LPV			SALT	SB	TIMO
541	HOM	1	7/17/2007	1	72600	SL-2	1130	TIMO	105				N	LPV			SALT	SB	TIMO
542	HOM	1	7/17/2007	1	72600	SL-2	1130	TIMO	106				N		SAC		SALT	SB	TIMO
543	HOM	1	7/17/2007	1	72600	SL-2	1130	TIMO	116				N	LPV			SALT	SB	TIMO
544	HOM	1	7/17/2007	3	74750	SL-29	534	AMEE									FRESH	LB	AMEE
545	HOM	1	7/17/2007	3	74750	SL-29	534	STMU	412	612	N	3660	N	LPV			SALT	LB	STMU
546	HOM	1	7/17/2007	3	74750	SL-29	534	STMU	450	990	N	3664	N	LPV			SALT	LB	STMU
547	HOM	1	7/17/2007	3	74750	SL-29	534	STMU	494	1055	N	3661	N	LPV			SALT	LB	STMU
548	HOM	1	7/17/2007	3	74750	SL-29	534	STMU	518	1286	N	3663	N	LPV			SALT	LB	STMU
549	HOM	1	7/17/2007	3	74750	SL-29	534	STMU	522	1212	N	3662	N	LPV			SALT	LB	STMU
550	HOM	1	7/17/2007	1	72600	SL-3	1601	AMEE									FRESH	LB	AMEE
551	HOM	1	7/17/2007	1	72600	SL-3	1601	AMEE									FRESH	LB	AMEE
552	HOM	1	7/17/2007	1	72600	SL-3	1601	AMEE									FRESH	LB	AMEE
553	HOM	1	7/17/2007	1	72600	SL-3	1601	AMEE									FRESH	LB	AMEE
554	HOM	1	7/17/2007	1	72600	SL-3	1601	AMEE									FRESH	LB	AMEE
555	HOM	1	7/17/2007	1	72600	SL-3	1601	AMEE									FRESH	LB	AMEE
556	HOM	1	7/17/2007	1	72600	SL-3	1601	BLKI	36						SAC	351	FRESH	SB	BLKI
557	HOM	1	7/17/2007	1	72600	SL-3	1601	BLKI	37						SAC	351	FRESH	SB	BLKI
558	HOM	1	7/17/2007	1	72600	SL-3	1601	BLKI	40						SAC	351	FRESH	SB	BLKI
559	HOM	1	7/17/2007	1	72600	SL-3	1601	BLUE	102				N	LPV			FRESH	SB	LEP2
560	HOM	1	7/17/2007	1	72600	SL-3	1601	BLUE	125				N	LPV			FRESH	SB	LEP2
561	HOM	1	7/17/2007	1	72600	SL-3	1601	BLUE	130				N	LPV			FRESH	SB	LEP2
562	HOM	1	7/17/2007	1	72600	SL-3	1601	BLUE	135				N	LPV			FRESH	SB	LEP2
563	HOM	1	7/17/2007	1	72600	SL-3	1601	BLUE	153	62	N	3686	N	LPV	GL	398	FRESH	LB	LEP2
564	HOM	1	7/17/2007	1	72600	SL-3	1601	BLUE	159	82	N	3696	N	LPV	GL	400	FRESH	LB	LEP2
565	HOM	1	7/17/2007	1	72600	SL-3	1601	BLUE	168	88	N	3690	N	LPV	GL	395	FRESH	LB	LEP2
566	HOM	1	7/17/2007	1	72600	SL-3	1601	COSN	630	1780	N	2904	N	LPV	GL	359	SALT	LB	COSN
567	HOM	1	7/17/2007	1	72600	SL-3	1601	FGAR	480		N	3687	N	LPV			FRESH	LB	GAR
568	HOM	1	7/17/2007	1	72600	SL-3	1601	FGAR	500		N	3699	N	LPV			FRESH	LB	GAR
569	HOM	1	7/17/2007	1	72600	SL-3	1601	FGAR	535	656	N	3695	N	LPV			FRESH	LB	GAR
570	HOM	1	7/17/2007	1	72600	SL-3	1601	FGAR	547	750	N	2902	N	LPV			FRESH	LB	GAR
571	HOM	1	7/17/2007	1	72600	SL-3	1601	FGAR	579		Y	3589	N	LPV			FRESH	LB	GAR
572	HOM	1	7/17/2007	1	72600	SL-3	1601	FGAR	704		N	3685	N	LPV			FRESH	LB	GAR
573	HOM	1	7/17/2007	1	72600	SL-3	1601	GOSH	59				N		SAC	351	FRESH	SB	GOSH
574	HOM	1	7/17/2007	1	72600	SL-3	1601	GOSH	65				N		SAC	351	FRESH	SB	GOSH
575	HOM	1	7/17/2007	1	72600	SL-3	1601	GOSH	66				N		SAC	351	FRESH	SB	GOSH
576	HOM	1	7/17/2007	1	72600	SL-3	1601	GOSH	68				N		SAC	351	FRESH	SB	GOSH
577	HOM	1	7/17/2007	1	72600	SL-3	1601	GOSH	72				N		SAC	351	FRESH	SB	GOSH
578	HOM	1	7/17/2007	1	72600	SL-3	1601	LMB	65				N		SAC	351	FRESH	SB	BASS1
579	HOM	1	7/17/2007	1	72600	SL-3	1601	LMB	76				N	LPV			FRESH	SB	BASS1
580	HOM	1	7/17/2007	1	72600	SL-3	1601	LMB	77				N		SAC	351	FRESH	SB	BASS1
581	HOM	1	7/17/2007	1	72600	SL-3	1601	LMB	77				N		SAC	351	FRESH	SB	BASS1
582	HOM	1	7/17/2007	1	72600	SL-3	1601	LMB	79				N		SAC	351	FRESH	SB	BASS1
583	HOM	1	7/17/2007	1	72600	SL-3	1601	LMB	79				N	LPV			FRESH	SB	BASS1
584	HOM	1	7/17/2007	1	72600	SL-3	1601	LMB	86				N		SAC	351	FRESH	SB	BASS1
585	HOM	1	7/17/2007	1	72600	SL-3	1601	LMB	90				N	LPV			FRESH	SB	BASS1
586	HOM	1	7/17/2007	1	72600	SL-3	1601	LMB	105				N	LPV			FRESH	SB	BASS1
587	HOM	1	7/17/2007	1	72600	SL-3	1601	LMB	110				N	LPV			FRESH	SB	BASS1
588	HOM	1	7/17/2007	1	72600	SL-3	1601	LMB	114				N	LPV			FRESH	SB	BASS1
589	HOM	1	7/17/2007	1	72600	SL-3	1601	LMB	123				N	LPV			FRESH	SB	BASS1
590	HOM	1	7/17/2007	1	72600	SL-3	1601	LMB	132				N	LPV			FRESH	SB	BASS1
591	HOM	1	7/17/2007	1	72600	SL-3	1601	LMB	212	92	N	3700	N	LPV	GL	355	FRESH	LB	BASS2
592	HOM	1	7/17/2007	1	72600	SL-3	1601	LMB	234	144	N	3693	N	LPV			FRESH	LB	BASS2
593	HOM	1	7/17/2007	1	72600	SL-3	1601	LMB	249	180	N	3694	N	LPV			FRESH	LB	BASS2
594	HOM	1	7/17/2007	1	72600	SL-3	1601	LMB	259	206	N	3689	N	LPV			FRESH	LB	BASS2
595	HOM	1	7/17/2007	1	72600	SL-3	1601	LMB	262	214	N	3698	N	LPV			FRESH	LB	BASS2
596	HOM	1	7/17/2007	1	72600	SL-3	1601	LMB	284	286	N	2901	N	LPV			FRESH	LB	BASS2
597	HOM	1	7/17/2007	1	72600	SL-3	1601	LMB	290		Y	3586	Y	LPV			FRESH	LB	BASS2
598	HOM	1	7/17/2007	1	72600	SL-3	1601	LMB	301	340	N	2903	N	LPV			FRESH	LB	BASS2
599	HOM	1	7/17/2007	1	72600	SL-3	1601	LMB	340	550	N	3697	N	LPV			FRESH	LB	BASS2
600	HOM	1	7/17/2007	1	72600	SL-3	1601	MOSQ	27						SAC	351	FRESH	SB	MOSQ
601	HOM	1	7/17/2007	1	72600	SL-3	1601	MOSQ	31						SAC	351	FRESH	SB	MOSQ
602	HOM	1	7/17/2007	1	72600	SL-3	1601	MOSQ	32						SAC	351	FRESH	SB	MOSQ
603	HOM	1	7/17/2007	1	72600	SL-3	1601	MOSQ	33						SAC	351	FRESH	SB	MOSQ
604	HOM	1	7/17/2007	1	72600	SL-3	1601	MOSQ	34						SAC	351	FRESH	SB	MOSQ
605	HOM	1	7/17/2007	1	72600	SL-3	1601	MOSQ	51						SAC	351	FRESH	SB	MOSQ
606	HOM	1	7/17/2007	1	72600	SL-3	1601	PIN	105				N		SAC	351	SALT	SB	PIN
607	HOM	1	7/17/2007	1	72600	SL-3	1601	RAKI	36						SAC	351	FRESH	SB	RAKI
608	HOM	1	7/17/2007	1	72600	SL-3	1601	SPSU	35						SAC	351	FRESH	SB	LEP1
609	HOM	1	7/17/2007	1	72600	SL-3	1601	SPSU	41						SAC	351	FRESH	SB	LEP1
610	HOM	1	7/17/2007	1	72600	SL-3	1601	SPSU	117				N	LPV			FRESH	SB	LEP2
611	HOM	1	7/17/2007	1	72600	SL-3	1601	SPSU	126				N	LPV			FRESH	SB	LEP2
612	HOM	1	7/17/2007	1	72600	SL-3	1601	SPSU	136				N	LPV			FRESH	SB	LEP2
613	HOM	1	7/17/2007	1	72600	SL-3	1601	SPSU	151	82	N	3691	N	LPV	GL	328	FRESH	LB	LEP2
614	HOM	1	7/17/2007	1	72600	SL-3	1601	YEBU	314	412	N	3688	N	LPV	GL	399	FRESH	LB	CAT
615	HOM	1	7/17/2007	3	74750	SL-30	623	SHEE	475		N	3514	N	LPV			SALT	LB	SHEE
616	HOM	1	7/17/2007	3	74750	SL-30	623	STMU	392	550	N	3515	N	LPV			SALT	LB	STMU
617	HOM	1	7/17/2007	3	74750	SL-30	623	STMU	411		N		N		GL	232	SALT	LB	STMU
618	HOM	1	7/17/2007	3	74750	SL-30	623	STMU	482		N		N		GL	224	SALT	LB	STMU
619	HOM	1	7/17/2007	3	74750	SL-30	623	STRON	113				N				SALT	SB	STRON
620	HOM	1	7/17/2007	3	74750	SL-31	170	FGAR	572	824	N	3666	N	LPV			FRESH	LB	GAR
621	HOM	1	7/17/2007	3	74750	SL-31	170	GUTO	95						SAC	367	SALT	SB	GUTO
622	HOM	1	7/17/2007	3	74750	SL-31	170	GUTO	96						SAC	367	SALT	SB	GUTO
623	HOM	1	7/17/2007	3	74750	SL-31	170	GUTO	143						SAC	367	SALT	SB	GUTO
624	HOM	1	7/17/2007	3	74750	SL-31	170	LADY	327	158	N	3667	N	LPV	GL	391	SALT	LB	LADY
625	HOM	1	7/17/2007	3	74750	SL-31	170	LMB	221	142	N	3668	N	LPV	GL	347	FRESH	LB	BASS2
626	HOM	1	7/17/2007	3	74750	SL-31	170	LMB	231	154	N	3669	N	LPV	GL	339	FRESH	LB	BASS2
627	HOM	1	7/17/2007	3	74750	SL-31	170	LMB	241	180	N	3665	N	LPV	GL	384	FRESH	LB	BASS2
628	HOM	1	7/17/2007	3	74750	SL-31	170	TIMO	88				N		SAC	367	SALT	SB	TIMO
629	HOM	1	7/17/2007	3	74750	SL-32	372	NO_FISH									NA	NA	NO_FISH
630	HOM	1	7/17/2007	1	72600	SL-4	737	AMEE	515								FRESH	LB	AMEE
631	HOM	1	7/17/2007	1	72600	SL-4	737	BLUE	36						SAC		FRESH	SB	LEP1
632	HOM	1	7/17/2007	1	72600	SL-4	737	BLUE	37						SAC		FRESH	SB	LEP1
633	HOM	1	7/17/2007	1	72600	SL-4	737	BLUE	114				N	LPV			FRESH	SB	LEP2
634	HOM	1	7/17/2007	1	72600	SL-4	737	FGAR	569	850	N	2997	N		GL	244	FRESH	LB	GAR
635	HOM	1	7/17/2007	1	72600	SL-4	737	GOSH	57				N		SAC		FRESH	SB	GOSH
636	HOM	1	7/17/2007	1	72600	SL-4	737	GOSH	62				N		SAC		FRESH	SB	GOSH
637	HOM	1	7/17/2007	1	72600	SL-4	737	GOSH	67				N		SAC		FRESH	SB	GOSH
638	HOM	1	7/17/2007	1	72600	SL-4	737	GOSH	68				N		SAC		FRESH	SB	GOSH
639	HOM	1	7/17/2007	1	72600	SL-4	737	GOSH	69				N		SAC		FRESH	SB	GOSH
640	HOM	1	7/17/2007	1	72600	SL-4	737	GOSH	69				N		SAC		FRESH	SB	GOSH
641	HOM	1	7/17/2007	1	72600	SL-4	737	GOSH	70				N		SAC		FRESH	SB	GOSH
642	HOM	1	7/17/2007	1	72600	SL-4	737	GOSH	72				N		SAC		FRESH	SB	GOSH
643	HOM	1	7/17/2007	1	72600	SL-4	737	GOSH	79				N		SAC		FRESH	SB	GOSH
644	HOM	1	7/17/2007	1	72600	SL-4	737	GRSN	150		N		N	LPV	GL	231	SALT	LB	GRSN
645	HOM	1	7/17/2007	1	72600	SL-4	737	INSI	34						SAC		FRESH	SB	INSI
646	HOM	1	7/17/2007	1	72600	SL-4	737	INSI	34						SAC		FRESH	SB	INSI
647	HOM	1	7/17/2007	1	72600	SL-4	737	INSI	35						SAC		FRESH	SB	INSI
648	HOM	1	7/17/2007	1	72600	SL-4	737	INSI	41						SAC		FRESH	SB	INSI
649	HOM	1	7/17/2007	1	72600	SL-4	737	INSI	41						SAC		FRESH	SB	INSI
650	HOM	1	7/17/2007	1	72600	SL-4	737	INSI	42						SAC		FRESH	SB	INSI
651	HOM	1	7/17/2007	1	72600	SL-4	737	INSI	42						SAC		FRESH	SB	INSI
652	HOM	1	7/17/2007	1	72600	SL-4	737	INSI	43						SAC		FRESH	SB	INSI
653	HOM	1	7/17/2007	1	72600	SL-4	737	INSI	46						SAC		FRESH	SB	INSI
654	HOM	1	7/17/2007	1	72600	SL-4	737	INSI	50						SAC		FRESH	SB	INSI
655	HOM	1	7/17/2007	1	72600	SL-4	737	LACH	70				N		SAC		FRESH	SB	SUCKER1
656	HOM	1	7/17/2007	1	72600	SL-4	737	LACH	76				N		SAC		FRESH	SB	SUCKER1
657	HOM	1	7/17/2007	1	72600	SL-4	737	LACH	78				N		SAC		FRESH	SB	SUCKER1
658	HOM	1	7/17/2007	1	72600	SL-4	737	LMB	62	3			N	LPV			FRESH	SB	BASS1
659	HOM	1	7/17/2007	1	72600	SL-4	737	LMB	73				N		SAC		FRESH	SB	BASS1
660	HOM	1	7/17/2007	1	72600	SL-4	737	LMB	83				N	LPV			FRESH	SB	BASS1
661	HOM	1	7/17/2007	1	72600	SL-4	737	LMB	84				N		SAC		FRESH	SB	BASS1
662	HOM	1	7/17/2007	1	72600	SL-4	737	LMB	85	7			N	LPV			FRESH	SB	BASS1
663	HOM	1	7/17/2007	1	72600	SL-4	737	LMB	103	14			N	LPV			FRESH	SB	BASS1
664	HOM	1	7/17/2007	1	72600	SL-4	737	LMB	105	9			N	LPV			FRESH	SB	BASS1
665	HOM	1	7/17/2007	1	72600	SL-4	737	LMB	119	19			N	LPV			FRESH	SB	BASS1
666	HOM	1	7/17/2007	1	72600	SL-4	737	LMB	243	153	Y	2372	N	LPV	GL	202	FRESH	LB	BASS2
667	HOM	1	7/17/2007	1	72600	SL-4	737	LMB	288	326	N	2993	N	LPV	GL	237	FRESH	LB	BASS2
668	HOM	1	7/17/2007	1	72600	SL-4	737	LMB	300	360	N	2995	N	LPV	GL	228	FRESH	LB	BASS2
669	HOM	1	7/17/2007	1	72600	SL-4	737	PIN	90				N		SAC		SALT	SB	PIN
670	HOM	1	7/17/2007	1	72600	SL-4	737	PIN	106				N		SAC		SALT	SB	PIN
671	HOM	1	7/17/2007	1	72600	SL-4	737	PIN	108				N	LPV			SALT	SB	PIN
672	HOM	1	7/17/2007	1	72600	SL-4	737	PIN	109				N	LPV			SALT	SB	PIN
673	HOM	1	7/17/2007	1	72600	SL-4	737	RAKI	33						SAC		FRESH	SB	RAKI
674	HOM	1	7/17/2007	1	72600	SL-4	737	RAKI	40						SAC		FRESH	SB	RAKI
675	HOM	1	7/17/2007	1	72600	SL-4	737	SPSU	41						SAC		FRESH	SB	LEP1
676	HOM	1	7/17/2007	1	72600	SL-4	737	SPSU	42				N	LPV			FRESH	SB	LEP1
677	HOM	1	7/17/2007	1	72600	SL-4	737	SPSU	46						SAC		FRESH	SB	LEP1
678	HOM	1	7/17/2007	1	72600	SL-4	737	SPSU	46								FRESH	SB	LEP1
679	HOM	1	7/17/2007	1	72600	SL-4	737	SPSU	82				N	LPV			FRESH	SB	LEP1
680	HOM	1	7/17/2007	1	72600	SL-4	737	SPSU	87				N	LPV			FRESH	SB	LEP1
681	HOM	1	7/17/2007	1	72600	SL-4	737	SPSU	90				N	LPV			FRESH	SB	LEP2
682	HOM	1	7/17/2007	1	72600	SL-4	737	SPSU	92				N	LPV			FRESH	SB	LEP2
683	HOM	1	7/17/2007	1	72600	SL-4	737	SPSU	92				N	LPV			FRESH	SB	LEP2
684	HOM	1	7/17/2007	1	72600	SL-4	737	SPSU	94				N		SAC		FRESH	SB	LEP2
685	HOM	1	7/17/2007	1	72600	SL-4	737	SPSU	96				N	LPV			FRESH	SB	LEP2
686	HOM	1	7/17/2007	1	72600	SL-4	737	SPSU	96				N	LPV			FRESH	SB	LEP2
687	HOM	1	7/17/2007	1	72600	SL-4	737	SPSU	105				N	LPV			FRESH	SB	LEP2
688	HOM	1	7/17/2007	1	72600	SL-4	737	SPSU	108				N	LPV			FRESH	SB	LEP2
689	HOM	1	7/17/2007	1	72600	SL-4	737	SPSU	120				N		SAC		FRESH	SB	LEP2
690	HOM	1	7/17/2007	1	72600	SL-4	737	SPSU	120				N	LPV			FRESH	SB	LEP2
691	HOM	1	7/17/2007	1	72600	SL-4	737	SPSU	124				N	LPV			FRESH	SB	LEP2
692	HOM	1	7/17/2007	1	72600	SL-4	737	SPSU	126				N	LPV			FRESH	SB	LEP2
693	HOM	1	7/17/2007	1	72600	SL-4	737	SPSU	137				N	LPV			FRESH	SB	LEP2
694	HOM	1	7/17/2007	1	72600	SL-4	737	STMU	430		N		N		GL	271	SALT	LB	STMU
695	HOM	1	7/17/2007	1	72600	SL-4	737	STMU	491	1055	N		N		SAC		SALT	LB	STMU
696	HOM	1	7/17/2007	1	72600	SL-4	737	STRON	122				N				SALT	SB	STRON
697	HOM	1	7/18/2007	1	72600	MS-1.5	150	NO_FISH									NA	NA	NO_FISH
698	HOM	1	7/18/2007	1	72600	MS-2.0	74	NO_FISH									NA	NA	NO_FISH
699	HOM	1	7/18/2007	2	167850	MS-4.0	112	NO_FISH									NA	NA	NO_FISH
700	HOM	1	7/18/2007	2	167850	MS-4.5	222	NO_FISH									NA	NA	NO_FISH
701	HOM	1	7/18/2007	2	167850	MS-5.0	168	NO_FISH									NA	NA	NO_FISH
702	HOM	1	7/18/2007	3	74750	MS-8.0	97	NO_FISH									NA	NA	NO_FISH
703	HOM	1	7/18/2007	3	74750	MS-8.5	218	NO_FISH									NA	NA	NO_FISH
704	HOM	1	7/18/2007	3	74750	MS-9.0	170	NO_FISH									NA	NA	NO_FISH
705	HOM	1	7/18/2007	1	72600	SL-1	1323	AMEE	320								FRESH	LB	AMEE
706	HOM	1	7/18/2007	1	72600	SL-1	1323	AMEE	350								FRESH	LB	AMEE
707	HOM	1	7/18/2007	1	72600	SL-1	1323	AMEE	370								FRESH	LB	AMEE
708	HOM	1	7/18/2007	1	72600	SL-1	1323	AMEE	450								FRESH	LB	AMEE
709	HOM	1	7/18/2007	1	72600	SL-1	1323	AMEE	550								FRESH	LB	AMEE
710	HOM	1	7/18/2007	1	72600	SL-1	1323	BLUE	72				N	LPV			FRESH	SB	LEP1
711	HOM	1	7/18/2007	1	72600	SL-1	1323	BLUE	75				N	LPV			FRESH	SB	LEP1
712	HOM	1	7/18/2007	1	72600	SL-1	1323	BLUE	97				N	LPV			FRESH	SB	LEP2
713	HOM	1	7/18/2007	1	72600	SL-1	1323	BLUE	103				N	LPV			FRESH	SB	LEP2
714	HOM	1	7/18/2007	1	72600	SL-1	1323	BLUE	110				N	LPV			FRESH	SB	LEP2
715	HOM	1	7/18/2007	1	72600	SL-1	1323	BLUE	112				Y	LPV			FRESH	SB	LEP2
716	HOM	1	7/18/2007	1	72600	SL-1	1323	BLUE	133				N	LPV			FRESH	SB	LEP2
717	HOM	1	7/18/2007	1	72600	SL-1	1323	BLUE	134				N	LPV			FRESH	SB	LEP2
718	HOM	1	7/18/2007	1	72600	SL-1	1323	BLUE	137				N	LPV			FRESH	SB	LEP2
719	HOM	1	7/18/2007	1	72600	SL-1	1323	BLUE	146				N	LPV			FRESH	SB	LEP2
720	HOM	1	7/18/2007	1	72600	SL-1	1323	BLUE	150	60	N	3396	N	LPV	GL	507	FRESH	LB	LEP2
721	HOM	1	7/18/2007	1	72600	SL-1	1323	BLUE	152	55	N	3527	N	LPV			FRESH	LB	LEP2
722	HOM	1	7/18/2007	1	72600	SL-1	1323	BLUE	177	92	N	3397	N	LPV	GL	515	FRESH	LB	LEP2
723	HOM	1	7/18/2007	1	72600	SL-1	1323	BLUE	181	103	N	3395	N	LPV	GL	510	FRESH	LB	LEP2
724	HOM	1	7/18/2007	1	72600	SL-1	1323	BLUE	200	148	Y	2915	Y	LPV			FRESH	LB	LEP2
725	HOM	1	7/18/2007	1	72600	SL-1	1323	FGAR	432	330	Y	2933	Y	LPV			FRESH	LB	GAR
726	HOM	1	7/18/2007	1	72600	SL-1	1323	FGAR	501	622	Y	2927	Y	LPV			FRESH	LB	GAR
727	HOM	1	7/18/2007	1	72600	SL-1	1323	FGAR	501	581	Y	3592	N	LPV			FRESH	LB	GAR
728	HOM	1	7/18/2007	1	72600	SL-1	1323	FGAR	511	621	Y	3649	Y	LPV			FRESH	LB	GAR
729	HOM	1	7/18/2007	1	72600	SL-1	1323	FGAR	518	650	N	3516	N	LPV			FRESH	LB	GAR
730	HOM	1	7/18/2007	1	72600	SL-1	1323	FGAR	529	630	Y	3591	Y	LPV			FRESH	LB	GAR
731	HOM	1	7/18/2007	1	72600	SL-1	1323	FGAR	532		Y	2928	Y	LPV			FRESH	LB	GAR
732	HOM	1	7/18/2007	1	72600	SL-1	1323	FGAR	662	1516	Y	3285	Y	LPV			FRESH	LB	GAR
733	HOM	1	7/18/2007	1	72600	SL-1	1323	LMB	53				N	LPV			FRESH	SB	BASS1
734	HOM	1	7/18/2007	1	72600	SL-1	1323	LMB	64	2			N	LPV			FRESH	SB	BASS1
735	HOM	1	7/18/2007	1	72600	SL-1	1323	LMB	65	4			N	LPV			FRESH	SB	BASS1
736	HOM	1	7/18/2007	1	72600	SL-1	1323	LMB	66				N	LPV			FRESH	SB	BASS1
737	HOM	1	7/18/2007	1	72600	SL-1	1323	LMB	85	3			N	LPV			FRESH	SB	BASS1
738	HOM	1	7/18/2007	1	72600	SL-1	1323	LMB	92	6			N	LPV			FRESH	SB	BASS1
739	HOM	1	7/18/2007	1	72600	SL-1	1323	LMB	92				N	LPV			FRESH	SB	BASS1
740	HOM	1	7/18/2007	1	72600	SL-1	1323	LMB	93	4			N	LPV			FRESH	SB	BASS1
741	HOM	1	7/18/2007	1	72600	SL-1	1323	LMB	94	18			N	LPV			FRESH	SB	BASS1
742	HOM	1	7/18/2007	1	72600	SL-1	1323	LMB	101	19			N	LPV			FRESH	SB	BASS1
743	HOM	1	7/18/2007	1	72600	SL-1	1323	LMB	104	12			N	LPV			FRESH	SB	BASS1
744	HOM	1	7/18/2007	1	72600	SL-1	1323	LMB	104	15			N	LPV			FRESH	SB	BASS1
745	HOM	1	7/18/2007	1	72600	SL-1	1323	LMB	109	15			N	LPV			FRESH	SB	BASS1
746	HOM	1	7/18/2007	1	72600	SL-1	1323	LMB	111	18			N	LPV			FRESH	SB	BASS1
747	HOM	1	7/18/2007	1	72600	SL-1	1323	LMB	113	18			N	LPV			FRESH	SB	BASS1
748	HOM	1	7/18/2007	1	72600	SL-1	1323	LMB	113	20			N	LPV			FRESH	SB	BASS1
749	HOM	1	7/18/2007	1	72600	SL-1	1323	LMB	115	20			N	LPV			FRESH	SB	BASS1
750	HOM	1	7/18/2007	1	72600	SL-1	1323	LMB	117	20			N	LPV			FRESH	SB	BASS1
751	HOM	1	7/18/2007	1	72600	SL-1	1323	LMB	117				N	LPV			FRESH	SB	BASS1
752	HOM	1	7/18/2007	1	72600	SL-1	1323	LMB	118	30			Y	LPV			FRESH	SB	BASS1
753	HOM	1	7/18/2007	1	72600	SL-1	1323	LMB	124	22			N	LPV			FRESH	SB	BASS1
754	HOM	1	7/18/2007	1	72600	SL-1	1323	LMB	129	17			N	LPV			FRESH	SB	BASS1
755	HOM	1	7/18/2007	1	72600	SL-1	1323	LMB	132				N	LPV			FRESH	SB	BASS1
756	HOM	1	7/18/2007	1	72600	SL-1	1323	LMB	132				N	LPV			FRESH	SB	BASS1
757	HOM	1	7/18/2007	1	72600	SL-1	1323	LMB	196	94	N	3388	N	LPV			FRESH	LB	BASS2
758	HOM	1	7/18/2007	1	72600	SL-1	1323	LMB	227	148	N	3393	N	LPV			FRESH	LB	BASS2
759	HOM	1	7/18/2007	1	72600	SL-1	1323	LMB	237	163	Y	2628	Y	LPV			FRESH	LB	BASS2
760	HOM	1	7/18/2007	1	72600	SL-1	1323	LMB	245	153	Y	2918	Y	LPV			FRESH	LB	BASS2
761	HOM	1	7/18/2007	1	72600	SL-1	1323	LMB	248	185	N	3525	N	LPV			FRESH	LB	BASS2
762	HOM	1	7/18/2007	1	72600	SL-1	1323	LMB	254	193	N	3519	N	LPV			FRESH	LB	BASS2
763	HOM	1	7/18/2007	1	72600	SL-1	1323	LMB	256	212	N	3391	N	LPV			FRESH	LB	BASS2
764	HOM	1	7/18/2007	1	72600	SL-1	1323	LMB	266	222	N	3524	N	LPV			FRESH	LB	BASS2
765	HOM	1	7/18/2007	1	72600	SL-1	1323	LMB	276	250	Y	2640	Y	LPV			FRESH	LB	BASS2
766	HOM	1	7/18/2007	1	72600	SL-1	1323	LMB	279	274	N	3521	N	LPV			FRESH	LB	BASS2
767	HOM	1	7/18/2007	1	72600	SL-1	1323	LMB	282	256	N	3531	N	LPV			FRESH	LB	BASS2
768	HOM	1	7/18/2007	1	72600	SL-1	1323	LMB	283	287	N	3389	N	LPV			FRESH	LB	BASS2
769	HOM	1	7/18/2007	1	72600	SL-1	1323	LMB	288	260	N	3528	N	LPV			FRESH	LB	BASS2
770	HOM	1	7/18/2007	1	72600	SL-1	1323	LMB	288	305	N	3529	N	LPV			FRESH	LB	BASS2
771	HOM	1	7/18/2007	1	72600	SL-1	1323	LMB	301	306	N	3387	N	LPV			FRESH	LB	BASS2
772	HOM	1	7/18/2007	1	72600	SL-1	1323	LMB	306	310	N	3518	N	LPV			FRESH	LB	BASS2
773	HOM	1	7/18/2007	1	72600	SL-1	1323	LMB	333	470	N	3394	N	LPV			FRESH	LB	BASS2
774	HOM	1	7/18/2007	1	72600	SL-1	1323	LMB	337	465	Y	2550	Y	LPV			FRESH	LB	BASS2
775	HOM	1	7/18/2007	1	72600	SL-1	1323	LMB	337	396	N	3530	N	LPV			FRESH	LB	BASS2
776	HOM	1	7/18/2007	1	72600	SL-1	1323	LMB	338	450	N	3520	N	LPV			FRESH	LB	BASS2
777	HOM	1	7/18/2007	1	72600	SL-1	1323	LMB	367	555	N	3526	N	LPV			FRESH	LB	BASS2
778	HOM	1	7/18/2007	1	72600	SL-1	1323	MOSQ	27								FRESH	SB	MOSQ
779	HOM	1	7/18/2007	1	72600	SL-1	1323	MOSQ	33								FRESH	SB	MOSQ
780	HOM	1	7/18/2007	1	72600	SL-1	1323	MOSQ	42				N	LPV			FRESH	SB	MOSQ
781	HOM	1	7/18/2007	1	72600	SL-1	1323	NOTR	66				N				FRESH	SB	NOTR
782	HOM	1	7/18/2007	1	72600	SL-1	1323	PIN	89				N	LPV			SALT	SB	PIN
783	HOM	1	7/18/2007	1	72600	SL-1	1323	PIN	99				N	LPV			SALT	SB	PIN
784	HOM	1	7/18/2007	1	72600	SL-1	1323	PIN	112				N	LPV			SALT	SB	PIN
785	HOM	1	7/18/2007	1	72600	SL-1	1323	RESU	130				N	LPV			FRESH	SB	LEP2
786	HOM	1	7/18/2007	1	72600	SL-1	1323	RESU	151	82	N	3522	N	LPV			FRESH	LB	LEP2
787	HOM	1	7/18/2007	1	72600	SL-1	1323	RESU	165	79	N	3392	N	LPV	GL	520	FRESH	LB	LEP2
788	HOM	1	7/18/2007	1	72600	SL-1	1323	RESU	184	117	Y	2631	Y	LPV			FRESH	LB	LEP2
789	HOM	1	7/18/2007	1	72600	SL-1	1323	RESU	190	130	N	3523	N	LPV			FRESH	LB	LEP2
790	HOM	1	7/18/2007	1	72600	SL-1	1323	RESU	199	137	Y	2921	N	LPV			FRESH	LB	LEP2
791	HOM	1	7/18/2007	1	72600	SL-1	1323	RESU	200	162	Y	2914	Y	LPV			FRESH	LB	LEP2
792	HOM	1	7/18/2007	1	72600	SL-1	1323	SEKI	37								FRESH	SB	SEKI
793	HOM	1	7/18/2007	1	72600	SL-1	1323	SEKI	152				N	LPV			FRESH	SB	SEKI
794	HOM	1	7/18/2007	1	72600	SL-1	1323	SPSU	48				N	LPV			FRESH	SB	LEP1
795	HOM	1	7/18/2007	1	72600	SL-1	1323	SPSU	52				N	LPV			FRESH	SB	LEP1
796	HOM	1	7/18/2007	1	72600	SL-1	1323	SPSU	85				N	LPV			FRESH	SB	LEP1
797	HOM	1	7/18/2007	1	72600	SL-1	1323	SPSU	87				N	LPV			FRESH	SB	LEP1
798	HOM	1	7/18/2007	1	72600	SL-1	1323	SPSU	87				N	LPV			FRESH	SB	LEP1
799	HOM	1	7/18/2007	1	72600	SL-1	1323	SPSU	91				N	LPV			FRESH	SB	LEP2
800	HOM	1	7/18/2007	1	72600	SL-1	1323	SPSU	117				N	LPV			FRESH	SB	LEP2
801	HOM	1	7/18/2007	1	72600	SL-1	1323	SPSU	121				N	LPV			FRESH	SB	LEP2
802	HOM	1	7/18/2007	1	72600	SL-1	1323	SPSU	145				N	LPV			FRESH	SB	LEP2
803	HOM	1	7/18/2007	1	72600	SL-1	1323	SPSU	146		N		N	LPV			FRESH	SB	LEP2
804	HOM	1	7/18/2007	1	72600	SL-1	1323	SPSU	151	88	N	3390	N	LPV	GL	517	FRESH	LB	LEP2
805	HOM	1	7/18/2007	1	72600	SL-1	1323	STRON	117				N				SALT	SB	STRON
806	HOM	1	7/18/2007	1	72600	SL-1	1323	STRON	117				N				SALT	SB	STRON
807	HOM	1	7/18/2007	1	72600	SL-1	1323	STRON	120				N				SALT	SB	STRON
808	HOM	1	7/18/2007	1	72600	SL-1	1323	STRON	121				N				SALT	SB	STRON
809	HOM	1	7/18/2007	1	72600	SL-1	1323	STRON	122				N				SALT	SB	STRON
810	HOM	1	7/18/2007	1	72600	SL-1	1323	STRON	141				N	LPV			SALT	SB	STRON
811	HOM	1	7/18/2007	1	72600	SL-1	1323	STRON	142				N				SALT	SB	STRON
812	HOM	1	7/18/2007	1	72600	SL-1	1323	STRON	145				N	LPV			SALT	SB	STRON
813	HOM	1	7/18/2007	1	72600	SL-1	1323	STRON	164				N				SALT	SB	STRON
814	HOM	1	7/18/2007	1	72600	SL-1	1323	TIMO	96				N	LPV			SALT	SB	TIMO
815	HOM	1	7/18/2007	1	72600	SL-1	1323	TIMO	97				N	LPV			SALT	SB	TIMO
816	HOM	1	7/18/2007	1	72600	SL-1	1323	TIMO	97				N	LPV			SALT	SB	TIMO
817	HOM	1	7/18/2007	1	72600	SL-1	1323	TIMO	100				N	LPV			SALT	SB	TIMO
818	HOM	1	7/18/2007	1	72600	SL-1	1323	TIMO	105				N				SALT	SB	TIMO
819	HOM	1	7/18/2007	1	72600	SL-1	1323	TIMO	107				N	LPV			SALT	SB	TIMO
820	HOM	1	7/18/2007	1	72600	SL-1	1323	TIMO	111				N	LPV			SALT	SB	TIMO
821	HOM	1	7/18/2007	1	72600	SL-1	1323	TIMO	116				N	LPV			SALT	SB	TIMO
822	HOM	1	7/18/2007	1	72600	SL-1	1323	TIMO	116				N				SALT	SB	TIMO
823	HOM	1	7/18/2007	1	72600	SL-1	1323	TIMO	117				N	LPV			SALT	SB	TIMO
824	HOM	1	7/18/2007	1	72600	SL-1	1323	TIMO	120				N				SALT	SB	TIMO
825	HOM	1	7/18/2007	1	72600	SL-1	1323	TIMO	122				N	LPV			SALT	SB	TIMO
826	HOM	1	7/18/2007	1	72600	SL-1	1323	TIMO	122				N	LPV			SALT	SB	TIMO
827	HOM	1	7/18/2007	1	72600	SL-1	1323	TIMO	123				N	LPV			SALT	SB	TIMO
828	HOM	1	7/18/2007	1	72600	SL-1	1323	TIMO	127				N	LPV			SALT	SB	TIMO
829	HOM	1	7/18/2007	1	72600	SL-1	1323	TIMO	128				N	LPV			SALT	SB	TIMO
830	HOM	1	7/18/2007	1	72600	SL-1	1323	TIMO	131				N	LPV			SALT	SB	TIMO
831	HOM	1	7/18/2007	1	72600	SL-1	1323	TIMO	133				N	LPV			SALT	SB	TIMO
832	HOM	1	7/18/2007	2	167850	SL-13	547	AMEE	540								FRESH	LB	AMEE
833	HOM	1	7/18/2007	2	167850	SL-13	547	BLUE	125				N	LPV			FRESH	SB	LEP2
834	HOM	1	7/18/2007	2	167850	SL-13	547	FGAR	515	611	Y	3553	Y	LPV			FRESH	LB	GAR
835	HOM	1	7/18/2007	2	167850	SL-13	547	LMB	122				N	LPV			FRESH	SB	BASS1
836	HOM	1	7/18/2007	2	167850	SL-13	547	LMB	201	82	Y	3582	Y	LPV			FRESH	LB	BASS2
837	HOM	1	7/18/2007	2	167850	SL-13	547	RAY	680								SALT	LB	RAY
838	HOM	1	7/18/2007	2	167850	SL-14	903	AMEE									FRESH	LB	AMEE
839	HOM	1	7/18/2007	2	167850	SL-14	903	AMEE									FRESH	LB	AMEE
840	HOM	1	7/18/2007	2	167850	SL-14	903	AMEE									FRESH	LB	AMEE
841	HOM	1	7/18/2007	2	167850	SL-14	903	AMEE									FRESH	LB	AMEE
842	HOM	1	7/18/2007	2	167850	SL-14	903	AMEE									FRESH	LB	AMEE
843	HOM	1	7/18/2007	2	167850	SL-14	903	AMEE									FRESH	LB	AMEE
844	HOM	1	7/18/2007	2	167850	SL-14	903	AMEE									FRESH	LB	AMEE
845	HOM	1	7/18/2007	2	167850	SL-14	903	BLUE	112				N	LPV			FRESH	SB	LEP2
846	HOM	1	7/18/2007	2	167850	SL-14	903	BLUE	127				N	LPV			FRESH	SB	LEP2
847	HOM	1	7/18/2007	2	167850	SL-14	903	BLUE	131				N	LPV			FRESH	SB	LEP2
848	HOM	1	7/18/2007	2	167850	SL-14	903	BLUE	139				N	LPV			FRESH	SB	LEP2
849	HOM	1	7/18/2007	2	167850	SL-14	903	BLUE	146				N	LPV			FRESH	SB	LEP2
850	HOM	1	7/18/2007	2	167850	SL-14	903	BLUE	148				N	LPV			FRESH	SB	LEP2
851	HOM	1	7/18/2007	2	167850	SL-14	903	BLUE	152	64	N	3730	N	LPV	GL	406	FRESH	LB	LEP2
852	HOM	1	7/18/2007	2	167850	SL-14	903	FGAR	546	860	N	3729	N	LPV	GL	447	FRESH	LB	GAR
853	HOM	1	7/18/2007	2	167850	SL-14	903	LMB	94				N	LPV			FRESH	SB	BASS1
854	HOM	1	7/18/2007	2	167850	SL-14	903	LMB	102				N	LPV			FRESH	SB	BASS1
855	HOM	1	7/18/2007	2	167850	SL-14	903	LMB	120				N	LPV			FRESH	SB	BASS1
856	HOM	1	7/18/2007	2	167850	SL-14	903	LMB	134				N	LPV			FRESH	SB	BASS1
857	HOM	1	7/18/2007	2	167850	SL-14	903	LMB	207	94	N	3719	N	LPV	GL	426	FRESH	LB	BASS2
858	HOM	1	7/18/2007	2	167850	SL-14	903	LMB	327		Y	3610	Y	LPV			FRESH	LB	BASS2
859	HOM	1	7/18/2007	2	167850	SL-14	903	LMB	343	606	N	3722	N	LPV	GL	434	FRESH	LB	BASS2
860	HOM	1	7/18/2007	2	167850	SL-14	903	LMB	367	692	N	3723	N	LPV	GL	418	FRESH	LB	BASS2
861	HOM	1	7/18/2007	2	167850	SL-14	903	RESU	168	90	N	3720	N	LPV	GL	437	FRESH	LB	LEP2
862	HOM	1	7/18/2007	2	167850	SL-14	903	RESU	176	108	N	3726	N	LPV	GL	412	FRESH	LB	LEP2
863	HOM	1	7/18/2007	2	167850	SL-14	903	RESU	195	146	N	3721	N	LPV	GL	407	FRESH	LB	LEP2
864	HOM	1	7/18/2007	2	167850	SL-14	903	SHEE	253	306	N	3724	N	LPV	GL	409	SALT	LB	SHEE
865	HOM	1	7/18/2007	2	167850	SL-14	903	SPSU	111				N	LPV			FRESH	SB	LEP2
866	HOM	1	7/18/2007	2	167850	SL-14	903	SPSU	116				N	LPV			FRESH	SB	LEP2
867	HOM	1	7/18/2007	2	167850	SL-14	903	SPSU	131				N	LPV			FRESH	SB	LEP2
868	HOM	1	7/18/2007	2	167850	SL-14	903	SPSU	131				N	LPV			FRESH	SB	LEP2
869	HOM	1	7/18/2007	2	167850	SL-14	903	SPSU	142				N	LPV			FRESH	SB	LEP2
870	HOM	1	7/18/2007	2	167850	SL-14	903	STMU	439	746	N	3727	N	LPV			SALT	LB	STMU
871	HOM	1	7/18/2007	2	167850	SL-14	903	STMU	512	1228	N	3725	N	LPV			SALT	LB	STMU
872	HOM	1	7/18/2007	2	167850	SL-14	903	STRON	182				N				SALT	SB	STRON
873	HOM	1	7/18/2007	2	167850	SL-15	878	AMEE	180								FRESH	LB	AMEE
874	HOM	1	7/18/2007	2	167850	SL-15	878	AMEE	510								FRESH	LB	AMEE
875	HOM	1	7/18/2007	2	167850	SL-15	878	AMEE	570								FRESH	LB	AMEE
876	HOM	1	7/18/2007	2	167850	SL-15	878	FGAR	498	668	N	3543	N	LPV			FRESH	LB	GAR
877	HOM	1	7/18/2007	2	167850	SL-15	878	FGAR	605	1263	N	3378	N	LPV	GL	530	FRESH	LB	GAR
878	HOM	1	7/18/2007	2	167850	SL-15	878	GRSN	176		N	3373	N	LPV	GL	528	SALT	LB	GRSN
879	HOM	1	7/18/2007	2	167850	SL-15	878	LMB	195	65	N	3375	N	LPV	GL	527	FRESH	LB	BASS2
880	HOM	1	7/18/2007	2	167850	SL-15	878	LMB	223	124	N	3545	N	LPV	GL	529	FRESH	LB	BASS2
881	HOM	1	7/18/2007	2	167850	SL-15	878	LMB	232	129	N	3544	N	LPV	GL	274	FRESH	LB	BASS2
882	HOM	1	7/18/2007	2	167850	SL-15	878	SPSU	105				N	LPV			FRESH	SB	LEP2
883	HOM	1	7/18/2007	2	167850	SL-15	878	STMU	397	677	N	3379	N	LPV			SALT	LB	STMU
884	HOM	1	7/18/2007	2	167850	SL-15	878	STMU	420	537	N	3376	N	LPV			SALT	LB	STMU
885	HOM	1	7/18/2007	2	167850	SL-15	878	STMU	451	715	N	3377	N	LPV			SALT	LB	STMU
886	HOM	1	7/18/2007	2	167850	SL-15	878	STMU	467	760	N	3542	N	LPV			SALT	LB	STMU
887	HOM	1	7/18/2007	2	167850	SL-15	878	STMU	475	887	N	3380	N	LPV			SALT	LB	STMU
888	HOM	1	7/18/2007	2	167850	SL-15	878	STMU	476	950	N	3541	N	LPV			SALT	LB	STMU
889	HOM	1	7/18/2007	2	167850	SL-15	878	YEBU	272	330	N	3374	N	LPV	GL	526	FRESH	LB	CAT
890	HOM	1	7/18/2007	2	167850	SL-16	1044	AMEE									FRESH	LB	AMEE
891	HOM	1	7/18/2007	2	167850	SL-16	1044	AMEE									FRESH	LB	AMEE
892	HOM	1	7/18/2007	2	167850	SL-16	1044	AMEE									FRESH	LB	AMEE
893	HOM	1	7/18/2007	2	167850	SL-16	1044	AMEE									FRESH	LB	AMEE
894	HOM	1	7/18/2007	2	167850	SL-16	1044	AMEE									FRESH	LB	AMEE
895	HOM	1	7/18/2007	2	167850	SL-16	1044	BLUE	168	102	N	3714	N	LPV	GL	433	FRESH	LB	LEP2
896	HOM	1	7/18/2007	2	167850	SL-16	1044	COSN	348		N	3718	N	LPV	GL	308	SALT	LB	COSN
897	HOM	1	7/18/2007	2	167850	SL-16	1044	FGAR	650	1440	N	3716	N	LPV	GL	411	FRESH	LB	GAR
898	HOM	1	7/18/2007	2	167850	SL-16	1044	INSI	46						SAC	546	FRESH	SB	INSI
899	HOM	1	7/18/2007	2	167850	SL-16	1044	LMB	103				N		SAC	546	FRESH	SB	BASS1
900	HOM	1	7/18/2007	2	167850	SL-16	1044	LMB	220	130	N	3713	N	LPV	GL	401	FRESH	LB	BASS2
901	HOM	1	7/18/2007	2	167850	SL-16	1044	LMB	220	122	N	3717	N	LPV	GL	436	FRESH	LB	BASS2
902	HOM	1	7/18/2007	2	167850	SL-16	1044	PIN	95				N		SAC	546	SALT	SB	PIN
903	HOM	1	7/18/2007	2	167850	SL-16	1044	SEKI	74				N		SAC	546	FRESH	SB	SEKI
904	HOM	1	7/18/2007	2	167850	SL-16	1044	SHEE	73				N		SAC	546	SALT	SB	SHEE
905	HOM	1	7/18/2007	2	167850	SL-16	1044	SPSU	61				N		SAC	546	FRESH	SB	LEP1
906	HOM	1	7/18/2007	2	167850	SL-16	1044	SPSU	77				N		SAC	546	FRESH	SB	LEP1
907	HOM	1	7/18/2007	2	167850	SL-16	1044	SPSU	85				N		SAC	546	FRESH	SB	LEP1
908	HOM	1	7/18/2007	2	167850	SL-16	1044	SPSU	107				N		SAC	546	FRESH	SB	LEP2
909	HOM	1	7/18/2007	2	167850	SL-16	1044	SPSU	118				N		SAC	546	FRESH	SB	LEP2
910	HOM	1	7/18/2007	2	167850	SL-16	1044	SPSU	153	90	N	3711	N	LPV	GL	405	FRESH	LB	LEP2
911	HOM	1	7/18/2007	2	167850	SL-16	1044	STMU	484	1042	N	3715	N	LPV			SALT	LB	STMU
912	HOM	1	7/18/2007	2	167850	SL-16	1044	STMU	490	1108	N	3712	N	LPV			SALT	LB	STMU
913	HOM	1	7/18/2007	1	72600	SL-2	1375	AMEE									FRESH	LB	AMEE
914	HOM	1	7/18/2007	1	72600	SL-2	1375	AMEE									FRESH	LB	AMEE
915	HOM	1	7/18/2007	1	72600	SL-2	1375	AMEE									FRESH	LB	AMEE
916	HOM	1	7/18/2007	1	72600	SL-2	1375	AMEE									FRESH	LB	AMEE
917	HOM	1	7/18/2007	1	72600	SL-2	1375	AMEE									FRESH	LB	AMEE
918	HOM	1	7/18/2007	1	72600	SL-2	1375	BLUE	35				N	LPV			FRESH	SB	LEP1
919	HOM	1	7/18/2007	1	72600	SL-2	1375	BLUE	35				N	LPV			FRESH	SB	LEP1
920	HOM	1	7/18/2007	1	72600	SL-2	1375	BLUE	71				N	LPV			FRESH	SB	LEP1
921	HOM	1	7/18/2007	1	72600	SL-2	1375	BLUE	86				N	LPV			FRESH	SB	LEP1
922	HOM	1	7/18/2007	1	72600	SL-2	1375	BLUE	98				N	LPV			FRESH	SB	LEP2
923	HOM	1	7/18/2007	1	72600	SL-2	1375	BLUE	102				N	LPV			FRESH	SB	LEP2
924	HOM	1	7/18/2007	1	72600	SL-2	1375	BLUE	125				N	LPV			FRESH	SB	LEP2
925	HOM	1	7/18/2007	1	72600	SL-2	1375	BLUE	131				N				FRESH	SB	LEP2
926	HOM	1	7/18/2007	1	72600	SL-2	1375	BLUE	152	62	N	3745	N	LPV	GL	415	FRESH	LB	LEP2
927	HOM	1	7/18/2007	1	72600	SL-2	1375	BLUE	159	70	N	3741	N	LPV	GL	449	FRESH	LB	LEP2
928	HOM	1	7/18/2007	1	72600	SL-2	1375	BLUE	160	76	N	3743	N	LPV	GL	441	FRESH	LB	LEP2
929	HOM	1	7/18/2007	1	72600	SL-2	1375	BLUE	160		N		N	LPV			FRESH	LB	LEP2
930	HOM	1	7/18/2007	1	72600	SL-2	1375	BLUE	175	110	N	3744	N	LPV	GL	420	FRESH	LB	LEP2
931	HOM	1	7/18/2007	1	72600	SL-2	1375	BLUE					N				FRESH	SB	LEP1
932	HOM	1	7/18/2007	1	72600	SL-2	1375	FGAR	486	530	N	3672	N	LPV	GL	443	FRESH	LB	GAR
933	HOM	1	7/18/2007	1	72600	SL-2	1375	FGAR	500	682	N	3737	N	LPV	GL	428	FRESH	LB	GAR
934	HOM	1	7/18/2007	1	72600	SL-2	1375	FGAR	532		Y	2966	Y	LPV			FRESH	LB	GAR
935	HOM	1	7/18/2007	1	72600	SL-2	1375	FGAR	580	910	N	3670	N	LPV	GL	419	FRESH	LB	GAR
936	HOM	1	7/18/2007	1	72600	SL-2	1375	GRSN	163	84	N	3736	N	LPV	GL	424	SALT	LB	GRSN
937	HOM	1	7/18/2007	1	72600	SL-2	1375	GRSN	185	110	N	3739	N	LPV	GL	404	SALT	LB	GRSN
938	HOM	1	7/18/2007	1	72600	SL-2	1375	LMB	52				N	LPV			FRESH	SB	BASS1
939	HOM	1	7/18/2007	1	72600	SL-2	1375	LMB	56				N	LPV			FRESH	SB	BASS1
940	HOM	1	7/18/2007	1	72600	SL-2	1375	LMB	58				N	LPV			FRESH	SB	BASS1
941	HOM	1	7/18/2007	1	72600	SL-2	1375	LMB	62				N	LPV			FRESH	SB	BASS1
942	HOM	1	7/18/2007	1	72600	SL-2	1375	LMB	64				N	LPV			FRESH	SB	BASS1
943	HOM	1	7/18/2007	1	72600	SL-2	1375	LMB	70				N	LPV			FRESH	SB	BASS1
944	HOM	1	7/18/2007	1	72600	SL-2	1375	LMB	80				N	LPV			FRESH	SB	BASS1
945	HOM	1	7/18/2007	1	72600	SL-2	1375	LMB	81				N	LPV			FRESH	SB	BASS1
946	HOM	1	7/18/2007	1	72600	SL-2	1375	LMB	82				N	LPV			FRESH	SB	BASS1
947	HOM	1	7/18/2007	1	72600	SL-2	1375	LMB	83				N	LPV			FRESH	SB	BASS1
948	HOM	1	7/18/2007	1	72600	SL-2	1375	LMB	85				N	LPV			FRESH	SB	BASS1
949	HOM	1	7/18/2007	1	72600	SL-2	1375	LMB	86				N	LPV			FRESH	SB	BASS1
950	HOM	1	7/18/2007	1	72600	SL-2	1375	LMB	88				N	LPV			FRESH	SB	BASS1
951	HOM	1	7/18/2007	1	72600	SL-2	1375	LMB	99				N	LPV			FRESH	SB	BASS1
952	HOM	1	7/18/2007	1	72600	SL-2	1375	LMB	100				N	LPV			FRESH	SB	BASS1
953	HOM	1	7/18/2007	1	72600	SL-2	1375	LMB	115				N	LPV			FRESH	SB	BASS1
954	HOM	1	7/18/2007	1	72600	SL-2	1375	LMB	122				N	LPV			FRESH	SB	BASS1
955	HOM	1	7/18/2007	1	72600	SL-2	1375	LMB	125				N	LPV			FRESH	SB	BASS1
956	HOM	1	7/18/2007	1	72600	SL-2	1375	LMB	127				N	LPV			FRESH	SB	BASS1
957	HOM	1	7/18/2007	1	72600	SL-2	1375	LMB	129				N	LPV			FRESH	SB	BASS1
958	HOM	1	7/18/2007	1	72600	SL-2	1375	LMB	130				N	LPV			FRESH	SB	BASS1
959	HOM	1	7/18/2007	1	72600	SL-2	1375	LMB	210		Y	3648	Y	LPV			FRESH	LB	BASS2
960	HOM	1	7/18/2007	1	72600	SL-2	1375	LMB	222	142	N	3746	N	LPV			FRESH	LB	BASS2
961	HOM	1	7/18/2007	1	72600	SL-2	1375	LMB	246	132	N	3750	N	LPV			FRESH	LB	BASS2
962	HOM	1	7/18/2007	1	72600	SL-2	1375	LMB	248	194	N	3747	N	LPV			FRESH	LB	BASS2
963	HOM	1	7/18/2007	1	72600	SL-2	1375	LMB	250	202	N	3742	N	LPV			FRESH	LB	BASS2
964	HOM	1	7/18/2007	1	72600	SL-2	1375	LMB	290	294	N	3671	N	LPV			FRESH	LB	BASS2
965	HOM	1	7/18/2007	1	72600	SL-2	1375	LMB	309	366	N	3673	N	LPV			FRESH	LB	BASS2
966	HOM	1	7/18/2007	1	72600	SL-2	1375	NOTR	45						SAC	450	FRESH	SB	NOTR
967	HOM	1	7/18/2007	1	72600	SL-2	1375	PIN	80				N		SAC	450	SALT	SB	PIN
968	HOM	1	7/18/2007	1	72600	SL-2	1375	PIN	88				N		SAC	450	SALT	SB	PIN
969	HOM	1	7/18/2007	1	72600	SL-2	1375	PIN	89				N	LPV			SALT	SB	PIN
970	HOM	1	7/18/2007	1	72600	SL-2	1375	PIN	96				N		SAC	450	SALT	SB	PIN
971	HOM	1	7/18/2007	1	72600	SL-2	1375	PIN	111				N	LPV			SALT	SB	PIN
972	HOM	1	7/18/2007	1	72600	SL-2	1375	PIN	120				N	LPV			SALT	SB	PIN
973	HOM	1	7/18/2007	1	72600	SL-2	1375	SPSU	40								FRESH	SB	LEP1
974	HOM	1	7/18/2007	1	72600	SL-2	1375	SPSU	50				N	LPV			FRESH	SB	LEP1
975	HOM	1	7/18/2007	1	72600	SL-2	1375	SPSU	54				N	LPV			FRESH	SB	LEP1
976	HOM	1	7/18/2007	1	72600	SL-2	1375	SPSU	56				N	LPV			FRESH	SB	LEP1
977	HOM	1	7/18/2007	1	72600	SL-2	1375	SPSU	67				N	LPV			FRESH	SB	LEP1
978	HOM	1	7/18/2007	1	72600	SL-2	1375	SPSU	79				N	LPV			FRESH	SB	LEP1
979	HOM	1	7/18/2007	1	72600	SL-2	1375	SPSU	83				N	LPV			FRESH	SB	LEP1
980	HOM	1	7/18/2007	1	72600	SL-2	1375	SPSU	85				N	LPV			FRESH	SB	LEP1
981	HOM	1	7/18/2007	1	72600	SL-2	1375	SPSU	88				N	LPV			FRESH	SB	LEP1
982	HOM	1	7/18/2007	1	72600	SL-2	1375	SPSU	92				N	LPV			FRESH	SB	LEP2
983	HOM	1	7/18/2007	1	72600	SL-2	1375	SPSU	92				N	LPV			FRESH	SB	LEP2
984	HOM	1	7/18/2007	1	72600	SL-2	1375	SPSU	95				N	LPV			FRESH	SB	LEP2
985	HOM	1	7/18/2007	1	72600	SL-2	1375	SPSU	100				N	LPV			FRESH	SB	LEP2
986	HOM	1	7/18/2007	1	72600	SL-2	1375	SPSU	104				N	LPV			FRESH	SB	LEP2
987	HOM	1	7/18/2007	1	72600	SL-2	1375	SPSU	105				N	LPV			FRESH	SB	LEP2
988	HOM	1	7/18/2007	1	72600	SL-2	1375	SPSU	110				N	LPV			FRESH	SB	LEP2
989	HOM	1	7/18/2007	1	72600	SL-2	1375	SPSU	112				N	LPV			FRESH	SB	LEP2
990	HOM	1	7/18/2007	1	72600	SL-2	1375	SPSU	112				N	LPV			FRESH	SB	LEP2
991	HOM	1	7/18/2007	1	72600	SL-2	1375	SPSU	115				N	LPV			FRESH	SB	LEP2
992	HOM	1	7/18/2007	1	72600	SL-2	1375	SPSU	125				N	LPV			FRESH	SB	LEP2
993	HOM	1	7/18/2007	1	72600	SL-2	1375	SPSU	129				N	LPV			FRESH	SB	LEP2
994	HOM	1	7/18/2007	1	72600	SL-2	1375	SPSU	135				N	LPV			FRESH	SB	LEP2
995	HOM	1	7/18/2007	1	72600	SL-2	1375	SPSU	142				N	LPV			FRESH	SB	LEP2
996	HOM	1	7/18/2007	1	72600	SL-2	1375	SPSU	150	82	N	3749	N	LPV	GL	440	FRESH	LB	LEP2
997	HOM	1	7/18/2007	1	72600	SL-2	1375	STRON	109				N		SAC	450	SALT	SB	STRON
998	HOM	1	7/18/2007	1	72600	SL-2	1375	TIMO	97				N	LPV			SALT	SB	TIMO
999	HOM	1	7/18/2007	1	72600	SL-2	1375	TIMO	100				N	LPV			SALT	SB	TIMO
1000	HOM	1	7/18/2007	1	72600	SL-2	1375	TIMO	105				N	LPV			SALT	SB	TIMO
1001	HOM	1	7/18/2007	1	72600	SL-2	1375	TIMO	108				N	LPV			SALT	SB	TIMO
1002	HOM	1	7/18/2007	1	72600	SL-2	1375	TIMO	110				N	LPV			SALT	SB	TIMO
1003	HOM	1	7/18/2007	1	72600	SL-2	1375	TIMO	110				N	LPV			SALT	SB	TIMO
1004	HOM	1	7/18/2007	1	72600	SL-2	1375	TIMO	111				N	LPV			SALT	SB	TIMO
1005	HOM	1	7/18/2007	1	72600	SL-2	1375	TIMO	111				N	LPV			SALT	SB	TIMO
1006	HOM	1	7/18/2007	1	72600	SL-2	1375	TIMO	111				N	LPV			SALT	SB	TIMO
1007	HOM	1	7/18/2007	1	72600	SL-2	1375	TIMO	112				N	LPV			SALT	SB	TIMO
1008	HOM	1	7/18/2007	1	72600	SL-2	1375	TIMO	114				N	LPV			SALT	SB	TIMO
1009	HOM	1	7/18/2007	1	72600	SL-2	1375	TIMO	115				N	LPV			SALT	SB	TIMO
1010	HOM	1	7/18/2007	1	72600	SL-2	1375	TIMO	115				N	LPV			SALT	SB	TIMO
1011	HOM	1	7/18/2007	1	72600	SL-2	1375	TIMO	115				N	LPV			SALT	SB	TIMO
1012	HOM	1	7/18/2007	1	72600	SL-2	1375	TIMO	115				N	LPV			SALT	SB	TIMO
1013	HOM	1	7/18/2007	1	72600	SL-2	1375	TIMO	127				N	LPV			SALT	SB	TIMO
1014	HOM	1	7/18/2007	1	72600	SL-2	1375	TIMO	129				N	LPV			SALT	SB	TIMO
1015	HOM	1	7/18/2007	1	72600	SL-2	1375	YEBU	156	50	N	3738	N	LPV	GL	432	FRESH	LB	CAT
1016	HOM	1	7/18/2007	1	72600	SL-2	1375	YEBU	183	94	N	3674	N	LPV			FRESH	LB	CAT
1017	HOM	1	7/18/2007	1	72600	SL-2	1375	YEBU	214		N	3748	Y	LPV			FRESH	LB	CAT
1018	HOM	1	7/18/2007	3	74750	SL-29	347	LMB	352	455	N	3546	N	LPV	GL	531	FRESH	LB	BASS2
1019	HOM	1	7/18/2007	1	72600	SL-3	923	AMEE	380								FRESH	LB	AMEE
1020	HOM	1	7/18/2007	1	72600	SL-3	923	AMEE	451								FRESH	LB	AMEE
1021	HOM	1	7/18/2007	1	72600	SL-3	923	AMEE	460								FRESH	LB	AMEE
1022	HOM	1	7/18/2007	1	72600	SL-3	923	AMEE	465								FRESH	LB	AMEE
1023	HOM	1	7/18/2007	1	72600	SL-3	923	AMEE	476								FRESH	LB	AMEE
1024	HOM	1	7/18/2007	1	72600	SL-3	923	BLUE	70				N	LPV			FRESH	SB	LEP1
1025	HOM	1	7/18/2007	1	72600	SL-3	923	BLUE	130				N	LPV			FRESH	SB	LEP2
1026	HOM	1	7/18/2007	1	72600	SL-3	923	BLUE	131				N	LPV			FRESH	SB	LEP2
1027	HOM	1	7/18/2007	1	72600	SL-3	923	BLUE	131				N	LPV			FRESH	SB	LEP2
1028	HOM	1	7/18/2007	1	72600	SL-3	923	BLUE	147				N	LPV			FRESH	SB	LEP2
1029	HOM	1	7/18/2007	1	72600	SL-3	923	BLUE	158		Y	3696	N	LPV	GL	506	FRESH	LB	LEP2
1030	HOM	1	7/18/2007	1	72600	SL-3	923	BLUE	164	80	N	3381	N	LPV			FRESH	LB	LEP2
1031	HOM	1	7/18/2007	1	72600	SL-3	923	FGAR	478	510	Y	3624	Y	LPV			FRESH	LB	GAR
1032	HOM	1	7/18/2007	1	72600	SL-3	923	FGAR	558	840	N	3533	N	LPV	GL	503	FRESH	LB	GAR
1033	HOM	1	7/18/2007	1	72600	SL-3	923	FGAR	631	990	N	3385	N	LPV			FRESH	LB	GAR
1034	HOM	1	7/18/2007	1	72600	SL-3	923	LMB	85	3			N	LPV			FRESH	SB	BASS1
1035	HOM	1	7/18/2007	1	72600	SL-3	923	LMB	85	8			N	LPV			FRESH	SB	BASS1
1036	HOM	1	7/18/2007	1	72600	SL-3	923	LMB	100	12			N	LPV			FRESH	SB	BASS1
1037	HOM	1	7/18/2007	1	72600	SL-3	923	LMB	101				N	LPV			FRESH	SB	BASS1
1038	HOM	1	7/18/2007	1	72600	SL-3	923	LMB	110	15			N	LPV			FRESH	SB	BASS1
1039	HOM	1	7/18/2007	1	72600	SL-3	923	LMB	115	13			N	LPV			FRESH	SB	BASS1
1040	HOM	1	7/18/2007	1	72600	SL-3	923	LMB	116	19			N	LPV			FRESH	SB	BASS1
1041	HOM	1	7/18/2007	1	72600	SL-3	923	LMB	119	10			N	LPV			FRESH	SB	BASS1
1042	HOM	1	7/18/2007	1	72600	SL-3	923	LMB	249	188	N	3537	N	LPV			FRESH	LB	BASS2
1043	HOM	1	7/18/2007	1	72600	SL-3	923	LMB	250	183	N	3539	N	LPV			FRESH	LB	BASS2
1044	HOM	1	7/18/2007	1	72600	SL-3	923	LMB	259	145	Y	1454	N	LPV			FRESH	LB	BASS2
1045	HOM	1	7/18/2007	1	72600	SL-3	923	LMB	264	211	Y	3698	Y	LPV			FRESH	LB	BASS2
1046	HOM	1	7/18/2007	1	72600	SL-3	923	LMB	276	257	N	3382	N	LPV			FRESH	LB	BASS2
1047	HOM	1	7/18/2007	1	72600	SL-3	923	LMB	290	270	N	3383	N	LPV			FRESH	LB	BASS2
1048	HOM	1	7/18/2007	1	72600	SL-3	923	LMB	290	302	N	3540	N	LPV			FRESH	LB	BASS2
1049	HOM	1	7/18/2007	1	72600	SL-3	923	LMB	293	283	N	3536	N	LPV			FRESH	LB	BASS2
1050	HOM	1	7/18/2007	1	72600	SL-3	923	LMB	295	305	N	3534	N	LPV	GL	524	FRESH	LB	BASS2
1051	HOM	1	7/18/2007	1	72600	SL-3	923	LMB	320	381	N	3535	N	LPV			FRESH	LB	BASS2
1052	HOM	1	7/18/2007	1	72600	SL-3	923	LMB	346	533	Y	3697	Y	LPV			FRESH	LB	BASS2
1053	HOM	1	7/18/2007	1	72600	SL-3	923	LMB	373	575	N	3384	N	LPV			FRESH	LB	BASS2
1054	HOM	1	7/18/2007	1	72600	SL-3	923	LMB	528	1800	N	3386	N	LPV			FRESH	LB	BASS2
1055	HOM	1	7/18/2007	1	72600	SL-3	923	LMB					N		GL	509	FRESH	LB	BASS2
1056	HOM	1	7/18/2007	1	72600	SL-3	923	PIN	72				N	LPV			SALT	SB	PIN
1057	HOM	1	7/18/2007	1	72600	SL-3	923	PIN	115				N	LPV			SALT	SB	PIN
1058	HOM	1	7/18/2007	1	72600	SL-3	923	RESU	145				N	LPV			FRESH	SB	LEP2
1059	HOM	1	7/18/2007	1	72600	SL-3	923	SPSU	120				N	LPV			FRESH	SB	LEP2
1060	HOM	1	7/18/2007	1	72600	SL-3	923	SPSU	121				N	LPV			FRESH	SB	LEP2
1061	HOM	1	7/18/2007	1	72600	SL-3	923	SPSU	122				N	LPV			FRESH	SB	LEP2
1062	HOM	1	7/18/2007	1	72600	SL-3	923	SPSU	125				N	LPV			FRESH	SB	LEP2
1063	HOM	1	7/18/2007	1	72600	SL-3	923	SPSU	155	78	N	3538	N	LPV	GL	518	FRESH	LB	LEP2
1064	HOM	1	7/18/2007	1	72600	SL-3	923	STMU	359	432	N	3532	N	LPV			SALT	LB	STMU
1065	HOM	1	7/18/2007	1	72600	SL-3	923	STRON	117				N				SALT	SB	STRON
1066	HOM	1	7/18/2007	1	72600	SL-3	923	STRON	137				N				SALT	SB	STRON
1067	HOM	1	7/18/2007	1	72600	SL-3	923	STRON	145				N				SALT	SB	STRON
1068	HOM	1	7/18/2007	1	72600	SL-3	923	STRON	150				N				SALT	SB	STRON
1069	HOM	1	7/18/2007	3	74750	SL-30	1116	AMEE									FRESH	LB	AMEE
1070	HOM	1	7/18/2007	3	74750	SL-30	1116	AMEE									FRESH	LB	AMEE
1071	HOM	1	7/18/2007	3	74750	SL-30	1116	FGAR	569	870	N	3702	N	LPV			FRESH	LB	GAR
1072	HOM	1	7/18/2007	3	74750	SL-30	1116	GRSN	138				N		SAC	444	SALT	SB	GRSN
1073	HOM	1	7/18/2007	3	74750	SL-30	1116	GUTO	112						SAC	444	SALT	SB	GUTO
1074	HOM	1	7/18/2007	3	74750	SL-30	1116	HOG	60						SAC	444	SALT	SB	HOG
1075	HOM	1	7/18/2007	3	74750	SL-30	1116	LMB	96				N		SAC	444	FRESH	SB	BASS1
1076	HOM	1	7/18/2007	3	74750	SL-30	1116	LMB	105				N		SAC	444	FRESH	SB	BASS1
1077	HOM	1	7/18/2007	3	74750	SL-30	1116	LMB	172	62	N	3709	N	LPV	GL	396	FRESH	LB	BASS1
1078	HOM	1	7/18/2007	3	74750	SL-30	1116	LMB	193	92	N	3703	N	LPV	GL	421	FRESH	LB	BASS2
1079	HOM	1	7/18/2007	3	74750	SL-30	1116	SHEE	456		Y	3514	Y	LPV			SALT	LB	SHEE
1080	HOM	1	7/18/2007	3	74750	SL-30	1116	SPSU	96				N	LPV			FRESH	SB	LEP2
1081	HOM	1	7/18/2007	3	74750	SL-30	1116	SPSU	100				N	LPV			FRESH	SB	LEP2
1082	HOM	1	7/18/2007	3	74750	SL-30	1116	SPSU	101				N	LPV			FRESH	SB	LEP2
1083	HOM	1	7/18/2007	3	74750	SL-30	1116	SPSU	103				N		SAC	444	FRESH	SB	LEP2
1084	HOM	1	7/18/2007	3	74750	SL-30	1116	SPSU	103				N		SAC	444	FRESH	SB	LEP2
1085	HOM	1	7/18/2007	3	74750	SL-30	1116	SPSU	103				N	LPV			FRESH	SB	LEP2
1086	HOM	1	7/18/2007	3	74750	SL-30	1116	SPSU	104				N		SAC	444	FRESH	SB	LEP2
1087	HOM	1	7/18/2007	3	74750	SL-30	1116	SPSU	109				N	LPV			FRESH	SB	LEP2
1088	HOM	1	7/18/2007	3	74750	SL-30	1116	SPSU	113				N	LPV			FRESH	SB	LEP2
1089	HOM	1	7/18/2007	3	74750	SL-30	1116	SPSU	115				N	LPV			FRESH	SB	LEP2
1090	HOM	1	7/18/2007	3	74750	SL-30	1116	SPSU	119				N		SAC	444	FRESH	SB	LEP2
1091	HOM	1	7/18/2007	3	74750	SL-30	1116	SPSU	119				N	LPV			FRESH	SB	LEP2
1092	HOM	1	7/18/2007	3	74750	SL-30	1116	SPSU	120				N		SAC	444	FRESH	SB	LEP2
1093	HOM	1	7/18/2007	3	74750	SL-30	1116	SPSU	121				N	LPV			FRESH	SB	LEP2
1094	HOM	1	7/18/2007	3	74750	SL-30	1116	SPSU	122				N	LPV			FRESH	SB	LEP2
1095	HOM	1	7/18/2007	3	74750	SL-30	1116	SPSU	128				N				FRESH	SB	LEP2
1096	HOM	1	7/18/2007	3	74750	SL-30	1116	SPSU	140				N	LPV			FRESH	SB	LEP2
1097	HOM	1	7/18/2007	3	74750	SL-30	1116	STMU	296	278	N	3704	N	LPV			SALT	LB	STMU
1098	HOM	1	7/18/2007	3	74750	SL-30	1116	STMU	378	554	N	3707	N	LPV			SALT	LB	STMU
1099	HOM	1	7/18/2007	3	74750	SL-30	1116	STMU	417		N		N		SAC	444	SALT	LB	STMU
1100	HOM	1	7/18/2007	3	74750	SL-30	1116	STMU	457	850	N	3708	N	LPV			SALT	LB	STMU
1101	HOM	1	7/18/2007	3	74750	SL-30	1116	STMU	472		N		N		SAC	444	SALT	LB	STMU
1102	HOM	1	7/18/2007	3	74750	SL-30	1116	STMU	472	1012	N	3710	N	LPV			SALT	LB	STMU
1103	HOM	1	7/18/2007	3	74750	SL-30	1116	STMU	485	1180	N		N				SALT	LB	STMU
1104	HOM	1	7/18/2007	3	74750	SL-30	1116	STMU	487	1044	N	3705	N	LPV			SALT	LB	STMU
1105	HOM	1	7/18/2007	3	74750	SL-30	1116	STMU	534		N	3706	N	LPV			SALT	LB	STMU
1106	HOM	1	7/18/2007	3	74750	SL-31	420	LMB	238	158	N	3372	N	LPV	GL	523	FRESH	LB	BASS2
1107	HOM	1	7/18/2007	3	74750	SL-31	420	SPSU	107				N				FRESH	SB	LEP2
1108	HOM	1	7/18/2007	3	74750	SL-31	420	SPSU	118				N				FRESH	SB	LEP2
1109	HOM	1	7/18/2007	3	74750	SL-32	398	NO_FISH									NA	NA	NO_FISH
1110	HOM	1	7/18/2007	1	72600	SL-4	984	AMEE									FRESH	LB	AMEE
1111	HOM	1	7/18/2007	1	72600	SL-4	984	AMEE									FRESH	LB	AMEE
1112	HOM	1	7/18/2007	1	72600	SL-4	984	AMEE									FRESH	LB	AMEE
1113	HOM	1	7/18/2007	1	72600	SL-4	984	AMEE									FRESH	LB	AMEE
1114	HOM	1	7/18/2007	1	72600	SL-4	984	AMEE									FRESH	LB	AMEE
1115	HOM	1	7/18/2007	1	72600	SL-4	984	BLKI	37								FRESH	SB	BLKI
1116	HOM	1	7/18/2007	1	72600	SL-4	984	BLUE	71				N	LPV			FRESH	SB	LEP1
1117	HOM	1	7/18/2007	1	72600	SL-4	984	BLUE	76				N	LPV			FRESH	SB	LEP1
1118	HOM	1	7/18/2007	1	72600	SL-4	984	BLUE	85				Y	LPV			FRESH	SB	LEP1
1119	HOM	1	7/18/2007	1	72600	SL-4	984	BLUE	120				Y	LPV			FRESH	SB	LEP2
1120	HOM	1	7/18/2007	1	72600	SL-4	984	GRSN	146				N	LPV			SALT	SB	GRSN
1121	HOM	1	7/18/2007	1	72600	SL-4	984	GRSN	151		N	3731	Y	LPV			SALT	LB	GRSN
1122	HOM	1	7/18/2007	1	72600	SL-4	984	HOG	54								SALT	SB	HOG
1123	HOM	1	7/18/2007	1	72600	SL-4	984	HOG	75								SALT	SB	HOG
1124	HOM	1	7/18/2007	1	72600	SL-4	984	INSI	36						SAC	425	FRESH	SB	INSI
1125	HOM	1	7/18/2007	1	72600	SL-4	984	INSI	53						SAC	425	FRESH	SB	INSI
1126	HOM	1	7/18/2007	1	72600	SL-4	984	INSI	55						SAC	425	FRESH	SB	INSI
1127	HOM	1	7/18/2007	1	72600	SL-4	984	LACH	65				N	LPV			FRESH	SB	SUCKER1
1128	HOM	1	7/18/2007	1	72600	SL-4	984	LMB	59				N	LPV			FRESH	SB	BASS1
1129	HOM	1	7/18/2007	1	72600	SL-4	984	LMB	63				N	LPV			FRESH	SB	BASS1
1130	HOM	1	7/18/2007	1	72600	SL-4	984	LMB	69				N		SAC	425	FRESH	SB	BASS1
1131	HOM	1	7/18/2007	1	72600	SL-4	984	LMB	70				N				FRESH	SB	BASS1
1132	HOM	1	7/18/2007	1	72600	SL-4	984	LMB	81				N	LPV			FRESH	SB	BASS1
1133	HOM	1	7/18/2007	1	72600	SL-4	984	LMB	85				N		SAC	425	FRESH	SB	BASS1
1134	HOM	1	7/18/2007	1	72600	SL-4	984	LMB	86				N				FRESH	SB	BASS1
1135	HOM	1	7/18/2007	1	72600	SL-4	984	LMB	89				N	LPV			FRESH	SB	BASS1
1136	HOM	1	7/18/2007	1	72600	SL-4	984	LMB	91				N	LPV			FRESH	SB	BASS1
1137	HOM	1	7/18/2007	1	72600	SL-4	984	LMB	97				N	LPV			FRESH	SB	BASS1
1138	HOM	1	7/18/2007	1	72600	SL-4	984	LMB	98				N	LPV			FRESH	SB	BASS1
1139	HOM	1	7/18/2007	1	72600	SL-4	984	LMB	99				N	LPV			FRESH	SB	BASS1
1140	HOM	1	7/18/2007	1	72600	SL-4	984	LMB	100				N	LPV			FRESH	SB	BASS1
1141	HOM	1	7/18/2007	1	72600	SL-4	984	LMB	104				N		SAC	425	FRESH	SB	BASS1
1142	HOM	1	7/18/2007	1	72600	SL-4	984	LMB	105				N	LPV			FRESH	SB	BASS1
1143	HOM	1	7/18/2007	1	72600	SL-4	984	LMB	108				N				FRESH	SB	BASS1
1144	HOM	1	7/18/2007	1	72600	SL-4	984	LMB	108				N	LPV			FRESH	SB	BASS1
1145	HOM	1	7/18/2007	1	72600	SL-4	984	LMB	118				N	LPV			FRESH	SB	BASS1
1146	HOM	1	7/18/2007	1	72600	SL-4	984	LMB	119				N	LPV			FRESH	SB	BASS1
1147	HOM	1	7/18/2007	1	72600	SL-4	984	LMB	122				N	LPV			FRESH	SB	BASS1
1148	HOM	1	7/18/2007	1	72600	SL-4	984	LMB	130				N	LPV			FRESH	SB	BASS1
1149	HOM	1	7/18/2007	1	72600	SL-4	984	LMB	136				N	LPV			FRESH	SB	BASS1
1150	HOM	1	7/18/2007	1	72600	SL-4	984	LMB	242	188	N	3733	N	LPV			FRESH	LB	BASS2
1151	HOM	1	7/18/2007	1	72600	SL-4	984	LMB	242		N	3735	N	LPV			FRESH	LB	BASS2
1152	HOM	1	7/18/2007	1	72600	SL-4	984	LMB	251	194	N	3732	N	LPV			FRESH	LB	BASS2
1153	HOM	1	7/18/2007	1	72600	SL-4	984	LMB	267	242	N	3734	N	LPV			FRESH	LB	BASS2
1154	HOM	1	7/18/2007	1	72600	SL-4	984	PIN	101				N	LPV			SALT	SB	PIN
1155	HOM	1	7/18/2007	1	72600	SL-4	984	PIN	105				N	LPV			SALT	SB	PIN
1156	HOM	1	7/18/2007	1	72600	SL-4	984	PIN	105				N	LPV			SALT	SB	PIN
1157	HOM	1	7/18/2007	1	72600	SL-4	984	PIN	109				N	LPV			SALT	SB	PIN
1158	HOM	1	7/18/2007	1	72600	SL-4	984	PIN	115				N	LPV			SALT	SB	PIN
1159	HOM	1	7/18/2007	1	72600	SL-4	984	PIN	116				N	LPV			SALT	SB	PIN
1160	HOM	1	7/18/2007	1	72600	SL-4	984	PIN	119				N	LPV			SALT	SB	PIN
1161	HOM	1	7/18/2007	1	72600	SL-4	984	SPSU	37				N	LPV			FRESH	SB	LEP1
1162	HOM	1	7/18/2007	1	72600	SL-4	984	SPSU	38				N	LPV			FRESH	SB	LEP1
1163	HOM	1	7/18/2007	1	72600	SL-4	984	SPSU	39				N	LPV			FRESH	SB	LEP1
1164	HOM	1	7/18/2007	1	72600	SL-4	984	SPSU	46				N	LPV			FRESH	SB	LEP1
1165	HOM	1	7/18/2007	1	72600	SL-4	984	SPSU	50				N	LPV			FRESH	SB	LEP1
1166	HOM	1	7/18/2007	1	72600	SL-4	984	SPSU	54				N	LPV			FRESH	SB	LEP1
1167	HOM	1	7/18/2007	1	72600	SL-4	984	SPSU	69				N	LPV			FRESH	SB	LEP1
1168	HOM	1	7/18/2007	1	72600	SL-4	984	SPSU	72				N	LPV			FRESH	SB	LEP1
1169	HOM	1	7/18/2007	1	72600	SL-4	984	SPSU	84				Y	LPV			FRESH	SB	LEP1
1170	HOM	1	7/18/2007	1	72600	SL-4	984	SPSU	87				N	LPV			FRESH	SB	LEP1
1171	HOM	1	7/18/2007	1	72600	SL-4	984	SPSU	87				Y	LPV			FRESH	SB	LEP1
1172	HOM	1	7/18/2007	1	72600	SL-4	984	SPSU	92				N	LPV			FRESH	SB	LEP2
1173	HOM	1	7/18/2007	1	72600	SL-4	984	SPSU	92				N	LPV			FRESH	SB	LEP2
1174	HOM	1	7/18/2007	1	72600	SL-4	984	SPSU	95				N	LPV			FRESH	SB	LEP2
1175	HOM	1	7/18/2007	1	72600	SL-4	984	SPSU	95				N	LPV			FRESH	SB	LEP2
1176	HOM	1	7/18/2007	1	72600	SL-4	984	SPSU	96				N	LPV			FRESH	SB	LEP2
1177	HOM	1	7/18/2007	1	72600	SL-4	984	SPSU	104				N	LPV			FRESH	SB	LEP2
1178	HOM	1	7/18/2007	1	72600	SL-4	984	SPSU	105				N	LPV			FRESH	SB	LEP2
1179	HOM	1	7/18/2007	1	72600	SL-4	984	SPSU	105				Y	LPV			FRESH	SB	LEP2
1180	HOM	1	7/18/2007	1	72600	SL-4	984	SPSU	107				N	LPV			FRESH	SB	LEP2
1181	HOM	1	7/18/2007	1	72600	SL-4	984	SPSU	110				N	LPV			FRESH	SB	LEP2
1182	HOM	1	7/18/2007	1	72600	SL-4	984	SPSU	112				N	LPV			FRESH	SB	LEP2
1183	HOM	1	7/18/2007	1	72600	SL-4	984	SPSU	115				N	LPV			FRESH	SB	LEP2
1184	HOM	1	7/18/2007	1	72600	SL-4	984	SPSU	126				Y	LPV			FRESH	SB	LEP2
1185	HOM	1	7/18/2007	1	72600	SL-4	984	STRON	141				N				SALT	SB	STRON
1186	HOM	1	7/18/2007	1	72600	SL-4	984	STRON	149				N				SALT	SB	STRON
1187	HOM	1	7/18/2007	1	72600	SL-4	984	TIMO	113				N	LPV			SALT	SB	TIMO
1188	HOM	2	1/15/2008	1	59650	MS-1.0	0	NA									NA	NA	NA
1189	HOM	2	1/15/2008	1	59650	MS-1.5	0	NA									NA	NA	NA
1190	HOM	2	1/15/2008	1	59650	MS-2.0	0	NA									NA	NA	NA
1191	HOM	2	1/15/2008	1	59650	SL-1	1031	STMU	472	908	N	5559	N	LPV			SALT	LB	STMU
1192	HOM	2	1/15/2008	1	59650	SL-1	1031	GRSN	212	120	N	4350	N	LPV			SALT	LB	GRSN
1193	HOM	2	1/15/2008	1	59650	SL-1	1031	TIMO	90				N	LPV			SALT	SB	TIMO
1194	HOM	2	1/15/2008	1	59650	SL-1	1031	GRSN	192	90	N		N		SAC	1725	SALT	LB	GRSN
1195	HOM	2	1/15/2008	1	59650	SL-1	1031	LMB	161	47	N	4349	N	LPV	GL	1525	FRESH	LB	BASS1
1196	HOM	2	1/15/2008	1	59650	SL-1	1031	STMU	530	1260	N	4348	N	LPV			SALT	LB	STMU
1197	HOM	2	1/15/2008	1	59650	SL-1	1031	GRSN	183	104	N		N		SAC	1725	SALT	LB	GRSN
1198	HOM	2	1/15/2008	1	59650	SL-1	1031	LMB	190	76	N	4347	N	LPV	GL	1524	FRESH	LB	BASS2
1199	HOM	2	1/15/2008	1	59650	SL-1	1031	GRSN	170	63	N		N		SAC	1725	SALT	LB	GRSN
1200	HOM	2	1/15/2008	1	59650	SL-1	1031	GRSN	152	47	N		N		SAC	1725	SALT	LB	GRSN
1201	HOM	2	1/15/2008	1	59650	SL-1	1031	GRSN	164	64	N		N		SAC	1725	SALT	LB	GRSN
1202	HOM	2	1/15/2008	1	59650	SL-1	1031	GRSN	174	70	N	4346	N	LPV			SALT	LB	GRSN
1203	HOM	2	1/15/2008	1	59650	SL-1	1031	GRSN	163	52	N	4345	N	LPV			SALT	LB	GRSN
1204	HOM	2	1/15/2008	1	59650	SL-1	1031	GRSN	175	60	N	4344	N	LPV			SALT	LB	GRSN
1205	HOM	2	1/15/2008	1	59650	SL-1	1031	TIMO	108				N		SAC	1725	SALT	SB	TIMO
1206	HOM	2	1/15/2008	1	59650	SL-1	1031	TIMO	44								SALT	SB	TIMO
1207	HOM	2	1/15/2008	1	59650	SL-1	1031	TIMO	50				N				SALT	SB	TIMO
1208	HOM	2	1/15/2008	1	59650	SL-1	1031	RAKI	34								FRESH	SB	RAKI
1209	HOM	2	1/15/2008	1	59650	SL-1	1031	TIMO	41								SALT	SB	TIMO
1210	HOM	2	1/15/2008	1	59650	SL-1	1031	TIMO	23								SALT	SB	TIMO
1211	HOM	2	1/15/2008	1	59650	SL-1	1031	STMU	388	484	N	4343	N	LPV			SALT	LB	STMU
1212	HOM	2	1/15/2008	1	59650	SL-1	1031	GRSN	175	75	N	4342	N	LPV			SALT	LB	GRSN
1213	HOM	2	1/15/2008	1	59650	SL-1	1031	RESU	191	127	N	4341	N	LPV	GL	1625	FRESH	LB	LEP2
1214	HOM	2	1/15/2008	1	59650	SL-1	1031	GRSN	183	88	N	4340	N	LPV			SALT	LB	GRSN
1215	HOM	2	1/15/2008	1	59650	SL-1	1031	GRSN	173		N	4339	N	LPV			SALT	LB	GRSN
1216	HOM	2	1/15/2008	1	59650	SL-1	1031	SPSU	142	60.4			N	LPV			FRESH	SB	LEP2
1217	HOM	2	1/15/2008	1	59650	SL-1	1031	GRSN	161	54	N	4338	N	LPV			SALT	LB	GRSN
1218	HOM	2	1/15/2008	1	59650	SL-1	1031	GRSN	181	78	N	4337	N	LPV			SALT	LB	GRSN
1219	HOM	2	1/15/2008	1	59650	SL-1	1031	GRSN	184	85	N	4336	N	LPV			SALT	LB	GRSN
1220	HOM	2	1/15/2008	1	59650	SL-1	1031	TIMO	93	8.5			N		SAC	1725	SALT	SB	TIMO
1221	HOM	2	1/15/2008	1	59650	SL-1	1031	TIMO	94	9.2			N		SAC	1725	SALT	SB	TIMO
1222	HOM	2	1/15/2008	1	59650	SL-1	1031	SPSU	88	13			N		SAC	1725	FRESH	SB	LEP1
1223	HOM	2	1/15/2008	1	59650	SL-1	1031	GRSN	188	82	N	4334	N	LPV			SALT	LB	GRSN
1224	HOM	2	1/15/2008	1	59650	SL-1	1031	GRSN	160	59	N	4333	N	LPV			SALT	LB	GRSN
1225	HOM	2	1/15/2008	1	59650	SL-1	1031	CRJA	208	96	N		N		SAC	1725	SALT	LB	CRJA
1226	HOM	2	1/15/2008	1	59650	SL-1	1031	GRSN	182	81	N	4332	N	LPV			SALT	LB	GRSN
1227	HOM	2	1/15/2008	1	59650	SL-1	1031	GRSN	170	70	N	4331	N	LPV			SALT	LB	GRSN
1228	HOM	2	1/15/2008	1	59650	SL-1	1031	GRSN	183	78	N	4330	N	LPV			SALT	LB	GRSN
1229	HOM	2	1/15/2008	1	59650	SL-1	1031	SPSU	94	16.3			N		SAC	1725	FRESH	SB	LEP2
1230	HOM	2	1/15/2008	1	59650	SL-1	1031	GRSN	174	70	N	4329	N	LPV			SALT	LB	GRSN
1231	HOM	2	1/15/2008	1	59650	SL-1	1031	TIMO	62	2.9			N	LPV			SALT	SB	TIMO
1232	HOM	2	1/15/2008	1	59650	SL-1	1031	TIMO	108	12.7			N		SAC	1725	SALT	SB	TIMO
1233	HOM	2	1/15/2008	1	59650	SL-1	1031	GRSN	170	66	N	4328	N	LPV			SALT	LB	GRSN
1234	HOM	2	1/15/2008	1	59650	SL-1	1031	GRSN	188	86	N	4327	N	LPV			SALT	LB	GRSN
1235	HOM	2	1/15/2008	1	59650	SL-1	1031	GRSN	171	66	N	4326	N	LPV			SALT	LB	GRSN
1236	HOM	2	1/15/2008	1	59650	SL-1	1031	GRSN	180	79	N	4325	N	LPV			SALT	LB	GRSN
1237	HOM	2	1/15/2008	1	59650	SL-1	1031	GRSN	182	78	N	4324	N	LPV			SALT	LB	GRSN
1238	HOM	2	1/15/2008	1	59650	SL-1	1031	GRSN	188	91	N	4323	N	LPV			SALT	LB	GRSN
1239	HOM	2	1/15/2008	1	59650	SL-1	1031	GRSN	156	52	N	4322	N	LPV			SALT	LB	GRSN
1240	HOM	2	1/15/2008	1	59650	SL-1	1031	TIMO	96				N				SALT	SB	TIMO
1241	HOM	2	1/15/2008	1	59650	SL-1	1031	TIMO	101	11.4			N				SALT	SB	TIMO
1242	HOM	2	1/15/2008	1	59650	SL-1	1031	GRSN	161	54	N	4321	N	LPV			SALT	LB	GRSN
1243	HOM	2	1/15/2008	1	59650	SL-1	1031	GRSN	166	64	N	4320	N	LPV			SALT	LB	GRSN
1244	HOM	2	1/15/2008	1	59650	SL-1	1031	TIMO	92	8.2			N				SALT	SB	TIMO
1245	HOM	2	1/15/2008	1	59650	SL-1	1031	TIMO	94	7.7			N				SALT	SB	TIMO
1246	HOM	2	1/15/2008	1	59650	SL-1	1031	TIMO	92	7.5			N				SALT	SB	TIMO
1247	HOM	2	1/15/2008	1	59650	SL-1	1031	GRSN	188	88	N	4319	N	LPV			SALT	LB	GRSN
1248	HOM	2	1/15/2008	1	59650	SL-1	1031	GRSN	167	63	N	4318	N	LPV			SALT	LB	GRSN
1249	HOM	2	1/15/2008	1	59650	SL-1	1031	AMEE	480						SAC	1725	FRESH	LB	AMEE
1250	HOM	2	1/15/2008	1	59650	SL-1	1031	GRSN	172	63	N	4317	N	LPV			SALT	LB	GRSN
1251	HOM	2	1/15/2008	1	59650	SL-1	1031	GRSN	193	95	N	4316	N	LPV			SALT	LB	GRSN
1252	HOM	2	1/15/2008	1	59650	SL-1	1031	GRSN	149	47	N		N	LPV			SALT	SB	GRSN
1253	HOM	2	1/15/2008	1	59650	SL-1	1031	LMB	177	65	N	4315	N	LPV	GL	1523	FRESH	LB	BASS1
1254	HOM	2	1/15/2008	1	59650	SL-1	1031	GRSN	183	74	N	4314	N	LPV			SALT	LB	GRSN
1255	HOM	2	1/15/2008	1	59650	SL-1	1031	GRSN	198	99	N	4313	N	LPV			SALT	LB	GRSN
1256	HOM	2	1/15/2008	1	59650	SL-1	1031	GRSN	183	78	N	4312	N	LPV			SALT	LB	GRSN
1257	HOM	2	1/15/2008	1	59650	SL-1	1031	GRSN	172	72	N	4311	N				SALT	LB	GRSN
1258	HOM	2	1/15/2008	1	59650	SL-1	1031	FGAR	620	1168	N		N	LPV	GL	1825	FRESH	LB	GAR
1259	HOM	2	1/15/2008	1	59650	SL-1	1031	TIMO	92	8.2			N				SALT	SB	TIMO
1260	HOM	2	1/15/2008	1	59650	SL-1	1031	GRSN	205	104	N	4307	N	LPV			SALT	LB	GRSN
1261	HOM	2	1/15/2008	1	59650	SL-1	1031	GRSN	180	83	N	4306	N	LPV			SALT	LB	GRSN
1262	HOM	2	1/15/2008	1	59650	SL-1	1031	GRSN	180	80	N	4305	N	LPV			SALT	LB	GRSN
1263	HOM	2	1/15/2008	1	59650	SL-1	1031	GRSN	177	78	N	4304	N	LPV			SALT	LB	GRSN
1264	HOM	2	1/15/2008	1	59650	SL-1	1031	GRSN	167	57	N	4303	N	LPV			SALT	LB	GRSN
1265	HOM	2	1/15/2008	1	59650	SL-1	1031	FGAR	467	510	N		N	LPV	GL	1824	FRESH	LB	GAR
1266	HOM	2	1/15/2008	1	59650	SL-1	1031	GRSN	166	60	N	4302	N	LPV			SALT	LB	GRSN
1267	HOM	2	1/15/2008	1	59650	SL-1	1031	GRSN	164	60	N	4301	N	LPV			SALT	LB	GRSN
1268	HOM	2	1/15/2008	1	59650	SL-1	1031	GRSN	167	64	N	4400	N	LPV			SALT	LB	GRSN
1269	HOM	2	1/15/2008	1	59650	SL-1	1031	GRSN	157	50.1	N	4295	N				SALT	LB	GRSN
1270	HOM	2	1/15/2008	1	59650	SL-1	1031	GRSN	184	78.7	N	4399	N				SALT	LB	GRSN
1271	HOM	2	1/15/2008	1	59650	SL-1	1031	GRSN	172	67	N	4294	N	LPV			SALT	LB	GRSN
1272	HOM	2	1/15/2008	1	59650	SL-1	1031	GRSN	148	47	N	4398	N	LPV			SALT	SB	GRSN
1273	HOM	2	1/15/2008	1	59650	SL-1	1031	GRSN	165	60	N	4397	N	LPV			SALT	LB	GRSN
1274	HOM	2	1/15/2008	1	59650	SL-1	1031	GRSN	168		N		N	LPV			SALT	LB	GRSN
1275	HOM	2	1/15/2008	1	59650	SL-1	1031	TIMO	91				N				SALT	SB	TIMO
1276	HOM	2	1/15/2008	1	59650	SL-1	1031	TIMO	40								SALT	SB	TIMO
1277	HOM	2	1/15/2008	1	59650	SL-1	1031	TIMO	33								SALT	SB	TIMO
1278	HOM	2	1/15/2008	1	59650	SL-1	1031	GRSN	177	77	N	4396	N	LPV			SALT	LB	GRSN
1279	HOM	2	1/15/2008	1	59650	SL-1	1031	STMU	441		N	4395	N	LPV			SALT	LB	STMU
1280	HOM	2	1/15/2008	1	59650	SL-1	1031	GRSN	158	56.5	N	4293	N	LPV			SALT	LB	GRSN
1281	HOM	2	1/15/2008	1	59650	SL-1	1031	SPSU	131	45			N		SAC	1725	FRESH	SB	LEP2
1282	HOM	2	1/15/2008	1	59650	SL-1	1031	GRSN	175	73	N	4394	N	LPV			SALT	LB	GRSN
1283	HOM	2	1/15/2008	1	59650	SL-1	1031	GRSN	173	87.3	N	4292	N	LPV			SALT	LB	GRSN
1284	HOM	2	1/15/2008	1	59650	SL-1	1031	TIMO	45								SALT	SB	TIMO
1285	HOM	2	1/15/2008	1	59650	SL-1	1031	GRSN	175		N		N				SALT	LB	GRSN
1286	HOM	2	1/15/2008	1	59650	SL-1	1031	GRSN	188	90.7	N		N				SALT	LB	GRSN
1287	HOM	2	1/15/2008	1	59650	SL-1	1031	TIMO	31	0.7							SALT	SB	TIMO
1288	HOM	2	1/15/2008	1	59650	SL-1	1031	GRSN	162	51.4	N	4291	N	LPV			SALT	LB	GRSN
1289	HOM	2	1/15/2008	1	59650	SL-1	1031	YEBU	224	137	N	4290	N	LPV	GL	1852	FRESH	LB	CAT
1290	HOM	2	1/15/2008	1	59650	SL-1	1031	GRSN	171	64	N		N				SALT	LB	GRSN
1291	HOM	2	1/15/2008	1	59650	SL-1	1031	GRSN	173	60.6	N		N	RPV			SALT	LB	GRSN
1292	HOM	2	1/15/2008	1	59650	SL-1	1031	PIN	76	5.6			N		SAC	1725	SALT	SB	PIN
1293	HOM	2	1/15/2008	1	59650	SL-1	1031	GRSN	182	55.8	N		N	RPV			SALT	LB	GRSN
1294	HOM	2	1/15/2008	1	59650	SL-1	1031	GRSN	204	145	N	4289	N	LPV			SALT	LB	GRSN
1295	HOM	2	1/15/2008	1	59650	SL-1	1031	GRSN	149	50.1			N				SALT	SB	GRSN
1296	HOM	2	1/15/2008	1	59650	SL-1	1031	GRSN	172	65.9	N	4288	N	LPV			SALT	LB	GRSN
1297	HOM	2	1/15/2008	1	59650	SL-1	1031	GRSN	181	76.5	N	4287	N	LPV			SALT	LB	GRSN
1298	HOM	2	1/15/2008	1	59650	SL-1	1031	GRSN	171	72.3	N		N				SALT	LB	GRSN
1299	HOM	2	1/15/2008	1	59650	SL-1	1031	GRSN	183	82.1	N	4286	N	LPV			SALT	LB	GRSN
1300	HOM	2	1/15/2008	1	59650	SL-1	1031	GRSN	184		N	4285	N	LPV			SALT	LB	GRSN
1301	HOM	2	1/15/2008	1	59650	SL-1	1031	GRSN	178		N	4284	N	LPV			SALT	LB	GRSN
1302	HOM	2	1/15/2008	1	59650	SL-1	1031	GRSN	180		N		N	RPV			SALT	LB	GRSN
1303	HOM	2	1/15/2008	1	59650	SL-1	1031	GRSN	178		N	4283	N	LPV			SALT	LB	GRSN
1304	HOM	2	1/15/2008	1	59650	SL-1	1031	GRSN	167		N	4282	N	LPV			SALT	LB	GRSN
1305	HOM	2	1/15/2008	1	59650	SL-1	1031	GRSN	173		N	4281	N	LPV			SALT	LB	GRSN
1306	HOM	2	1/15/2008	1	59650	SL-1	1031	GRSN	172		N	4280	N	LPV			SALT	LB	GRSN
1307	HOM	2	1/15/2008	1	59650	SL-1	1031	LMB	323	408		4375	N	LPV			FRESH	LB	BASS2
1308	HOM	2	1/15/2008	1	59650	SL-1	1031	GRSN	192		N		N	RPV			SALT	LB	GRSN
1309	HOM	2	1/15/2008	1	59650	SL-1	1031	GRSN	163		N		N	RPV			SALT	LB	GRSN
1310	HOM	2	1/15/2008	1	59650	SL-1	1031	GRSN	166		N		N	RPV			SALT	LB	GRSN
1311	HOM	2	1/15/2008	1	59650	SL-1	1031	GRSN	171		N		N	RPV			SALT	LB	GRSN
1312	HOM	2	1/15/2008	1	59650	SL-1	1031	TIMO	91				N	LPV			SALT	SB	TIMO
1313	HOM	2	1/15/2008	1	59650	SL-1	1031	GRSN	172		N		N	RPV			SALT	LB	GRSN
1314	HOM	2	1/15/2008	1	59650	SL-1	1031	TIMO	119				N	LPV			SALT	SB	TIMO
1315	HOM	2	1/15/2008	1	59650	SL-1	1031	TIMO	80				N	LPV			SALT	SB	TIMO
1316	HOM	2	1/15/2008	1	59650	SL-1	1031	TIMO	174				N	LPV			SALT	SB	TIMO
1317	HOM	2	1/15/2008	1	59650	SL-1	1031	TIMO	193				N	LPV			SALT	SB	TIMO
1318	HOM	2	1/15/2008	1	59650	SL-1	1031	TIMO	176				N	LPV			SALT	SB	TIMO
1319	HOM	2	1/15/2008	1	59650	SL-1	1031	TIMO	77				N	LPV			SALT	SB	TIMO
1320	HOM	2	1/15/2008	1	59650	SL-1	1031	TIMO	80				N	LPV			SALT	SB	TIMO
1321	HOM	2	1/15/2008	1	59650	SL-1	1031	TIMO	88				N	LPV			SALT	SB	TIMO
1322	HOM	2	1/15/2008	1	59650	SL-1	1031	TIMO	94				N	LPV			SALT	SB	TIMO
1323	HOM	2	1/15/2008	1	59650	SL-1	1031	TIMO	62				N	LPV			SALT	SB	TIMO
1324	HOM	2	1/15/2008	1	59650	SL-1	1031	TIMO	99				N	LPV			SALT	SB	TIMO
1325	HOM	2	1/15/2008	1	59650	SL-1	1031	TIMO	67				N	LPV			SALT	SB	TIMO
1326	HOM	2	1/15/2008	1	59650	SL-1	1031	TIMO	90				N	LPV			SALT	SB	TIMO
1327	HOM	2	1/15/2008	1	59650	SL-1	1031	TIMO	68				N	LPV			SALT	SB	TIMO
1328	HOM	2	1/15/2008	1	59650	SL-1	1031	GRSN	172		N		N	RPV			SALT	LB	GRSN
1329	HOM	2	1/15/2008	1	59650	SL-1	1031	GRSN	180		N		N	RPV			SALT	LB	GRSN
1330	HOM	2	1/15/2008	1	59650	SL-1	1031	GRSN	167		N		N	RPV			SALT	LB	GRSN
1331	HOM	2	1/15/2008	1	59650	SL-1	1031	GRSN	156		N		N	RPV			SALT	LB	GRSN
1332	HOM	2	1/15/2008	1	59650	SL-1	1031	FGAR	552		N		N	LPV			FRESH	LB	GAR
1333	HOM	2	1/15/2008	1	59650	SL-1	1031	GRSN	183		N		N	RPV			SALT	LB	GRSN
1334	HOM	2	1/15/2008	1	59650	SL-1	1031	LMB	298	312	N	4374	N	LPV			FRESH	LB	BASS2
1335	HOM	2	1/15/2008	1	59650	SL-1	1031	GRSN	173		N		N	RPV			SALT	LB	GRSN
1336	HOM	2	1/15/2008	1	59650	SL-1	1031	TIMO	80				N	LPV			SALT	SB	TIMO
1337	HOM	2	1/15/2008	1	59650	SL-1	1031	TIMO	98				N	LPV			SALT	SB	TIMO
1338	HOM	2	1/15/2008	1	59650	SL-1	1031	TIMO	106				N	LPV			SALT	SB	TIMO
1339	HOM	2	1/15/2008	1	59650	SL-1	1031	TIMO	77				N	LPV			SALT	SB	TIMO
1340	HOM	2	1/15/2008	1	59650	SL-1	1031	TIMO	88				N	LPV			SALT	SB	TIMO
1341	HOM	2	1/15/2008	1	59650	SL-1	1031	GRSN	175		N		N	RPV			SALT	LB	GRSN
1342	HOM	2	1/15/2008	1	59650	SL-1	1031	AMEE	500								FRESH	LB	AMEE
1343	HOM	2	1/15/2008	1	59650	SL-1	1031	TIMO	73				N	LPV			SALT	SB	TIMO
1344	HOM	2	1/15/2008	1	59650	SL-1	1031	TIMO	56				N	LPV			SALT	SB	TIMO
1345	HOM	2	1/15/2008	1	59650	SL-1	1031	TIMO	59				N	LPV			SALT	SB	TIMO
1346	HOM	2	1/15/2008	1	59650	SL-1	1031	TIMO	54				N	LPV			SALT	SB	TIMO
1347	HOM	2	1/15/2008	1	59650	SL-1	1031	GRSN	173		N		N	RPV			SALT	LB	GRSN
1348	HOM	2	1/15/2008	1	59650	SL-1	1031	GRSN	184		N		N	RPV			SALT	LB	GRSN
1349	HOM	2	1/15/2008	1	59650	SL-1	1031	GRSN	172		N		N	RPV			SALT	LB	GRSN
1350	HOM	2	1/15/2008	1	59650	SL-1	1031	GRSN	173		N		N	RPV			SALT	LB	GRSN
1351	HOM	2	1/15/2008	1	59650	SL-1	1031	TIMO	92				N	LPV			SALT	SB	TIMO
1352	HOM	2	1/15/2008	1	59650	SL-1	1031	TIMO	80				N	LPV			SALT	SB	TIMO
1353	HOM	2	1/15/2008	1	59650	SL-1	1031	TIMO	91				N	LPV			SALT	SB	TIMO
1354	HOM	2	1/15/2008	1	59650	SL-1	1031	TIMO	53				N	LPV			SALT	SB	TIMO
1355	HOM	2	1/15/2008	1	59650	SL-1	1031	TIMO	45								SALT	SB	TIMO
1356	HOM	2	1/15/2008	1	59650	SL-1	1031	GRSN	184		N		N	RPV			SALT	LB	GRSN
1357	HOM	2	1/15/2008	1	59650	SL-1	1031	GRSN	186		N		N	RPV			SALT	LB	GRSN
1358	HOM	2	1/15/2008	1	59650	SL-1	1031	TIMO	73				N	LPV			SALT	SB	TIMO
1359	HOM	2	1/15/2008	1	59650	SL-1	1031	TIMO	53				N	LPV			SALT	SB	TIMO
1360	HOM	2	1/15/2008	1	59650	SL-1	1031	TIMO	76				N	LPV			SALT	SB	TIMO
1361	HOM	2	1/15/2008	1	59650	SL-1	1031	TIMO	77				N	LPV			SALT	SB	TIMO
1362	HOM	2	1/15/2008	1	59650	SL-1	1031	TIMO	61				N	LPV			SALT	SB	TIMO
1363	HOM	2	1/15/2008	1	59650	SL-1	1031	TIMO	82				N	LPV			SALT	SB	TIMO
1364	HOM	2	1/15/2008	1	59650	SL-1	1031	AMEE	525	350							FRESH	LB	AMEE
1365	HOM	2	1/15/2008	1	59650	SL-1	1031	TIMO	63				N	LPV			SALT	SB	TIMO
1366	HOM	2	1/15/2008	1	59650	SL-1	1031	TIMO	101				N	LPV			SALT	SB	TIMO
1367	HOM	2	1/15/2008	1	59650	SL-1	1031	TIMO	90				N	LPV			SALT	SB	TIMO
1368	HOM	2	1/15/2008	1	59650	SL-1	1031	GRSN	185		N		N	RPV			SALT	LB	GRSN
1369	HOM	2	1/15/2008	1	59650	SL-1	1031	GRSN	172		N		N	RPV			SALT	LB	GRSN
1370	HOM	2	1/15/2008	1	59650	SL-1	1031	GRSN	172		N		N	RPV			SALT	LB	GRSN
1371	HOM	2	1/15/2008	1	59650	SL-1	1031	TIMO	46					LPV			SALT	SB	TIMO
1372	HOM	2	1/15/2008	1	59650	SL-1	1031	TIMO	74				N				SALT	SB	TIMO
1373	HOM	2	1/15/2008	1	59650	SL-1	1031	GRSN	180		N		N	RPV			SALT	LB	GRSN
1374	HOM	2	1/15/2008	1	59650	SL-1	1031	GRSN	197		N		N	RPV			SALT	LB	GRSN
1375	HOM	2	1/15/2008	1	59650	SL-1	1031	GRSN	175		N		N	RPV			SALT	LB	GRSN
1376	HOM	2	1/15/2008	1	59650	SL-1	1031	GRSN	190		N		N	RPV			SALT	LB	GRSN
1377	HOM	2	1/15/2008	1	59650	SL-1	1031	GRSN	152		N		N	RPV			SALT	LB	GRSN
1378	HOM	2	1/15/2008	1	59650	SL-1	1031	GRSN	160		N		N	RPV			SALT	LB	GRSN
1379	HOM	2	1/15/2008	1	59650	SL-1	1031	GRSN	147	45			N	LPV			SALT	SB	GRSN
1380	HOM	2	1/15/2008	1	59650	SL-1	1031	GRSN	177	71	N	4393	N	LPV			SALT	LB	GRSN
1381	HOM	2	1/15/2008	1	59650	SL-1	1031	GRSN	181	75	N	4392	N	LPV			SALT	LB	GRSN
1382	HOM	2	1/15/2008	1	59650	SL-1	1031	GRSN	188	88	N	4391	N				SALT	LB	GRSN
1383	HOM	2	1/15/2008	1	59650	SL-1	1031	TIMO	99	10.5			N	LPV			SALT	SB	TIMO
1384	HOM	2	1/15/2008	1	59650	SL-1	1031	GRSN	172	71	N	4390	N				SALT	LB	GRSN
1385	HOM	2	1/15/2008	1	59650	SL-1	1031	TIMO	88	7.5			N				SALT	SB	TIMO
1386	HOM	2	1/15/2008	1	59650	SL-1	1031	TIMO	52	1.8			N	LPV			SALT	SB	TIMO
1387	HOM	2	1/15/2008	1	59650	SL-1	1031	STMU	496		N	4389	N				SALT	LB	STMU
1388	HOM	2	1/15/2008	1	59650	SL-1	1031	TIMO	40	0.9				LPV			SALT	SB	TIMO
1389	HOM	2	1/15/2008	1	59650	SL-1	1031	GRSN	180	80	N	4388	N	LPV			SALT	LB	GRSN
1390	HOM	2	1/15/2008	1	59650	SL-1	1031	LMB	138	28			N		SAC	1725	FRESH	SB	BASS1
1391	HOM	2	1/15/2008	1	59650	SL-1	1031	GRSN	182	81	N	4387	N	LPV			SALT	LB	GRSN
1392	HOM	2	1/15/2008	1	59650	SL-1	1031	GRSN	192	94	N	4386	N	LPV			SALT	LB	GRSN
1393	HOM	2	1/15/2008	1	59650	SL-1	1031	GRSN	172	67	N	4385	N	LPV			SALT	LB	GRSN
1394	HOM	2	1/15/2008	1	59650	SL-1	1031	GRSN	168	60	N		N	RPV			SALT	LB	GRSN
1395	HOM	2	1/15/2008	1	59650	SL-1	1031	TIMO	92	7.5			N				SALT	SB	TIMO
1396	HOM	2	1/15/2008	1	59650	SL-1	1031	SPSU	113	32			N	LPV			FRESH	SB	LEP2
1397	HOM	2	1/15/2008	1	59650	SL-1	1031	GRSN	193	96	N	4384	N	LPV			SALT	LB	GRSN
1398	HOM	2	1/15/2008	1	59650	SL-1	1031	GOBY	39								SALT	SB	GOBY
1399	HOM	2	1/15/2008	1	59650	SL-1	1031	GRSN	186	82	N	4383	N	LPV			SALT	LB	GRSN
1400	HOM	2	1/15/2008	1	59650	SL-1	1031	GRSN	185	88	N	4382	N	LPV			SALT	LB	GRSN
1401	HOM	2	1/15/2008	1	59650	SL-1	1031	SPSU	122	38			N	LPV			FRESH	SB	LEP2
1402	HOM	2	1/15/2008	1	59650	SL-1	1031	GRSN	175	71.7	N	4381	N	LPV			SALT	LB	GRSN
1403	HOM	2	1/15/2008	1	59650	SL-1	1031	GRSN	176	72.1	N	4380	N	LPV			SALT	LB	GRSN
1404	HOM	2	1/15/2008	1	59650	SL-1	1031	GRSN	193	91	N	4379	N	LPV			SALT	LB	GRSN
1405	HOM	2	1/15/2008	1	59650	SL-1	1031	GRSN	168		N	4378	N	LPV			SALT	LB	GRSN
1406	HOM	2	1/15/2008	1	59650	SL-1	1031	GRSN	155		N		N	RPV			SALT	LB	GRSN
1407	HOM	2	1/15/2008	1	59650	SL-1	1031	GRSN	180		N	4377	N	LPV			SALT	LB	GRSN
1408	HOM	2	1/15/2008	1	59650	SL-1	1031	LMB	185		N	4376	N	LPV	GL	1526	FRESH	LB	BASS2
1409	HOM	2	1/15/2008	1	59650	SL-1	1031	SPSU	60				N	LPV			FRESH	SB	LEP1
1410	HOM	2	1/15/2008	1	59650	SL-1	1031	GOBY	38								SALT	SB	GOBY
1411	HOM	2	1/15/2008	1	59650	SL-1	1031	GRSN	169		N		N	RPV			SALT	LB	GRSN
1412	HOM	2	1/15/2008	1	59650	SL-1	1031	GRSN	163		N		N	RPV			SALT	LB	GRSN
1413	HOM	2	1/15/2008	1	59650	SL-1	1031	GRSN	192		N		N	RPV			SALT	LB	GRSN
1414	HOM	2	1/15/2008	1	59650	SL-1	1031	GRSN	172		N		N	RPV			SALT	LB	GRSN
1415	HOM	2	1/15/2008	1	59650	SL-1	1031	GRSN	175		N		N	RPV			SALT	LB	GRSN
1416	HOM	2	1/15/2008	1	59650	SL-1	1031	GRSN	196		N		N	RPV			SALT	LB	GRSN
1417	HOM	2	1/15/2008	1	59650	SL-1	1031	GRSN	192		N		N	RPV			SALT	LB	GRSN
1418	HOM	2	1/15/2008	1	59650	SL-1	1031	GRSN	163		N		N	RPV			SALT	LB	GRSN
1419	HOM	2	1/15/2008	1	59650	SL-1	1031	GRSN	195		N		N	RPV			SALT	LB	GRSN
1420	HOM	2	1/15/2008	1	59650	SL-1	1031	GRSN	219		N		N	RPV			SALT	LB	GRSN
1421	HOM	2	1/15/2008	1	59650	SL-1	1031	GRSN	165		N		N	RPV			SALT	LB	GRSN
1422	HOM	2	1/15/2008	1	59650	SL-2	687	GRSN	154	49.2	N		N		SAC	1851	SALT	LB	GRSN
1423	HOM	2	1/15/2008	1	59650	SL-2	687	TIMO	109	16			N	LPV			SALT	SB	TIMO
1424	HOM	2	1/15/2008	1	59650	SL-2	687	GRSN	179	73.6	N	5976	N	LPV			SALT	LB	GRSN
1425	HOM	2	1/15/2008	1	59650	SL-2	687	TIMO	90	8			N		SAC	1851	SALT	SB	TIMO
1426	HOM	2	1/15/2008	1	59650	SL-2	687	GRSN	169	64	N	5977	N	LPV			SALT	LB	GRSN
1427	HOM	2	1/15/2008	1	59650	SL-2	687	GRSN	192	97.2	N	5979	N	LPV			SALT	LB	GRSN
1428	HOM	2	1/15/2008	1	59650	SL-2	687	GRSN	175	72	N		N		SAC	1851	SALT	LB	GRSN
1429	HOM	2	1/15/2008	1	59650	SL-2	687	GRSN	164	51.8	N	5978	N	LPV			SALT	LB	GRSN
1430	HOM	2	1/15/2008	1	59650	SL-2	687	GRSN	178	74	N		N		SAC	1851	SALT	LB	GRSN
1431	HOM	2	1/15/2008	1	59650	SL-2	687	TIMO	103	12			N		SAC	1851	SALT	SB	TIMO
1432	HOM	2	1/15/2008	1	59650	SL-2	687	TIMO	94	8			N		SAC	1851	SALT	SB	TIMO
1433	HOM	2	1/15/2008	1	59650	SL-2	687	STMU	485	898	N	5980	N	LPV			SALT	LB	STMU
1434	HOM	2	1/15/2008	1	59650	SL-2	687	TIMO	117	16			N		SAC	1851	SALT	SB	TIMO
1435	HOM	2	1/15/2008	1	59650	SL-2	687	GRSN	166	62.3	N	5981	N	LPV			SALT	LB	GRSN
1436	HOM	2	1/15/2008	1	59650	SL-2	687	GRSN	144	42			N	LPV			SALT	SB	GRSN
1437	HOM	2	1/15/2008	1	59650	SL-2	687	GRSN	164	56.9	N	5983	N	LPV			SALT	LB	GRSN
1438	HOM	2	1/15/2008	1	59650	SL-2	687	GRSN	200	106	N	5982	N	LPV			SALT	LB	GRSN
1439	HOM	2	1/15/2008	1	59650	SL-2	687	GRSN	153	48	N	5984	N	LPV			SALT	LB	GRSN
1440	HOM	2	1/15/2008	1	59650	SL-2	687	AMEE	424	120							FRESH	LB	AMEE
1441	HOM	2	1/15/2008	1	59650	SL-2	687	GRSN	178	78	N	5985	N	LPV			SALT	LB	GRSN
1442	HOM	2	1/15/2008	1	59650	SL-2	687	GRSN	157	54.5	N	5986	N	LPV			SALT	LB	GRSN
1443	HOM	2	1/15/2008	1	59650	SL-2	687	GRSN	165	60	N	5987	N	LPV			SALT	LB	GRSN
1444	HOM	2	1/15/2008	1	59650	SL-2	687	GRSN	176	72	N	5988	N	LPV			SALT	LB	GRSN
1445	HOM	2	1/15/2008	1	59650	SL-2	687	GRSN	160	59	N	5989	N	LPV			SALT	LB	GRSN
1446	HOM	2	1/15/2008	1	59650	SL-2	687	STMU	465	756	N	5990	N	LPV			SALT	LB	STMU
1447	HOM	2	1/15/2008	1	59650	SL-2	687	GRSN	165	63.2	N	5991	N	LPV			SALT	LB	GRSN
1448	HOM	2	1/15/2008	1	59650	SL-2	687	GRSN	187	92.2	N	5992	N	LPV			SALT	LB	GRSN
1449	HOM	2	1/15/2008	1	59650	SL-2	687	GRSN	190	88.2	N	5993	N	LPV			SALT	LB	GRSN
1450	HOM	2	1/15/2008	1	59650	SL-2	687	GRSN	173	77	N	5994	N	LPV			SALT	LB	GRSN
1451	HOM	2	1/15/2008	1	59650	SL-2	687	GRSN	179	78.7	N	5995	N	LPV			SALT	LB	GRSN
1452	HOM	2	1/15/2008	1	59650	SL-2	687	GRSN	162	52.3	N	5996	N	LPV			SALT	LB	GRSN
1453	HOM	2	1/15/2008	1	59650	SL-2	687	GRSN	168	69.2	N	5997	N	LPV			SALT	LB	GRSN
1454	HOM	2	1/15/2008	1	59650	SL-2	687	GRSN	174	74.7	N	5998	N	LPV			SALT	LB	GRSN
1455	HOM	2	1/15/2008	1	59650	SL-2	687	GRSN	167	70.5	N	5999	N	LPV			SALT	LB	GRSN
1456	HOM	2	1/15/2008	1	59650	SL-2	687	GRSN	165	67.5	N	6000	N	LPV			SALT	LB	GRSN
1457	HOM	2	1/15/2008	1	59650	SL-2	687	GRSN	163	60.8	N	4051	N	LPV			SALT	LB	GRSN
1458	HOM	2	1/15/2008	1	59650	SL-2	687	GRSN	173	72.3	N	4052	N	LPV			SALT	LB	GRSN
1459	HOM	2	1/15/2008	1	59650	SL-2	687	GRSN	180	77.8	N	4053	N	LPV			SALT	LB	GRSN
1460	HOM	2	1/15/2008	1	59650	SL-2	687	GRSN	182	80.3	N	4054	N	LPV			SALT	LB	GRSN
1461	HOM	2	1/15/2008	1	59650	SL-2	687	GRSN	157	49	N	4055	N	LPV			SALT	LB	GRSN
1462	HOM	2	1/15/2008	1	59650	SL-2	687	GRSN	176	71	N	4056	N	LPV			SALT	LB	GRSN
1463	HOM	2	1/15/2008	1	59650	SL-2	687	GRSN	181	76	N	4057	N	LPV			SALT	LB	GRSN
1464	HOM	2	1/15/2008	1	59650	SL-2	687	GRSN	168	62.2	N	4058	N	LPV			SALT	LB	GRSN
1465	HOM	2	1/15/2008	1	59650	SL-2	687	GRSN	166	60	N	4059	N	LPV			SALT	LB	GRSN
1466	HOM	2	1/15/2008	1	59650	SL-2	687	GRSN	160	54.5	N	4060	N	LPV			SALT	LB	GRSN
1467	HOM	2	1/15/2008	1	59650	SL-2	687	GRSN	170	64.2	N	4061	N	LPV			SALT	LB	GRSN
1468	HOM	2	1/15/2008	1	59650	SL-2	687	GRSN	165	55.6	N	4063	N	LPV			SALT	LB	GRSN
1469	HOM	2	1/15/2008	1	59650	SL-2	687	GRSN	174	73.2	N	4065	N	LPV			SALT	LB	GRSN
1470	HOM	2	1/15/2008	1	59650	SL-2	687	GRSN	176	67.7	N	4066	N	LPV			SALT	LB	GRSN
1471	HOM	2	1/15/2008	1	59650	SL-2	687	GRSN	173	66.5	N	4067	N	LPV			SALT	LB	GRSN
1472	HOM	2	1/15/2008	1	59650	SL-2	687	GRSN	170	67	N	4068	N	LPV			SALT	LB	GRSN
1473	HOM	2	1/15/2008	1	59650	SL-2	687	GRSN	182	75.8	N	4069	N	LPV			SALT	LB	GRSN
1474	HOM	2	1/15/2008	1	59650	SL-2	687	GRSN	150	46.8	N	4070	N	LPV			SALT	LB	GRSN
1475	HOM	2	1/15/2008	1	59650	SL-2	687	GRSN	168	66.6	N	4071	N	LPV			SALT	LB	GRSN
1476	HOM	2	1/15/2008	1	59650	SL-2	687	GRSN	180	83.6	N	4072	N	LPV			SALT	LB	GRSN
1477	HOM	2	1/15/2008	1	59650	SL-2	687	GRSN	164	60.4	N	4073	N	LPV			SALT	LB	GRSN
1478	HOM	2	1/15/2008	1	59650	SL-2	687	GRSN	180	80	N	4080	N	LPV			SALT	LB	GRSN
1479	HOM	2	1/15/2008	1	59650	SL-2	687	GRSN	171	64.3	N	4081	N	LPV			SALT	LB	GRSN
1480	HOM	2	1/15/2008	1	59650	SL-2	687	GRSN	154	52.7	N	4083	N	LPV			SALT	LB	GRSN
1481	HOM	2	1/15/2008	1	59650	SL-2	687	GRSN	174	71.5	N	4084	N	LPV			SALT	LB	GRSN
1482	HOM	2	1/15/2008	1	59650	SL-2	687	GRSN	166	61.1	N	4085	N	LPV			SALT	LB	GRSN
1483	HOM	2	1/15/2008	1	59650	SL-2	687	GRSN	163	61.1	N	4086	N	LPV			SALT	LB	GRSN
1484	HOM	2	1/15/2008	1	59650	SL-2	687	GRSN	156	52.1	N	4087	N	LPV			SALT	LB	GRSN
1485	HOM	2	1/15/2008	1	59650	SL-2	687	GRSN	178	80.6	N	4088	N	LPV			SALT	LB	GRSN
1486	HOM	2	1/15/2008	1	59650	SL-2	687	GRSN	181	80.3	N	4089	N	LPV			SALT	LB	GRSN
1487	HOM	2	1/15/2008	1	59650	SL-2	687	GRSN	186	88.5	N	4090	N	LPV			SALT	LB	GRSN
1488	HOM	2	1/15/2008	1	59650	SL-2	687	GRSN	179	82.3	N	4091	N	LPV			SALT	LB	GRSN
1489	HOM	2	1/15/2008	1	59650	SL-2	687	GRSN	157	53	N	4093	N	LPV			SALT	LB	GRSN
1490	HOM	2	1/15/2008	1	59650	SL-2	687	GRSN	180	76.5	N	4094	N	LPV			SALT	LB	GRSN
1491	HOM	2	1/15/2008	1	59650	SL-2	687	GRSN	172	70.6	N	4095	N	LPV			SALT	LB	GRSN
1492	HOM	2	1/15/2008	1	59650	SL-2	687	GRSN	157	51.7	N	4096	N	LPV			SALT	LB	GRSN
1493	HOM	2	1/15/2008	1	59650	SL-2	687	GRSN	172	72	N	4097	N	LPV			SALT	LB	GRSN
1494	HOM	2	1/15/2008	1	59650	SL-2	687	GRSN	165	59	N	4098	N	LPV			SALT	LB	GRSN
1495	HOM	2	1/15/2008	1	59650	SL-2	687	GRSN	156	50.6	N	4099	N	LPV			SALT	LB	GRSN
1496	HOM	2	1/15/2008	1	59650	SL-2	687	GRSN	168	56.1	N	4100	N	LPV			SALT	LB	GRSN
1497	HOM	2	1/15/2008	1	59650	SL-2	687	GRSN	187	87.6	N	4300	N	LPV			SALT	LB	GRSN
1498	HOM	2	1/15/2008	1	59650	SL-2	687	GRSN	170	70.3	N	4299	N	LPV			SALT	LB	GRSN
1499	HOM	2	1/15/2008	1	59650	SL-2	687	GRSN	194	92.8	N	4298	N	LPV			SALT	LB	GRSN
1500	HOM	2	1/15/2008	1	59650	SL-2	687	GRSN	146	43.5	N		N	LPV			SALT	SB	GRSN
1501	HOM	2	1/15/2008	1	59650	SL-2	687	GRSN	163	55.3	N	4297	N	LPV			SALT	LB	GRSN
1502	HOM	2	1/15/2008	1	59650	SL-2	687	GRSN	155	52.1	N	4296	N	LPV			SALT	LB	GRSN
1503	HOM	2	1/15/2008	1	59650	SL-3	796	GRSN	197		N		N	RPV			SALT	LB	GRSN
1504	HOM	2	1/15/2008	1	59650	SL-3	796	GRSN	166		N		N	RPV			SALT	LB	GRSN
1505	HOM	2	1/15/2008	1	59650	SL-3	796	GRSN	162		N		N	RPV			SALT	LB	GRSN
1506	HOM	2	1/15/2008	1	59650	SL-3	796	GRSN	179		N		N	RPV			SALT	LB	GRSN
1507	HOM	2	1/15/2008	1	59650	SL-3	796	GRSN	181		N		N	RPV			SALT	LB	GRSN
1508	HOM	2	1/15/2008	1	59650	SL-3	796	GRSN	163		N		N	RPV			SALT	LB	GRSN
1509	HOM	2	1/15/2008	1	59650	SL-3	796	GRSN	176		N		N	RPV			SALT	LB	GRSN
1510	HOM	2	1/15/2008	1	59650	SL-3	796	GRSN	174		N		N	RPV			SALT	LB	GRSN
1511	HOM	2	1/15/2008	1	59650	SL-3	796	GRSN	173		N		N	RPV			SALT	LB	GRSN
1512	HOM	2	1/15/2008	1	59650	SL-3	796	GRSN	168		N		N	RPV			SALT	LB	GRSN
1513	HOM	2	1/15/2008	1	59650	SL-3	796	GRSN	177		N		N	RPV			SALT	LB	GRSN
1514	HOM	2	1/15/2008	1	59650	SL-3	796	GRSN	189		N		N	RPV			SALT	LB	GRSN
1515	HOM	2	1/15/2008	1	59650	SL-3	796	GRSN	159		N		N	RPV			SALT	LB	GRSN
1516	HOM	2	1/15/2008	1	59650	SL-3	796	GRSN	161		N		N	RPV			SALT	LB	GRSN
1517	HOM	2	1/15/2008	1	59650	SL-3	796	GRSN	169		N		N	RPV			SALT	LB	GRSN
1518	HOM	2	1/15/2008	1	59650	SL-3	796	GRSN	154		N		N	RPV			SALT	LB	GRSN
1519	HOM	2	1/15/2008	1	59650	SL-3	796	GRSN	175		N		N	RPV			SALT	LB	GRSN
1520	HOM	2	1/15/2008	1	59650	SL-3	796	GRSN	174		N		N	RPV			SALT	LB	GRSN
1521	HOM	2	1/15/2008	1	59650	SL-3	796	GRSN	171		N		N	RPV			SALT	LB	GRSN
1522	HOM	2	1/15/2008	1	59650	SL-3	796	GRSN	149				N	RPV			SALT	SB	GRSN
1523	HOM	2	1/15/2008	1	59650	SL-3	796	GRSN	172		N		N	RPV			SALT	LB	GRSN
1524	HOM	2	1/15/2008	1	59650	SL-3	796	GRSN	171		N		N	RPV			SALT	LB	GRSN
1525	HOM	2	1/15/2008	1	59650	SL-3	796	GRSN	173		N		N	RPV			SALT	LB	GRSN
1526	HOM	2	1/15/2008	1	59650	SL-3	796	GRSN	167		N		N	RPV			SALT	LB	GRSN
1527	HOM	2	1/15/2008	1	59650	SL-3	796	GRSN	176		N		N	RPV			SALT	LB	GRSN
1528	HOM	2	1/15/2008	1	59650	SL-3	796	GRSN	158		N		N	RPV			SALT	LB	GRSN
1529	HOM	2	1/15/2008	1	59650	SL-3	796	GRSN	177		N		N	RPV			SALT	LB	GRSN
1530	HOM	2	1/15/2008	1	59650	SL-3	796	GRSN	178		N		N	RPV			SALT	LB	GRSN
1531	HOM	2	1/15/2008	1	59650	SL-3	796	GRSN	179		N		N	RPV			SALT	LB	GRSN
1532	HOM	2	1/15/2008	1	59650	SL-3	796	GRSN	156		N		N	RPV			SALT	LB	GRSN
1533	HOM	2	1/15/2008	1	59650	SL-3	796	GRSN	177		N		N	RPV			SALT	LB	GRSN
1534	HOM	2	1/15/2008	1	59650	SL-3	796	GRSN	157		N		N	RPV			SALT	LB	GRSN
1535	HOM	2	1/15/2008	1	59650	SL-3	796	GRSN	177		N		N	RPV			SALT	LB	GRSN
1536	HOM	2	1/15/2008	1	59650	SL-3	796	GRSN	180		N		N	RPV			SALT	LB	GRSN
1537	HOM	2	1/15/2008	1	59650	SL-3	796	GRSN	172		N		N	RPV			SALT	LB	GRSN
1538	HOM	2	1/15/2008	1	59650	SL-3	796	GRSN	166		N		N	RPV			SALT	LB	GRSN
1539	HOM	2	1/15/2008	1	59650	SL-3	796	GRSN	170		N		N	RPV			SALT	LB	GRSN
1540	HOM	2	1/15/2008	1	59650	SL-3	796	GRSN	162		N		N	RPV			SALT	LB	GRSN
1541	HOM	2	1/15/2008	1	59650	SL-3	796	GRSN	182		N		N	RPV			SALT	LB	GRSN
1542	HOM	2	1/15/2008	1	59650	SL-3	796	GRSN	164		N		N	RPV			SALT	LB	GRSN
1543	HOM	2	1/15/2008	1	59650	SL-3	796	GRSN	164		N		N	RPV			SALT	LB	GRSN
1544	HOM	2	1/15/2008	1	59650	SL-3	796	GRSN	179		N		N	RPV			SALT	LB	GRSN
1545	HOM	2	1/15/2008	1	59650	SL-3	796	GRSN	163		N		N	RPV			SALT	LB	GRSN
1546	HOM	2	1/15/2008	1	59650	SL-3	796	GRSN	171		N		N	RPV			SALT	LB	GRSN
1547	HOM	2	1/15/2008	1	59650	SL-3	796	GRSN	181		N		N	RPV			SALT	LB	GRSN
1548	HOM	2	1/15/2008	1	59650	SL-3	796	GRSN	181		N		N	RPV			SALT	LB	GRSN
1549	HOM	2	1/15/2008	1	59650	SL-3	796	GRSN	156		N		N	RPV			SALT	LB	GRSN
1550	HOM	2	1/15/2008	1	59650	SL-3	796	GRSN	171		N		N	RPV			SALT	LB	GRSN
1551	HOM	2	1/15/2008	1	59650	SL-3	796	GRSN	157		N		N	RPV			SALT	LB	GRSN
1552	HOM	2	1/15/2008	1	59650	SL-3	796	GRSN	173		N		N	RPV			SALT	LB	GRSN
1553	HOM	2	1/15/2008	1	59650	SL-3	796	GRSN	164		N		N	RPV			SALT	LB	GRSN
1554	HOM	2	1/15/2008	1	59650	SL-3	796	GRSN	211		N		N	RPV			SALT	LB	GRSN
1555	HOM	2	1/15/2008	1	59650	SL-3	796	GRSN	174		N		N		SAC	1901	SALT	LB	GRSN
1556	HOM	2	1/15/2008	1	59650	SL-3	796	GRSN	179		N		N		SAC	1901	SALT	LB	GRSN
1557	HOM	2	1/15/2008	1	59650	SL-3	796	GRSN	202		N		N		SAC	1901	SALT	LB	GRSN
1558	HOM	2	1/15/2008	1	59650	SL-3	796	GRSN	166		N		N		SAC	1901	SALT	LB	GRSN
1559	HOM	2	1/15/2008	1	59650	SL-3	796	GRSN	175		N		N		SAC	1901	SALT	LB	GRSN
1560	HOM	2	1/15/2008	1	59650	SL-3	796	GRSN	180		N		N	RPV			SALT	LB	GRSN
1561	HOM	2	1/15/2008	1	59650	SL-3	796	GRSN	153		N		N	RPV			SALT	LB	GRSN
1562	HOM	2	1/15/2008	1	59650	SL-3	796	GRSN	167		N		N	RPV			SALT	LB	GRSN
1563	HOM	2	1/15/2008	1	59650	SL-3	796	GRSN	140				N	RPV			SALT	SB	GRSN
1564	HOM	2	1/15/2008	1	59650	SL-3	796	GRSN	175		N		N	RPV			SALT	LB	GRSN
1565	HOM	2	1/15/2008	1	59650	SL-3	796	GRSN	155		N		N	RPV			SALT	LB	GRSN
1566	HOM	2	1/15/2008	1	59650	SL-3	796	GRSN	187		N		N	RPV			SALT	LB	GRSN
1567	HOM	2	1/15/2008	1	59650	SL-3	796	GRSN	179		N		N	RPV			SALT	LB	GRSN
1568	HOM	2	1/15/2008	1	59650	SL-3	796	GRSN	159		N		N	RPV			SALT	LB	GRSN
1569	HOM	2	1/15/2008	1	59650	SL-3	796	GRSN	165		N		N	RPV			SALT	LB	GRSN
1570	HOM	2	1/15/2008	1	59650	SL-3	796	GRSN	174		N		N	RPV			SALT	LB	GRSN
1571	HOM	2	1/15/2008	1	59650	SL-3	796	GRSN	191		N		N	RPV			SALT	LB	GRSN
1572	HOM	2	1/15/2008	1	59650	SL-3	796	GRSN	152		N		N	RPV			SALT	LB	GRSN
1573	HOM	2	1/15/2008	1	59650	SL-3	796	GRSN	162		N		N	RPV			SALT	LB	GRSN
1574	HOM	2	1/15/2008	1	59650	SL-3	796	GRSN	180		N		N	RPV			SALT	LB	GRSN
1575	HOM	2	1/15/2008	1	59650	SL-3	796	GRSN	185		N		N	RPV			SALT	LB	GRSN
1576	HOM	2	1/15/2008	1	59650	SL-3	796	GRSN	174		N		N	RPV			SALT	LB	GRSN
1577	HOM	2	1/15/2008	1	59650	SL-3	796	FGAR	611		N		N	LPV			FRESH	LB	GAR
1578	HOM	2	1/15/2008	1	59650	SL-3	796	FGAR	475		N		N	LPV			FRESH	LB	GAR
1579	HOM	2	1/15/2008	1	59650	SL-3	796	FGAR	484		N		N	LPV			FRESH	LB	GAR
1580	HOM	2	1/15/2008	1	59650	SL-3	796	GRSN	162		N		N	RPV			SALT	LB	GRSN
1581	HOM	2	1/15/2008	1	59650	SL-3	796	GRSN	172		N		N	RPV			SALT	LB	GRSN
1582	HOM	2	1/15/2008	1	59650	SL-3	796	GRSN	164		N		N	RPV			SALT	LB	GRSN
1583	HOM	2	1/15/2008	1	59650	SL-3	796	GRSN	175		N		N	RPV			SALT	LB	GRSN
1584	HOM	2	1/15/2008	1	59650	SL-3	796	GRSN	178		N		N	RPV			SALT	LB	GRSN
1585	HOM	2	1/15/2008	1	59650	SL-3	796	GRSN	166		N		N	RPV			SALT	LB	GRSN
1586	HOM	2	1/15/2008	1	59650	SL-3	796	GRSN	173		N		N	RPV			SALT	LB	GRSN
1587	HOM	2	1/15/2008	1	59650	SL-3	796	GRSN	178		N		N	RPV			SALT	LB	GRSN
1588	HOM	2	1/15/2008	1	59650	SL-3	796	GRSN	158		N		N	RPV			SALT	LB	GRSN
1589	HOM	2	1/15/2008	1	59650	SL-3	796	GRSN	166		N		N	RPV			SALT	LB	GRSN
1590	HOM	2	1/15/2008	1	59650	SL-3	796	GRSN	187		N		N	RPV			SALT	LB	GRSN
1591	HOM	2	1/15/2008	1	59650	SL-3	796	GRSN	167		N		N	RPV			SALT	LB	GRSN
1592	HOM	2	1/15/2008	1	59650	SL-3	796	GRSN	184		N		N	RPV			SALT	LB	GRSN
1593	HOM	2	1/15/2008	1	59650	SL-3	796	GRSN	151		N		N	RPV			SALT	LB	GRSN
1594	HOM	2	1/15/2008	1	59650	SL-3	796	GRSN	186		N		N	RPV			SALT	LB	GRSN
1595	HOM	2	1/15/2008	1	59650	SL-3	796	GRSN	171		N		N	RPV			SALT	LB	GRSN
1596	HOM	2	1/15/2008	1	59650	SL-3	796	GRSN	193		N		N	RPV			SALT	LB	GRSN
1597	HOM	2	1/15/2008	1	59650	SL-3	796	SEKI	138				N		SAC	1901	FRESH	SB	SEKI
1598	HOM	2	1/15/2008	1	59650	SL-3	796	TIMO	104				N		SAC	1901	SALT	SB	TIMO
1599	HOM	2	1/15/2008	1	59650	SL-3	796	LMB	387	858	N	4372	N	LPV	GL	1522	FRESH	LB	BASS2
1600	HOM	2	1/15/2008	1	59650	SL-3	796	LMB	163	30	N	4371	N	LPV	GL	1521	FRESH	LB	BASS1
1601	HOM	2	1/15/2008	1	59650	SL-3	796	GRSN	177		N		N	RPV			SALT	LB	GRSN
1602	HOM	2	1/15/2008	1	59650	SL-3	796	GRSN	177		N		N	RPV			SALT	LB	GRSN
1603	HOM	2	1/15/2008	1	59650	SL-3	796	GRSN	174		N		N	RPV			SALT	LB	GRSN
1604	HOM	2	1/15/2008	1	59650	SL-3	796	GRSN	169		N		N	RPV			SALT	LB	GRSN
1605	HOM	2	1/15/2008	1	59650	SL-3	796	GRSN	163		N		N	RPV			SALT	LB	GRSN
1606	HOM	2	1/15/2008	1	59650	SL-3	796	GRSN	172		N		N	RPV			SALT	LB	GRSN
1607	HOM	2	1/15/2008	1	59650	SL-3	796	GRSN	171		N		N	RPV			SALT	LB	GRSN
1608	HOM	2	1/15/2008	1	59650	SL-3	796	GRSN	175		N		N	RPV			SALT	LB	GRSN
1609	HOM	2	1/15/2008	1	59650	SL-3	796	GRSN	166		N		N	RPV			SALT	LB	GRSN
1610	HOM	2	1/15/2008	1	59650	SL-3	796	AMEE							SAC	1901	FRESH	LB	AMEE
1611	HOM	2	1/15/2008	1	59650	SL-3	796	GRSN	186		N		N	RPV			SALT	LB	GRSN
1612	HOM	2	1/15/2008	1	59650	SL-3	796	LMB	298	295	N	4370	N	LPV	GL	1520	FRESH	LB	BASS2
1613	HOM	2	1/15/2008	1	59650	SL-3	796	GRSN	153		N		N	RPV			SALT	LB	GRSN
1614	HOM	2	1/15/2008	1	59650	SL-3	796	TIMO	88				N	LPV			SALT	SB	TIMO
1615	HOM	2	1/15/2008	1	59650	SL-3	796	TIMO	78				N	LPV			SALT	SB	TIMO
1616	HOM	2	1/15/2008	1	59650	SL-3	796	TIMO	80				N		SAC	1901	SALT	SB	TIMO
1617	HOM	2	1/15/2008	1	59650	SL-3	796	TIMO	99				N		SAC	1901	SALT	SB	TIMO
1618	HOM	2	1/15/2008	1	59650	SL-3	796	TIMO	98				N	LPV			SALT	SB	TIMO
1619	HOM	2	1/15/2008	1	59650	SL-3	796	TIMO	102				N	LPV			SALT	SB	TIMO
1620	HOM	2	1/15/2008	1	59650	SL-3	796	TIMO	72				N	LPV			SALT	SB	TIMO
1621	HOM	2	1/15/2008	1	59650	SL-3	796	TIMO	100				N				SALT	SB	TIMO
1622	HOM	2	1/15/2008	1	59650	SL-3	796	TIMO	118				N	LPV			SALT	SB	TIMO
1623	HOM	2	1/15/2008	1	59650	SL-3	796	GRSN	165		N		N	RPV			SALT	LB	GRSN
1624	HOM	2	1/15/2008	1	59650	SL-3	796	GRSN	167		N		N	RPV			SALT	LB	GRSN
1625	HOM	2	1/15/2008	1	59650	SL-3	796	GRSN	166		N		N	RPV			SALT	LB	GRSN
1626	HOM	2	1/15/2008	1	59650	SL-3	796	GRSN	168		N		N	RPV			SALT	LB	GRSN
1627	HOM	2	1/15/2008	1	59650	SL-3	796	GRSN	179		N		N	RPV			SALT	LB	GRSN
1628	HOM	2	1/15/2008	1	59650	SL-3	796	GRSN	167		N		N	RPV			SALT	LB	GRSN
1629	HOM	2	1/15/2008	1	59650	SL-3	796	GRSN	209		N		N	RPV			SALT	LB	GRSN
1630	HOM	2	1/15/2008	1	59650	SL-3	796	SPSU	139	52.5			N		SAC	1901	FRESH	SB	LEP2
1631	HOM	2	1/15/2008	1	59650	SL-3	796	GRSN	184		N		N	RPV			SALT	LB	GRSN
1632	HOM	2	1/15/2008	1	59650	SL-3	796	TIMO	97				N		SAC	1901	SALT	SB	TIMO
1633	HOM	2	1/15/2008	1	59650	SL-3	796	GRSN	186		N		N	RPV			SALT	LB	GRSN
1634	HOM	2	1/15/2008	1	59650	SL-3	796	AMEE							SAC	1901	FRESH	LB	AMEE
1635	HOM	2	1/15/2008	1	59650	SL-3	796	AMEE							SAC	1901	FRESH	LB	AMEE
1636	HOM	2	1/15/2008	1	59650	SL-3	796	GRSN	155		N		N	RPV			SALT	LB	GRSN
1637	HOM	2	1/15/2008	1	59650	SL-3	796	TIMO	81				N	LPV			SALT	SB	TIMO
1638	HOM	2	1/15/2008	1	59650	SL-3	796	GRSN	172		N		N	RPV			SALT	LB	GRSN
1639	HOM	2	1/15/2008	1	59650	SL-3	796	GRSN	170		N		N	RPV			SALT	LB	GRSN
1640	HOM	2	1/15/2008	1	59650	SL-3	796	GRSN	188		N		N	RPV			SALT	LB	GRSN
1641	HOM	2	1/15/2008	1	59650	SL-3	796	GRSN	179		N		N	RPV			SALT	LB	GRSN
1642	HOM	2	1/15/2008	1	59650	SL-3	796	GRSN	187		N		N	RPV			SALT	LB	GRSN
1643	HOM	2	1/15/2008	1	59650	SL-3	796	GRSN	198		N		N	RPV			SALT	LB	GRSN
1644	HOM	2	1/15/2008	1	59650	SL-3	796	GRSN	178		N		N	RPV			SALT	LB	GRSN
1645	HOM	2	1/15/2008	1	59650	SL-3	796	TIMO	111				N	LPV			SALT	SB	TIMO
1646	HOM	2	1/15/2008	1	59650	SL-3	796	TIMO	106				N	LPV			SALT	SB	TIMO
1647	HOM	2	1/15/2008	1	59650	SL-3	796	TIMO	92				N	LPV			SALT	SB	TIMO
1648	HOM	2	1/15/2008	1	59650	SL-3	796	FGAR	545	803	Y	2902	N				FRESH	LB	GAR
1649	HOM	2	1/15/2008	1	59650	SL-3	796	GRSN	184		N		N	RPV			SALT	LB	GRSN
1650	HOM	2	1/15/2008	1	59650	SL-3	796	TIMO	62				N	LPV			SALT	SB	TIMO
1651	HOM	2	1/15/2008	1	59650	SL-3	796	STRON	191	8.4							SALT	SB	STRON
1652	HOM	2	1/15/2008	1	59650	SL-3	796	GRSN	192		N		N	RPV			SALT	LB	GRSN
1653	HOM	2	1/15/2008	1	59650	SL-3	796	TIMO	62				N	LPV			SALT	SB	TIMO
1654	HOM	2	1/15/2008	1	59650	SL-3	796	AMEE	500	251					SAC	1901	FRESH	LB	AMEE
1655	HOM	2	1/15/2008	1	59650	SL-3	796	FGAR	621	961	N		N	RPV			FRESH	LB	GAR
1656	HOM	2	1/15/2008	1	59650	SL-3	796	GRSN	185		N		N	RPV			SALT	LB	GRSN
1657	HOM	2	1/15/2008	1	59650	SL-3	796	GRSN	171		N		N	RPV			SALT	LB	GRSN
1658	HOM	2	1/15/2008	1	59650	SL-3	796	GRSN	205		N		N	RPV			SALT	LB	GRSN
1659	HOM	2	1/15/2008	1	59650	SL-3	796	GRSN	188		N		N	RPV			SALT	LB	GRSN
1660	HOM	2	1/15/2008	1	59650	SL-3	796	LMB	168	50.7	N	4369	N	LPV			FRESH	LB	BASS1
1661	HOM	2	1/15/2008	1	59650	SL-3	796	GRSN	194		N		N	RPV			SALT	LB	GRSN
1662	HOM	2	1/15/2008	1	59650	SL-3	796	GRSN	184		N		N	RPV			SALT	LB	GRSN
1663	HOM	2	1/15/2008	1	59650	SL-3	796	GRSN	157		N		N	RPV			SALT	LB	GRSN
1664	HOM	2	1/15/2008	1	59650	SL-3	796	GRSN	167		N		N	RPV			SALT	LB	GRSN
1665	HOM	2	1/15/2008	1	59650	SL-3	796	GRSN	174		N		N	RPV			SALT	LB	GRSN
1666	HOM	2	1/15/2008	1	59650	SL-3	796	GRSN	176		N		N	RPV			SALT	LB	GRSN
1667	HOM	2	1/15/2008	1	59650	SL-3	796	GRSN	179		N		N	RPV			SALT	LB	GRSN
1668	HOM	2	1/15/2008	1	59650	SL-3	796	GRSN	203		N		N	RPV			SALT	LB	GRSN
1669	HOM	2	1/15/2008	1	59650	SL-3	796	GRSN	168		N		N	RPV			SALT	LB	GRSN
1670	HOM	2	1/15/2008	1	59650	SL-3	796	GRSN	167		N		N	RPV			SALT	LB	GRSN
1671	HOM	2	1/15/2008	1	59650	SL-3	796	GRSN	172		N		N	RPV			SALT	LB	GRSN
1672	HOM	2	1/15/2008	1	59650	SL-3	796	GRSN	165		N		N	RPV			SALT	LB	GRSN
1673	HOM	2	1/15/2008	1	59650	SL-3	796	GRSN	182		N		N	RPV			SALT	LB	GRSN
1674	HOM	2	1/15/2008	1	59650	SL-3	796	GRSN	166		N		N	RPV			SALT	LB	GRSN
1675	HOM	2	1/15/2008	1	59650	SL-3	796	GRSN	178		N		N	RPV			SALT	LB	GRSN
1676	HOM	2	1/15/2008	1	59650	SL-3	796	GRSN	186		N		N	RPV			SALT	LB	GRSN
1677	HOM	2	1/15/2008	1	59650	SL-3	796	GRSN	180		N		N	RPV			SALT	LB	GRSN
1678	HOM	2	1/15/2008	1	59650	SL-3	796	GRSN	174		N		N	RPV			SALT	LB	GRSN
1679	HOM	2	1/15/2008	1	59650	SL-3	796	GRSN	173		N		N	RPV			SALT	LB	GRSN
1680	HOM	2	1/15/2008	1	59650	SL-3	796	GRSN	162		N		N	RPV			SALT	LB	GRSN
1681	HOM	2	1/15/2008	1	59650	SL-3	796	GRSN	177		N		N	RPV			SALT	LB	GRSN
1682	HOM	2	1/15/2008	1	59650	SL-3	796	GRSN	175		N		N	RPV			SALT	LB	GRSN
1683	HOM	2	1/15/2008	1	59650	SL-3	796	GRSN	154		N		N	RPV			SALT	LB	GRSN
1684	HOM	2	1/15/2008	1	59650	SL-3	796	GRSN	158		N		N	RPV			SALT	LB	GRSN
1685	HOM	2	1/15/2008	1	59650	SL-3	796	GRSN	171		N		N	RPV			SALT	LB	GRSN
1686	HOM	2	1/15/2008	1	59650	SL-3	796	GRSN	170		N		N	RPV			SALT	LB	GRSN
1687	HOM	2	1/15/2008	1	59650	SL-3	796	GRSN	158		N		N	RPV			SALT	LB	GRSN
1688	HOM	2	1/15/2008	1	59650	SL-3	796	GRSN	157		N		N	RPV			SALT	LB	GRSN
1689	HOM	2	1/15/2008	1	59650	SL-3	796	GRSN	162		N		N	RPV			SALT	LB	GRSN
1690	HOM	2	1/15/2008	1	59650	SL-3	796	GRSN	150		N		N	RPV			SALT	LB	GRSN
1691	HOM	2	1/15/2008	1	59650	SL-3	796	GRSN	167		N		N	RPV			SALT	LB	GRSN
1692	HOM	2	1/15/2008	1	59650	SL-3	796	GRSN	182		N		N	RPV			SALT	LB	GRSN
1693	HOM	2	1/15/2008	1	59650	SL-3	796	GRSN	165		N		N	RPV			SALT	LB	GRSN
1694	HOM	2	1/15/2008	1	59650	SL-3	796	GRSN	166		N		N	RPV			SALT	LB	GRSN
1695	HOM	2	1/15/2008	1	59650	SL-3	796	GRSN	178		N		N	RPV			SALT	LB	GRSN
1696	HOM	2	1/15/2008	1	59650	SL-3	796	GRSN	157		N		N	RPV			SALT	LB	GRSN
1697	HOM	2	1/15/2008	1	59650	SL-3	796	GRSN	164		N		N	RPV			SALT	LB	GRSN
1698	HOM	2	1/15/2008	1	59650	SL-3	796	GRSN	159		N		N	RPV			SALT	LB	GRSN
1699	HOM	2	1/15/2008	1	59650	SL-3	796	GRSN	155		N		N	RPV			SALT	LB	GRSN
1700	HOM	2	1/15/2008	1	59650	SL-3	796	GRSN	185		N		N	RPV			SALT	LB	GRSN
1701	HOM	2	1/15/2008	1	59650	SL-3	796	GRSN	179		N		N	RPV			SALT	LB	GRSN
1702	HOM	2	1/15/2008	1	59650	SL-3	796	GRSN	180		N		N	RPV			SALT	LB	GRSN
1703	HOM	2	1/15/2008	1	59650	SL-3	796	AMEE	400								FRESH	LB	AMEE
1704	HOM	2	1/15/2008	1	59650	SL-3	796	GRSN	165		N		N	RPV			SALT	LB	GRSN
1705	HOM	2	1/15/2008	1	59650	SL-3	796	SEKI	139				N		SAC	1901	FRESH	SB	SEKI
1706	HOM	2	1/15/2008	1	59650	SL-3	796	GRSN	148				N	LPV			SALT	SB	GRSN
1707	HOM	2	1/15/2008	1	59650	SL-3	796	GRSN	162		N		N	RPV			SALT	LB	GRSN
1708	HOM	2	1/15/2008	1	59650	SL-3	796	AMEE	540								FRESH	LB	AMEE
1709	HOM	2	1/15/2008	1	59650	SL-4	430	STRON	280					RPV			SALT	SB	STRON
1710	HOM	2	1/15/2008	1	59650	SL-4	430	STRON	320					RPV			SALT	SB	STRON
1711	HOM	2	1/15/2008	1	59650	SL-4	430	STMU	331		N		N	RPV			SALT	LB	STMU
1712	HOM	2	1/15/2008	1	59650	SL-4	430	FGAR	629		N		N	RPV			FRESH	LB	GAR
1713	HOM	2	1/15/2008	1	59650	SL-4	430	STMU	501		N		N	LPV			SALT	LB	STMU
1714	HOM	2	1/15/2008	1	59650	SL-4	430	STMU	489		N		N	LPV			SALT	LB	STMU
1715	HOM	2	1/15/2008	1	59650	SL-4	430	FGAR	550		N		N	LPV			FRESH	LB	GAR
1716	HOM	2	1/15/2008	1	59650	SL-4	430	STMU	481		N		N	LPV			SALT	LB	STMU
1717	HOM	2	1/15/2008	1	59650	SL-4	430	GRSN	169		N		N	RPV			SALT	LB	GRSN
1718	HOM	2	1/15/2008	1	59650	SL-4	430	GRSN	170		N		N	RPV			SALT	LB	GRSN
1719	HOM	2	1/15/2008	1	59650	SL-4	430	GRSN	178		N		N	RPV			SALT	LB	GRSN
1720	HOM	2	1/15/2008	1	59650	SL-4	430	GRSN	171		N		N	RPV			SALT	LB	GRSN
1721	HOM	2	1/15/2008	1	59650	SL-4	430	GRSN	173		N		N	RPV			SALT	LB	GRSN
1722	HOM	2	1/15/2008	1	59650	SL-4	430	GRSN	161		N		N	RPV			SALT	LB	GRSN
1723	HOM	2	1/15/2008	1	59650	SL-4	430	GRSN	190		N		N	RPV			SALT	LB	GRSN
1724	HOM	2	1/15/2008	1	59650	SL-4	430	GRSN	163		N		N	RPV			SALT	LB	GRSN
1725	HOM	2	1/15/2008	1	59650	SL-4	430	GRSN	175		N		N	RPV			SALT	LB	GRSN
1726	HOM	2	1/15/2008	1	59650	SL-4	430	GRSN	161		N		N	RPV			SALT	LB	GRSN
1727	HOM	2	1/15/2008	1	59650	SL-4	430	GRSN	155		N		N	RPV			SALT	LB	GRSN
1728	HOM	2	1/15/2008	1	59650	SL-4	430	GRSN	161		N		N	RPV			SALT	LB	GRSN
1729	HOM	2	1/15/2008	1	59650	SL-4	430	GRSN	165		N		N	RPV			SALT	LB	GRSN
1730	HOM	2	1/15/2008	1	59650	SL-4	430	GRSN	168		N		N	RPV			SALT	LB	GRSN
1731	HOM	2	1/15/2008	1	59650	SL-4	430	GRSN	149				N	RPV			SALT	SB	GRSN
1732	HOM	2	1/15/2008	1	59650	SL-4	430	GRSN	163		N		N	RPV			SALT	LB	GRSN
1733	HOM	2	1/15/2008	1	59650	SL-4	430	GRSN	154		N		N	RPV			SALT	LB	GRSN
1734	HOM	2	1/15/2008	1	59650	SL-4	430	GRSN	168		N		N	RPV			SALT	LB	GRSN
1735	HOM	2	1/15/2008	1	59650	SL-4	430	GRSN	176		N		N	RPV			SALT	LB	GRSN
1736	HOM	2	1/15/2008	1	59650	SL-4	430	GRSN	170		N		N	RPV			SALT	LB	GRSN
1737	HOM	2	1/15/2008	1	59650	SL-4	430	GRSN	185		N		N	RPV			SALT	LB	GRSN
1738	HOM	2	1/15/2008	1	59650	SL-4	430	GRSN	155		N		N	RPV			SALT	LB	GRSN
1739	HOM	2	1/15/2008	1	59650	SL-4	430	GRSN	159		N		N	RPV			SALT	LB	GRSN
1740	HOM	2	1/15/2008	1	59650	SL-4	430	GRSN	184		N		N	RPV			SALT	LB	GRSN
1741	HOM	2	1/15/2008	1	59650	SL-4	430	GRSN	180		N		N	RPV			SALT	LB	GRSN
1742	HOM	2	1/15/2008	1	59650	SL-4	430	TIMO	105				N	LPV			SALT	SB	TIMO
1743	HOM	2	1/15/2008	1	59650	SL-4	430	GRSN	181		N		N	RPV			SALT	LB	GRSN
1744	HOM	2	1/15/2008	1	59650	SL-4	430	GRSN	175		N		N	RPV			SALT	LB	GRSN
1745	HOM	2	1/15/2008	1	59650	SL-4	430	GRSN	190		N		N	RPV			SALT	LB	GRSN
1746	HOM	2	1/15/2008	1	59650	SL-4	430	GRSN	151		N		N	RPV			SALT	LB	GRSN
1747	HOM	2	1/15/2008	1	59650	SL-4	430	GRSN	181		N		N	RPV			SALT	LB	GRSN
1748	HOM	2	1/15/2008	1	59650	SL-4	430	GRSN	176		N		N	RPV			SALT	LB	GRSN
1749	HOM	2	1/15/2008	1	59650	SL-4	430	GRSN	176		N		N	RPV			SALT	LB	GRSN
1750	HOM	2	1/15/2008	1	59650	SL-4	430	GRSN	169		N		N	RPV			SALT	LB	GRSN
1751	HOM	2	1/15/2008	1	59650	SL-4	430	GRSN	164		N		N	RPV			SALT	LB	GRSN
1752	HOM	2	1/15/2008	1	59650	SL-4	430	GRSN	176		N		N	RPV			SALT	LB	GRSN
1753	HOM	2	1/15/2008	1	59650	SL-4	430	GRSN	170		N		N	RPV			SALT	LB	GRSN
1754	HOM	2	1/15/2008	1	59650	SL-4	430	GRSN	166		N		N	RPV			SALT	LB	GRSN
1755	HOM	2	1/15/2008	1	59650	SL-4	430	GRSN	160		N		N	RPV			SALT	LB	GRSN
1756	HOM	2	1/15/2008	1	59650	SL-4	430	GRSN	149				N	RPV			SALT	SB	GRSN
1757	HOM	2	1/15/2008	1	59650	SL-4	430	GRSN	155		N		N	RPV			SALT	LB	GRSN
1758	HOM	2	1/15/2008	1	59650	SL-4	430	GRSN	141				N	RPV			SALT	SB	GRSN
1759	HOM	2	1/15/2008	1	59650	SL-4	430	GRSN	181		N		N	RPV			SALT	LB	GRSN
1760	HOM	2	1/15/2008	1	59650	SL-4	430	GRSN	178		N		N	RPV			SALT	LB	GRSN
1761	HOM	2	1/15/2008	1	59650	SL-4	430	GRSN	181		N		N	RPV			SALT	LB	GRSN
1762	HOM	2	1/15/2008	1	59650	SL-4	430	GRSN	161		N		N	RPV			SALT	LB	GRSN
1763	HOM	2	1/15/2008	1	59650	SL-4	430	GRSN	176		N		N	RPV			SALT	LB	GRSN
1764	HOM	2	1/15/2008	1	59650	SL-4	430	GRSN	180		N		N	RPV			SALT	LB	GRSN
1765	HOM	2	1/15/2008	1	59650	SL-4	430	GRSN	174		N		N	RPV			SALT	LB	GRSN
1766	HOM	2	1/15/2008	1	59650	SL-4	430	GRSN	174		N		N	RPV			SALT	LB	GRSN
1767	HOM	2	1/15/2008	1	59650	SL-4	430	GRSN	166		N		N	RPV			SALT	LB	GRSN
1768	HOM	2	1/15/2008	1	59650	SL-4	430	GRSN	160		N		N	RPV			SALT	LB	GRSN
1769	HOM	2	1/15/2008	1	59650	SL-4	430	GRSN	169		N		N	RPV			SALT	LB	GRSN
1770	HOM	2	1/15/2008	1	59650	SL-4	430	GRSN	170		N		N	RPV			SALT	LB	GRSN
1771	HOM	2	1/15/2008	1	59650	SL-4	430	GRSN	165		N		N	RPV			SALT	LB	GRSN
1772	HOM	2	1/15/2008	1	59650	SL-4	430	GRSN	160		N		N	RPV			SALT	LB	GRSN
1773	HOM	2	1/15/2008	1	59650	SL-4	430	GRSN	149				N	RPV			SALT	SB	GRSN
1774	HOM	2	1/15/2008	1	59650	SL-4	430	GRSN	157		N		N	RPV			SALT	LB	GRSN
1775	HOM	2	1/15/2008	1	59650	SL-4	430	GRSN	160		N		N	RPV			SALT	LB	GRSN
1776	HOM	2	1/15/2008	1	59650	SL-4	430	GRSN	181		N		N	RPV			SALT	LB	GRSN
1777	HOM	2	1/15/2008	1	59650	SL-4	430	GRSN	219		N		N	RPV			SALT	LB	GRSN
1778	HOM	2	1/15/2008	1	59650	SL-4	430	GRSN	168		N		N	RPV			SALT	LB	GRSN
1779	HOM	2	1/15/2008	1	59650	SL-4	430	GRSN	172		N		N	RPV			SALT	LB	GRSN
1780	HOM	2	1/15/2008	1	59650	SL-4	430	GRSN	182		N		N	RPV			SALT	LB	GRSN
1781	HOM	2	1/15/2008	1	59650	SL-4	430	GRSN	191		N		N	RPV			SALT	LB	GRSN
1782	HOM	2	1/15/2008	1	59650	SL-4	430	GRSN	164		N		N	RPV			SALT	LB	GRSN
1783	HOM	2	1/15/2008	1	59650	SL-4	430	GRSN	160		N		N	RPV			SALT	LB	GRSN
1784	HOM	2	1/15/2008	1	59650	SL-4	430	GRSN	187		N		N	RPV			SALT	LB	GRSN
1785	HOM	2	1/15/2008	1	59650	SL-4	430	GRSN	163		N		N	RPV			SALT	LB	GRSN
1786	HOM	2	1/15/2008	1	59650	SL-4	430	GRSN	164		N		N	RPV			SALT	LB	GRSN
1787	HOM	2	1/15/2008	1	59650	SL-4	430	GRSN	150		N		N	RPV			SALT	LB	GRSN
1788	HOM	2	1/15/2008	1	59650	SL-4	430	GRSN	173		N		N	RPV			SALT	LB	GRSN
1789	HOM	2	1/15/2008	1	59650	SL-4	430	TIMO	138				N				SALT	SB	TIMO
1790	HOM	2	1/15/2008	1	59650	SL-4	430	GRSN	187		N		N	RPV			SALT	LB	GRSN
1791	HOM	2	1/15/2008	1	59650	SL-4	430	GRSN	166		N		N	RPV			SALT	LB	GRSN
1792	HOM	2	1/15/2008	1	59650	SL-4	430	GRSN	192		N		N	RPV			SALT	LB	GRSN
1793	HOM	2	1/15/2008	1	59650	SL-4	430	GRSN	178		N		N	RPV			SALT	LB	GRSN
1794	HOM	2	1/15/2008	1	59650	SL-4	430	GRSN	177		N		N	RPV			SALT	LB	GRSN
1795	HOM	2	1/15/2008	1	59650	SL-4	430	GRSN	167		N		N	RPV			SALT	LB	GRSN
1796	HOM	2	1/15/2008	1	59650	SL-4	430	GRSN	161		N		N	RPV			SALT	LB	GRSN
1797	HOM	2	1/15/2008	1	59650	SL-4	430	GRSN	179		N		N	RPV			SALT	LB	GRSN
1798	HOM	2	1/15/2008	1	59650	SL-4	430	GRSN	168		N		N	RPV			SALT	LB	GRSN
1799	HOM	2	1/15/2008	1	59650	SL-4	430	GRSN	158		N		N	RPV			SALT	LB	GRSN
1800	HOM	2	1/15/2008	1	59650	SL-4	430	GRSN	157		N		N	RPV			SALT	LB	GRSN
1801	HOM	2	1/15/2008	1	59650	SL-4	430	GRSN	168		N		N	RPV			SALT	LB	GRSN
1802	HOM	2	1/15/2008	1	59650	SL-4	430	GRSN	172		N		N	RPV			SALT	LB	GRSN
1803	HOM	2	1/15/2008	1	59650	SL-4	430	GRSN	187		N		N	RPV			SALT	LB	GRSN
1804	HOM	2	1/15/2008	1	59650	SL-4	430	GRSN	188		N		N	RPV			SALT	LB	GRSN
1805	HOM	2	1/15/2008	1	59650	SL-4	430	GRSN	181		N		N	RPV			SALT	LB	GRSN
1806	HOM	2	1/15/2008	1	59650	SL-4	430	GRSN	172		N		N	RPV			SALT	LB	GRSN
1807	HOM	2	1/15/2008	1	59650	SL-4	430	GRSN	150		N		N	RPV			SALT	LB	GRSN
1808	HOM	2	1/15/2008	1	59650	SL-4	430	TIMO	140				N		SAC	1951	SALT	SB	TIMO
1809	HOM	2	1/15/2008	1	59650	SL-4	430	GRSN	182		N		N	RPV			SALT	LB	GRSN
1810	HOM	2	1/15/2008	1	59650	SL-4	430	GRSN	150		N		N	RPV			SALT	LB	GRSN
1811	HOM	2	1/15/2008	1	59650	SL-4	430	TIMO	69				N		SAC	1951	SALT	SB	TIMO
1812	HOM	2	1/15/2008	1	59650	SL-4	430	GRSN	196		N		N	RPV			SALT	LB	GRSN
1813	HOM	2	1/15/2008	1	59650	SL-4	430	GRSN	173		N		N	RPV			SALT	LB	GRSN
1814	HOM	2	1/15/2008	1	59650	SL-4	430	GRSN	190		N		N	RPV			SALT	LB	GRSN
1815	HOM	2	1/15/2008	1	59650	SL-4	430	TIMO	150		N		N	RPV			SALT	SB	TIMO
1816	HOM	2	1/15/2008	1	59650	SL-4	430	GRSN	175		N		N	RPV			SALT	LB	GRSN
1817	HOM	2	1/15/2008	1	59650	SL-4	430	GRSN	168		N		N		SAC	1951	SALT	LB	GRSN
1818	HOM	2	1/15/2008	1	59650	SL-4	430	GRSN	175		N		N		SAC	1951	SALT	LB	GRSN
1819	HOM	2	1/15/2008	1	59650	SL-4	430	GRSN	178		N		N		SAC	1951	SALT	LB	GRSN
1820	HOM	2	1/15/2008	1	59650	SL-4	430	GRSN	170		N		N	RPV			SALT	LB	GRSN
1821	HOM	2	1/15/2008	1	59650	SL-4	430	GRSN	205		N		N	RPV			SALT	LB	GRSN
1822	HOM	2	1/15/2008	1	59650	SL-4	430	GRSN	173		N		N	RPV			SALT	LB	GRSN
1823	HOM	2	1/15/2008	1	59650	SL-4	430	GRSN	180		N		N	RPV			SALT	LB	GRSN
1824	HOM	2	1/15/2008	1	59650	SL-4	430	GRSN	142				N	RPV			SALT	SB	GRSN
1825	HOM	2	1/15/2008	1	59650	SL-4	430	GRSN	162		N		N	RPV			SALT	LB	GRSN
1826	HOM	2	1/15/2008	1	59650	SL-4	430	GRSN	181		N		N	RPV			SALT	LB	GRSN
1827	HOM	2	1/15/2008	1	59650	SL-4	430	GRSN	172		N		N	RPV			SALT	LB	GRSN
1828	HOM	2	1/15/2008	1	59650	SL-4	430	GRSN	168		N		N	RPV			SALT	LB	GRSN
1829	HOM	2	1/15/2008	1	59650	SL-4	430	GRSN	189		N		N	RPV			SALT	LB	GRSN
1830	HOM	2	1/15/2008	1	59650	SL-4	430	GRSN	158		N		Y	RPV			SALT	LB	GRSN
1831	HOM	2	1/15/2008	1	59650	SL-4	430	GRSN	182		N		N	RPV			SALT	LB	GRSN
1832	HOM	2	1/15/2008	1	59650	SL-4	430	GRSN	173		N		N	RPV			SALT	LB	GRSN
1833	HOM	2	1/15/2008	1	59650	SL-4	430	GRSN	187		N		N	RPV			SALT	LB	GRSN
1834	HOM	2	1/15/2008	1	59650	SL-4	430	GRSN	202		N		N	RPV			SALT	LB	GRSN
1835	HOM	2	1/15/2008	1	59650	SL-4	430	GRSN	177		N		N	RPV			SALT	LB	GRSN
1836	HOM	2	1/15/2008	1	59650	SL-4	430	GRSN	163		N		N	RPV			SALT	LB	GRSN
1837	HOM	2	1/15/2008	1	59650	SL-4	430	TIMO	65				N	LPV			SALT	SB	TIMO
1838	HOM	2	1/15/2008	1	59650	SL-4	430	GRSN	165		N		N	RPV			SALT	LB	GRSN
1839	HOM	2	1/15/2008	1	59650	SL-4	430	GRSN	164		N		N	RPV			SALT	LB	GRSN
1840	HOM	2	1/15/2008	1	59650	SL-4	430	GRSN	168		N		N	RPV			SALT	LB	GRSN
1841	HOM	2	1/15/2008	1	59650	SL-4	430	GRSN	181		N		N	RPV			SALT	LB	GRSN
1842	HOM	2	1/15/2008	1	59650	SL-4	430	GRSN	162		N		N	RPV			SALT	LB	GRSN
1843	HOM	2	1/15/2008	1	59650	SL-4	430	GRSN	166		N		N	RPV			SALT	LB	GRSN
1844	HOM	2	1/15/2008	1	59650	SL-4	430	GRSN	162		N		N	RPV			SALT	LB	GRSN
1845	HOM	2	1/15/2008	1	59650	SL-4	430	GRSN	168		N		N	RPV			SALT	LB	GRSN
1846	HOM	2	1/15/2008	1	59650	SL-4	430	GRSN	167		N		N	RPV			SALT	LB	GRSN
1847	HOM	2	1/15/2008	1	59650	SL-4	430	GRSN	175		N		N	RPV			SALT	LB	GRSN
1848	HOM	2	1/15/2008	1	59650	SL-4	430	GRSN	167		N		N	RPV			SALT	LB	GRSN
1849	HOM	2	1/15/2008	1	59650	SL-4	430	GRSN	179		N		N	RPV			SALT	LB	GRSN
1850	HOM	2	1/15/2008	1	59650	SL-4	430	GRSN	175		N		N	RPV			SALT	LB	GRSN
1851	HOM	2	1/15/2008	1	59650	SL-4	430	GRSN	164		N		N	RPV			SALT	LB	GRSN
1852	HOM	2	1/15/2008	1	59650	SL-4	430	GRSN	160		N		N	RPV			SALT	LB	GRSN
1853	HOM	2	1/15/2008	1	59650	SL-4	430	GRSN	163		N		N	RPV			SALT	LB	GRSN
1854	HOM	2	1/15/2008	1	59650	SL-4	430	GRSN	172		N		N	RPV			SALT	LB	GRSN
1855	HOM	2	1/15/2008	1	59650	SL-4	430	GRSN	163		N		N	RPV			SALT	LB	GRSN
1856	HOM	2	1/15/2008	1	59650	SL-4	430	GRSN	192		N		N	RPV			SALT	LB	GRSN
1857	HOM	2	1/15/2008	1	59650	SL-4	430	GRSN	160		N		N	RPV			SALT	LB	GRSN
1858	HOM	2	1/15/2008	1	59650	SL-4	430	GRSN	148		N		N	RPV			SALT	SB	GRSN
1859	HOM	2	1/15/2008	1	59650	SL-4	430	GRSN	157		N		N	RPV			SALT	LB	GRSN
1860	HOM	2	1/15/2008	1	59650	SL-4	430	GRSN	162		N		N	RPV			SALT	LB	GRSN
1861	HOM	2	1/15/2008	1	59650	SL-4	430	GRSN	167		N		N	RPV			SALT	LB	GRSN
1862	HOM	2	1/15/2008	1	59650	SL-4	430	GRSN	160		N		N	RPV			SALT	LB	GRSN
1863	HOM	2	1/15/2008	1	59650	SL-4	430	GRSN	150		N		N	RPV			SALT	LB	GRSN
1864	HOM	2	1/15/2008	1	59650	SL-4	430	GRSN	169		N		N	RPV			SALT	LB	GRSN
1865	HOM	2	1/15/2008	1	59650	SL-4	430	GRSN	159		N		N	RPV			SALT	LB	GRSN
1866	HOM	2	1/15/2008	1	59650	SL-4	430	GRSN	198		N		N	RPV			SALT	LB	GRSN
1867	HOM	2	1/15/2008	2	167850	MS-4.0	235	GRSN	172		N		N	RPV			SALT	LB	GRSN
1868	HOM	2	1/15/2008	2	167850	MS-4.0	235	STMU	385	481	N	4367	N	LPV			SALT	LB	STMU
1869	HOM	2	1/15/2008	2	167850	MS-4.0	235	STMU	388	535	N	4366	N	LPV			SALT	LB	STMU
1870	HOM	2	1/15/2008	2	167850	MS-4.0	235	TIMO	92				N	LPV			SALT	SB	TIMO
1871	HOM	2	1/15/2008	2	167850	MS-4.0	235	LMB	242	171	N	4365	N	LPV	GL	1501	FRESH	LB	BASS2
1872	HOM	2	1/15/2008	2	167850	MS-4.0	235	GRSN	156	48	N		N		SAC	1904	SALT	LB	GRSN
1873	HOM	2	1/15/2008	2	167850	MS-4.0	235	GRSN	163		N		N		SAC	1904	SALT	LB	GRSN
1874	HOM	2	1/15/2008	2	167850	MS-4.0	235	TIMO	86				N		SAC	1904	SALT	SB	TIMO
1875	HOM	2	1/15/2008	2	167850	MS-4.0	235	PIN	142				N		SAC	1904	SALT	SB	PIN
1876	HOM	2	1/15/2008	2	167850	MS-4.0	235	TIMO	80				N		SAC	1904	SALT	SB	TIMO
1877	HOM	2	1/15/2008	2	167850	MS-4.0	235	GRSN	178		N		N		SAC	1904	SALT	LB	GRSN
1878	HOM	2	1/15/2008	2	167850	MS-4.0	235	TIMO	107				N		SAC	1904	SALT	SB	TIMO
1879	HOM	2	1/15/2008	2	167850	MS-4.0	235	TIMO	106				N	LPV			SALT	SB	TIMO
1880	HOM	2	1/15/2008	2	167850	MS-4.0	235	TIMO	104				N	LPV			SALT	SB	TIMO
1881	HOM	2	1/15/2008	2	167850	MS-4.0	235	TIMO	101				N	LPV			SALT	SB	TIMO
1882	HOM	2	1/15/2008	2	167850	MS-4.0	235	TIMO	75				N	LPV			SALT	SB	TIMO
1883	HOM	2	1/15/2008	2	167850	MS-4.0	235	TIMO	99				N	LPV			SALT	SB	TIMO
1884	HOM	2	1/15/2008	2	167850	MS-4.0	235	GRSN	177		N		N		SAC	1904	SALT	LB	GRSN
1885	HOM	2	1/15/2008	2	167850	MS-4.0	235	GRSN	167		N		N	RPV			SALT	LB	GRSN
1886	HOM	2	1/15/2008	2	167850	MS-4.0	235	GRSN	153		N		N	RPV			SALT	LB	GRSN
1887	HOM	2	1/15/2008	2	167850	MS-4.0	235	GRSN	182		N		N	RPV			SALT	LB	GRSN
1888	HOM	2	1/15/2008	2	167850	MS-4.0	235	TIMO	108				N	LPV			SALT	SB	TIMO
1889	HOM	2	1/15/2008	2	167850	MS-4.0	235	TIMO	94				N	LPV			SALT	SB	TIMO
1890	HOM	2	1/15/2008	2	167850	MS-4.0	235	TIMO	92				N	LPV			SALT	SB	TIMO
1891	HOM	2	1/15/2008	2	167850	MS-4.0	235	TIMO	75				N	LPV			SALT	SB	TIMO
1892	HOM	2	1/15/2008	2	167850	MS-4.0	235	TIMO	68				N	LPV			SALT	SB	TIMO
1893	HOM	2	1/15/2008	2	167850	MS-4.0	235	TIMO	98				N	LPV			SALT	SB	TIMO
1894	HOM	2	1/15/2008	2	167850	MS-4.5	197	SPSE	340		N		N		SAC	1871	SALT	LB	SPSE
1895	HOM	2	1/15/2008	2	167850	SL-13	767	LMB	305	350	N	4410	N	LPV	GL	1517	FRESH	LB	BASS2
1896	HOM	2	1/15/2008	2	167850	SL-13	767	CRJA	182		N		N		SAC	1870	SALT	LB	CRJA
1897	HOM	2	1/15/2008	2	167850	SL-13	767	CRJA	159		N		N		SAC	1870	SALT	LB	CRJA
1898	HOM	2	1/15/2008	2	167850	SL-13	767	TIMO	129				N		SAC	1870	SALT	SB	TIMO
1899	HOM	2	1/15/2008	2	167850	SL-13	767	TIMO	100				N		SAC	1870	SALT	SB	TIMO
1900	HOM	2	1/15/2008	2	167850	SL-13	767	TIMO	92				N		SAC	1870	SALT	SB	TIMO
1901	HOM	2	1/15/2008	2	167850	SL-13	767	GRSN	152		N		N		SAC	1870	SALT	LB	GRSN
1902	HOM	2	1/15/2008	2	167850	SL-13	767	TIMO	132				N		SAC	1870	SALT	SB	TIMO
1903	HOM	2	1/15/2008	2	167850	SL-13	767	TIMO	108				N	LPV			SALT	SB	TIMO
1904	HOM	2	1/15/2008	2	167850	SL-13	767	TIMO	118				N	LPV			SALT	SB	TIMO
1905	HOM	2	1/15/2008	2	167850	SL-13	767	TIMO	121				N	LPV			SALT	SB	TIMO
1906	HOM	2	1/15/2008	2	167850	SL-13	767	TIMO	117				N	LPV			SALT	SB	TIMO
1907	HOM	2	1/15/2008	2	167850	SL-13	767	TIMO	83				N	LPV			SALT	SB	TIMO
1908	HOM	2	1/15/2008	2	167850	SL-13	767	TIMO	96				N	LPV			SALT	SB	TIMO
1909	HOM	2	1/15/2008	2	167850	SL-13	767	TIMO	96				N	LPV			SALT	SB	TIMO
1910	HOM	2	1/15/2008	2	167850	SL-13	767	TIMO	90				N				SALT	SB	TIMO
1911	HOM	2	1/15/2008	2	167850	SL-13	767	TIMO	111				N	LPV			SALT	SB	TIMO
1912	HOM	2	1/15/2008	2	167850	SL-13	767	TIMO	99				N	LPV			SALT	SB	TIMO
1913	HOM	2	1/15/2008	2	167850	SL-13	767	TIMO	93				N	LPV			SALT	SB	TIMO
1914	HOM	2	1/15/2008	2	167850	SL-13	767	COSN	395	390	N	4411	N	LPV	GL	1869	SALT	LB	COSN
1915	HOM	2	1/15/2008	2	167850	SL-13	767	CRJA	197		N		N		SAC	1870	SALT	LB	CRJA
1916	HOM	2	1/15/2008	2	167850	SL-13	767	CRJA	183		N		N		SAC	1870	SALT	LB	CRJA
1917	HOM	2	1/15/2008	2	167850	SL-13	767	TIMO	101				N	LPV			SALT	SB	TIMO
1918	HOM	2	1/15/2008	2	167850	SL-13	767	TIMO	87				N	LPV			SALT	SB	TIMO
1919	HOM	2	1/15/2008	2	167850	SL-13	767	TIMO	48								SALT	SB	TIMO
1920	HOM	2	1/15/2008	2	167850	SL-13	767	TIMO	98				N	LPV			SALT	SB	TIMO
1921	HOM	2	1/15/2008	2	167850	SL-13	767	TIMO	102				N	LPV			SALT	SB	TIMO
1922	HOM	2	1/15/2008	2	167850	SL-13	767	TIMO	73				N	LPV			SALT	SB	TIMO
1923	HOM	2	1/15/2008	2	167850	SL-13	767	TIMO	110				N	LPV			SALT	SB	TIMO
1924	HOM	2	1/15/2008	2	167850	SL-13	767	TIMO	109				N	LPV			SALT	SB	TIMO
1925	HOM	2	1/15/2008	2	167850	SL-13	767	TIMO	92				N	LPV			SALT	SB	TIMO
1926	HOM	2	1/15/2008	2	167850	SL-13	767	TIMO	88				N	LPV			SALT	SB	TIMO
1927	HOM	2	1/15/2008	2	167850	SL-13	767	TIMO	86				N	LPV			SALT	SB	TIMO
1928	HOM	2	1/15/2008	2	167850	SL-13	767	TIMO	65				N	LPV			SALT	SB	TIMO
1929	HOM	2	1/15/2008	2	167850	SL-13	767	SHEE	326	600	N	4412	N	LPV	GL	1868	SALT	LB	SHEE
1930	HOM	2	1/15/2008	2	167850	SL-13	767	CRJA	212		N		N		SAC	1870	SALT	LB	CRJA
1931	HOM	2	1/15/2008	2	167850	SL-13	767	CRJA	177		N		N	LPV			SALT	LB	CRJA
1932	HOM	2	1/15/2008	2	167850	SL-13	767	CRJA	172	68	N	4413	N	LPV			SALT	LB	CRJA
1933	HOM	2	1/15/2008	2	167850	SL-13	767	TIMO	103				N	LPV			SALT	SB	TIMO
1934	HOM	2	1/15/2008	2	167850	SL-13	767	LMB	207	118	N	4361	N	LPV	GL	1516	FRESH	LB	BASS2
1935	HOM	2	1/15/2008	2	167850	SL-13	767	CRJA	192	95.8	N	4414	N	LPV			SALT	LB	CRJA
1936	HOM	2	1/15/2008	2	167850	SL-13	767	CRJA	182	71	N		N	LPV			SALT	LB	CRJA
1937	HOM	2	1/15/2008	2	167850	SL-13	767	CRJA	178	64	N	4360	N	LPV			SALT	LB	CRJA
1938	HOM	2	1/15/2008	2	167850	SL-13	767	CRJA	164	55.7	N	4358	N	LPV			SALT	LB	CRJA
1939	HOM	2	1/15/2008	2	167850	SL-13	767	TIMO	130				N	LPV			SALT	SB	TIMO
1940	HOM	2	1/15/2008	2	167850	SL-13	767	TIMO	109				N	LPV			SALT	SB	TIMO
1941	HOM	2	1/15/2008	2	167850	SL-13	767	TIMO	84				N	LPV			SALT	SB	TIMO
1942	HOM	2	1/15/2008	2	167850	SL-13	767	TIMO	114				N	LPV			SALT	SB	TIMO
1943	HOM	2	1/15/2008	2	167850	SL-13	767	TIMO	111				N	LPV			SALT	SB	TIMO
1944	HOM	2	1/15/2008	2	167850	SL-13	767	TIMO	87				N	LPV			SALT	SB	TIMO
1945	HOM	2	1/15/2008	2	167850	SL-13	767	TIMO	103				N	LPV			SALT	SB	TIMO
1946	HOM	2	1/15/2008	2	167850	SL-13	767	TIMO	104				N	LPV			SALT	SB	TIMO
1947	HOM	2	1/15/2008	2	167850	SL-13	767	TIMO	82				N	LPV			SALT	SB	TIMO
1948	HOM	2	1/15/2008	2	167850	SL-13	767	TIMO	101				N	LPV			SALT	SB	TIMO
1949	HOM	2	1/15/2008	2	167850	SL-13	767	TIMO	72				N	LPV			SALT	SB	TIMO
1950	HOM	2	1/15/2008	2	167850	SL-13	767	TIMO	84				N	LPV			SALT	SB	TIMO
1951	HOM	2	1/15/2008	2	167850	SL-13	767	TIMO	87				N	LPV			SALT	SB	TIMO
1952	HOM	2	1/15/2008	2	167850	SL-13	767	TIMO	83				N	LPV			SALT	SB	TIMO
1953	HOM	2	1/15/2008	2	167850	SL-13	767	TIMO	85				N	LPV			SALT	SB	TIMO
1954	HOM	2	1/15/2008	2	167850	SL-13	767	TIMO	80				N	LPV			SALT	SB	TIMO
1955	HOM	2	1/15/2008	2	167850	SL-13	767	TIMO	66				N				SALT	SB	TIMO
1956	HOM	2	1/15/2008	2	167850	SL-13	767	TIMO	95				N	LPV			SALT	SB	TIMO
1957	HOM	2	1/15/2008	2	167850	SL-13	767	TIMO	78				N				SALT	SB	TIMO
1958	HOM	2	1/15/2008	2	167850	SL-13	767	TIMO	95				N				SALT	SB	TIMO
1959	HOM	2	1/15/2008	2	167850	SL-13	767	LMB	186	82	N	4257	N	LPV	GL	1515	FRESH	LB	BASS2
1960	HOM	2	1/15/2008	2	167850	SL-13	767	TIMO	118				N	LPV			SALT	SB	TIMO
1961	HOM	2	1/15/2008	2	167850	SL-13	767	TIMO	86				N	LPV			SALT	SB	TIMO
1962	HOM	2	1/15/2008	2	167850	SL-13	767	TIMO	118				N	LPV			SALT	SB	TIMO
1963	HOM	2	1/15/2008	2	167850	SL-13	767	TIMO	80				N	LPV			SALT	SB	TIMO
1964	HOM	2	1/15/2008	2	167850	SL-13	767	TIMO	66				N	LPV			SALT	SB	TIMO
1965	HOM	2	1/15/2008	2	167850	SL-13	767	TIMO	69				N	LPV			SALT	SB	TIMO
1966	HOM	2	1/15/2008	2	167850	SL-13	767	TIMO	50				N	LPV			SALT	SB	TIMO
1967	HOM	2	1/15/2008	2	167850	SL-13	767	SPSU	94				N		SAC	1870	FRESH	SB	LEP2
1968	HOM	2	1/15/2008	2	167850	SL-13	767	GRSN	165		N		N	RPV			SALT	LB	GRSN
1969	HOM	2	1/15/2008	2	167850	SL-13	767	TIMO	102				N				SALT	SB	TIMO
1970	HOM	2	1/15/2008	2	167850	SL-13	767	TIMO	73				N	LPV			SALT	SB	TIMO
1971	HOM	2	1/15/2008	2	167850	SL-13	767	GRSN	167		N		N	RPV			SALT	LB	GRSN
1972	HOM	2	1/15/2008	2	167850	SL-13	767	TIMO	88				N	LPV			SALT	SB	TIMO
1973	HOM	2	1/15/2008	2	167850	SL-13	767	GRSN	157		N		N	RPV			SALT	LB	GRSN
1974	HOM	2	1/15/2008	2	167850	SL-13	767	GRSN	178		N		N	RPV			SALT	LB	GRSN
1975	HOM	2	1/15/2008	2	167850	SL-13	767	GRSN	170		N		N	RPV			SALT	LB	GRSN
1976	HOM	2	1/15/2008	2	167850	SL-13	767	GRSN	175		N		N	RPV			SALT	LB	GRSN
1977	HOM	2	1/15/2008	2	167850	SL-13	767	GRSN	151		N		N	RPV			SALT	LB	GRSN
1978	HOM	2	1/15/2008	2	167850	SL-14	492	REDR	594		N	4368	N		SAC	1875	SALT	LB	DRUM
1979	HOM	2	1/15/2008	2	167850	SL-14	492	GRSN	175		N		N		SAC	1875	SALT	LB	GRSN
1980	HOM	2	1/15/2008	2	167850	SL-14	492	TIMO	107				N		SAC	1875	SALT	SB	TIMO
1981	HOM	2	1/15/2008	2	167850	SL-14	492	TIMO	98				N		SAC	1875	SALT	SB	TIMO
1982	HOM	2	1/15/2008	2	167850	SL-14	492	TIMO	89				N		SAC	1875	SALT	SB	TIMO
1983	HOM	2	1/15/2008	2	167850	SL-14	492	TIMO	86				N	LPV			SALT	SB	TIMO
1984	HOM	2	1/15/2008	2	167850	SL-14	492	TIMO	91				N	LPV			SALT	SB	TIMO
1985	HOM	2	1/15/2008	2	167850	SL-14	492	TIMO	80				N	LPV			SALT	SB	TIMO
1986	HOM	2	1/15/2008	2	167850	SL-14	492	TIMO	70				N	LPV			SALT	SB	TIMO
1987	HOM	2	1/15/2008	2	167850	SL-14	492	GRSN			N		N				SALT	LB	GRSN
1988	HOM	2	1/15/2008	2	167850	SL-14	492	TIMO	98				N	LPV			SALT	SB	TIMO
1989	HOM	2	1/15/2008	2	167850	SL-14	492	TIMO	97				N	LPV			SALT	SB	TIMO
1990	HOM	2	1/15/2008	2	167850	SL-14	492	TIMO	82				N	LPV			SALT	SB	TIMO
1991	HOM	2	1/15/2008	2	167850	SL-14	492	TIMO	88				N	LPV			SALT	SB	TIMO
1992	HOM	2	1/15/2008	2	167850	SL-14	492	TIMO	94				N	LPV			SALT	SB	TIMO
1993	HOM	2	1/15/2008	2	167850	SL-14	492	TIMO	91				N	LPV			SALT	SB	TIMO
1994	HOM	2	1/15/2008	2	167850	SL-14	492	LMB	172		N		N		SAC	1875	FRESH	LB	BASS1
1995	HOM	2	1/15/2008	2	167850	SL-14	492	SEKI	138	24.4			N		SAC	1875	FRESH	SB	SEKI
1996	HOM	2	1/15/2008	2	167850	SL-14	492	TIMO	103				N	LPV			SALT	SB	TIMO
1997	HOM	2	1/15/2008	2	167850	SL-14	492	TIMO	88				N	LPV			SALT	SB	TIMO
1998	HOM	2	1/15/2008	2	167850	SL-14	492	TIMO	85				N	LPV			SALT	SB	TIMO
1999	HOM	2	1/15/2008	2	167850	SL-14	492	TIMO	82				N	LPV			SALT	SB	TIMO
[truncated: 42,888 more rows]
