# Supplementary material for: Plant-mediated community structure of spring-fed, coastal rivers
Source: PLoS One. 2019 Dec 30;14(12):e0219236. doi: 10.1371/journal.pone.0219236 (PMC6936880; doi:10.1371/journal.pone.0219236)
Supplement: S5 Zip File — (ZIP) [file pone.0219236.s005.zip › CoastalRiverFishDietData.csv]

Diet_ID	River	Date	Event	Transect	Diet_Type	Batch_ID	Diet_#	Species	TL	WT	Diet_Item	Item_Type	Prey_Group	Prey_ID	Proportion	Ct	Item TL	MaxTL	Tray_#	Dry_WT	Tray_WT	Item_WT
1	CHA	7/9/2007	1	SL-1	GL	1		PIN	165		ALGAE	FIL	ALG	1	1				753	1.3097	1.2962	0.0135
2	CHA	7/9/2007	1	SL-1	GL	2		LMB	307		FISH	UNK	FISH-UNID	1	0.2				765	1.3557	1.3287	0.0054
2	CHA	7/9/2007	1	SL-1	GL	2		LMB	307		FISH	RAKI	FWSB	1	1	3	10	20	764	1.3987	1.326	0.0727
2	CHA	7/9/2007	1	SL-1	GL	2		LMB	307		ALGAE	FIL	NA	1	0.4				765	1.3557	1.3287	0.0108
2	CHA	7/9/2007	1	SL-1	GL	2		LMB	307		DET		NA	1	0.4				765	1.3557	1.3287	0.0108
3	CHA	7/9/2007	1	SL-1	GL	3		LMB	405		INV	CRAY	CRAY	1	0.95				752	1.3089	1.2989	0.0095
3	CHA	7/9/2007	1	SL-1	GL	3		LMB	405		INV	CRAY	CRAY	1	1	1	60	60	703	1.8578	1.321	0.5368
3	CHA	7/9/2007	1	SL-1	GL	3		LMB	405		FISH	UNK	FISH-UNID	1	0.02				752	1.3089	1.2989	0.0002
3	CHA	7/9/2007	1	SL-1	GL	3		LMB	405		INV	UNK	INV-UNID	1	0.03				752	1.3089	1.2989	0.0003
4	CHA	7/9/2007	1	SL-1	GL	4		PIN	155		ALGAE	FIL	ALG	1	0.8				766	1.3613	1.329	0.02584
4	CHA	7/9/2007	1	SL-1	GL	4		PIN	155		DET		NA	1	0.2				766	1.3613	1.329	0.00646
5	CHA	7/9/2007	1	SL-1	GL	5		GRSN	169		FISH	UNK	FISH-UNID	1	1	6	20	20	756	1.3808	1.3007	0.0801
6	CHA	7/9/2007	1	SL-1	GL	6		LMB	344		INV	CRAY	CRAY	1	1				757	1.7727	1.2969	0.4758
6	CHA	7/9/2007	1	SL-1	GL	6		LMB	344		INV	CRAY	CRAY	1	0.1				750	1.3379		NA
6	CHA	7/9/2007	1	SL-1	GL	6		LMB	344		FISH	UNK	FISH-UNID	1	0.05				750	1.3379		NA
6	CHA	7/9/2007	1	SL-1	GL	6		LMB	344		ALGAE	FIL	NA	1	1				759	1.2861	1.2778	0.0083
6	CHA	7/9/2007	1	SL-1	GL	6		LMB	344		ALGAE	FIL	NA	1	0.05				750	1.3379		NA
6	CHA	7/9/2007	1	SL-1	GL	6		LMB	344		DET		NA	1	0.8				750	1.3379		NA
7	CHA	7/9/2007	1	SL-1	GL	7		LMB	238		ALGAE	FIL	NA	1	0.5				349	1.2892	1.2744	0.0074
7	CHA	7/9/2007	1	SL-1	GL	7		LMB	238		DET		NA	1	0.5				349	1.2892	1.2744	0.0074
8	CHA	7/9/2007	1	SL-1	GL	8		LMB	188		FISH	UNK	FISH-UNID	1	0.65				755	1.3274	1.3019	0.016575
8	CHA	7/9/2007	1	SL-1	GL	8		LMB	188		FISH	RAKI	FWSB	1	1	6	10	35	754	1.43	1.3013	0.1287
8	CHA	7/9/2007	1	SL-1	GL	8		LMB	188		ALGAE	FIL	NA	1	0.15				755	1.3274	1.3019	0.003825
8	CHA	7/9/2007	1	SL-1	GL	8		LMB	188		DET		NA	1	0.15				755	1.3274	1.3019	0.003825
8	CHA	7/9/2007	1	SL-1	GL	8		LMB	188		TER	PLANT	NA	1	0.05				755	1.3274	1.3019	0.001275
9	CHA	7/9/2007	1	SL-1	GL	9		STMU	414		ALGAE	FIL	ALG	1	0.5				745	1.3133		NA
9	CHA	7/9/2007	1	SL-1	GL	9		STMU	414		DET		DET	1	0.5				745	1.3133		NA
10	CHA	7/9/2007	1	SL-1	GL	10		LMB	217		FISH	UNK	FISH-UNID	1	0.15				348	1.2957	1.2824	0.001995
10	CHA	7/9/2007	1	SL-1	GL	10		LMB	217		FISH	UNK	FISH-UNID	1	1	3	10	15	346	1.3065	1.2851	0.0214
10	CHA	7/9/2007	1	SL-1	GL	10		LMB	217		FISH	BLKI	FWSB	1	1	1	37	37	345	1.3628	1.2803	0.0825
10	CHA	7/9/2007	1	SL-1	GL	10		LMB	217		INV	UNK	INV-UNID	1	0.15				348	1.2957	1.2824	0.001995
10	CHA	7/9/2007	1	SL-1	GL	10		LMB	217		ALGAE	FIL	NA	1	1				347	1.2959	1.2898	0.0061
10	CHA	7/9/2007	1	SL-1	GL	10		LMB	217		DET		NA	1	0.7				348	1.2957	1.2824	0.00931
11	CHA	7/9/2007	1	SL-1	GL	11		LMB	206		INV	AMP	AMP	1	1	1	3	3	748	1.3064		NA
11	CHA	7/9/2007	1	SL-1	GL	11		LMB	206		FISH	UNK	FISH-UNID	1	0.65				746	1.3189		NA
11	CHA	7/9/2007	1	SL-1	GL	11		LMB	206		FISH	RAKI	FWSB	1	1	5	10	28	749	1.4024		NA
11	CHA	7/9/2007	1	SL-1	GL	11		LMB	206		DET		NA	1	0.35				746	1.3189		NA
12	CHA	7/9/2007	1	SL-1	GL	12		LMB	214		INV	AMP	AMP	1	1	1	2	2	762	1.3153	1.3153	0
12	CHA	7/9/2007	1	SL-1	GL	12		LMB	214		FISH	UNK	FISH-UNID	1	0.2				763	1.3438	1.3197	0.00482
12	CHA	7/9/2007	1	SL-1	GL	12		LMB	214		FISH	RAKI	FWSB	1	1	2	10	10	761	1.317	1.3066	0.0104
12	CHA	7/9/2007	1	SL-1	GL	12		LMB	214		ALGAE	FIL	NA	1	0.4				763	1.3438	1.3197	0.00964
12	CHA	7/9/2007	1	SL-1	GL	12		LMB	214		DET		NA	1	0.4				763	1.3438	1.3197	0.00964
13	CHA	7/9/2007	1	SL-1	GL	13		LMB	288		INV	AMP	AMP	1	1	1	2		743	1.2975		NA
13	CHA	7/9/2007	1	SL-1	GL	13		LMB	288		FISH	UNK	FISH-UNID	1	0.05				760	1.3122	1.3009	0.000565
13	CHA	7/9/2007	1	SL-1	GL	13		LMB	288		FISH	UNK	FISH-UNID	1	1	1	8		742	1.2971		NA
13	CHA	7/9/2007	1	SL-1	GL	13		LMB	288		INS	UNK	INS	1	1	1	6		744	1.2954		NA
13	CHA	7/9/2007	1	SL-1	GL	13		LMB	288		ALGAE	FIL	NA	1	0.6				760	1.3122	1.3009	0.00678
13	CHA	7/9/2007	1	SL-1	GL	13		LMB	288		DET		NA	1	0.35				760	1.3122	1.3009	0.003955
14	CHA	7/9/2007	1	SL-1	GL	14		RESU	190		INV	AMP	AMP	1	1	11	2	8	341	1.2691	1.2662	0.0029
14	CHA	7/9/2007	1	SL-1	GL	14		RESU	190		INS	CHILA	INS	1	1	17	2	4	342	1.2699	1.2688	0.0011
14	CHA	7/9/2007	1	SL-1	GL	14		RESU	190		INV	UNK	INV-UNID	1	1				344	1.2983	1.276	0.0223
14	CHA	7/9/2007	1	SL-1	GL	14		RESU	190		INV	GAS	INV-VEG	1	1	10	1	2	343	1.2753	1.2699	0.0054
14	CHA	7/9/2007	1	SL-1	GL	14		RESU	190		INV	ISO	INV-VEG	1	1	34	3	6	340	1.2872	1.2805	0.0067
15	CHA	7/9/2007	1	SL-1	SAC		784	SPSU	134		INV	AMP	AMP	1	0.2				1351	1.3509	1.287	0.01278
15	CHA	7/9/2007	1	SL-1	SAC		784	SPSU	134		INS	COL	INS	1	0.5				1351	1.3509	1.287	0.03195
15	CHA	7/9/2007	1	SL-1	SAC		784	SPSU	134		INS	EPH	INS	1	0.2				1351	1.3509	1.287	0.01278
15	CHA	7/9/2007	1	SL-1	SAC		784	SPSU	134		UNID		UNID	1	0.1				1351	1.3509	1.287	0.00639
16	CHA	7/9/2007	1	SL-1	SAC		786	SPSU	120		INV	AMP	AMP	1	0.5				1352	1.3088	1.2892	0.0098
16	CHA	7/9/2007	1	SL-1	SAC		786	SPSU	120		INS	COL	INS	1	0.5				1352	1.3088	1.2892	0.0098
16	CHA	7/9/2007	1	SL-1	SAC		786	SPSU	120		TER	CAT	TER-INV	1	1	1	20	20	1353	1.2978	1.2768	0.021
17	CHA	7/9/2007	1	SL-1	SAC		787	SPSU	121		ALGAE	FIL	NA	1	1				1355	1.3269	1.2863	0.0406
17	CHA	7/9/2007	1	SL-1	SAC		787	SPSU	121		TER	CAT	TER-INV	1	1	1	9	9	1354	1.2864	1.2798	0.0066
18	CHA	7/9/2007	1	SL-2	GL	15		LMB	370		ALGAE	FIL	NA	1	0.5				388	1.3153	1.2935	0.0109
18	CHA	7/9/2007	1	SL-2	GL	15		LMB	370		PLANT		NA	1	0.5				388	1.3153	1.2935	0.0109
19	CHA	7/9/2007	1	SL-2	GL	16		RESU	175		INV	AMP	AMP	1	1			9	399	1.3618	1.3611	0.0007
19	CHA	7/9/2007	1	SL-2	GL	16		RESU	175		INS	CHILA	INS	1	1	2	2	3	400	1.3567	1.3555	0.0012
19	CHA	7/9/2007	1	SL-2	GL	16		RESU	175		INV	ISO	INV-VEG	1	1	21	1	3	398	1.3639	1.361	0.0029
19	CHA	7/9/2007	1	SL-2	GL	16		RESU	175		INV	ISO	INV-VEG	1	1				393	1.3031	1.2904	0.0127
20	CHA	7/9/2007	1	SL-2	GL	17		LMB	230		FISH	UNK	FISH-UNID	1	0.5				406	1.3268	1.2938	0.0165
20	CHA	7/9/2007	1	SL-2	GL	17		LMB	230		FISH	RAKI	FWSB	1	1	17	22	26	405	1.5725	1.2858	0.2867
20	CHA	7/9/2007	1	SL-2	GL	17		LMB	230		DET		NA	1	0.5				406	1.3268	1.2938	0.0165
21	CHA	7/9/2007	1	SL-2	GL	18		RESU	222		FISH	UNK	FISH-UNID	1	0.33				376	1.2936	1.2869	0.002211
21	CHA	7/9/2007	1	SL-2	GL	18		RESU	222		DET		NA	1	0.33				376	1.2936	1.2869	0.002211
21	CHA	7/9/2007	1	SL-2	GL	18		RESU	222		PLANT	UNK	NA	1	0.33				376	1.2936	1.2869	0.002211
22	CHA	7/9/2007	1	SL-2	GL	19		GRSN	156		INV	AMP	AMP	1	0.4				391	1.312	1.3057	0.00252
22	CHA	7/9/2007	1	SL-2	GL	19		GRSN	156		INV	CRAY	CRAY	1	0.5				391	1.312	1.3057	0.00315
22	CHA	7/9/2007	1	SL-2	GL	19		GRSN	156		FISH	UNK	FISH-UNID	1	0.1				391	1.312	1.3057	0.00063
23	CHA	7/9/2007	1	SL-2	GL	20		LMB	226		FISH	UNK	FISH-UNID	1	0.6				392	1.3282	1.3016	0.01596
23	CHA	7/9/2007	1	SL-2	GL	20		LMB	226		DET		NA	1	0.4				392	1.3282	1.3016	0.01064
24	CHA	7/9/2007	1	SL-2	GL	21		LMB	263		FISH	UNK	FISH-UNID	1	0.3				408	1.3452	1.31	0.01056
24	CHA	7/9/2007	1	SL-2	GL	21		LMB	263		FISH	RAKI	FWSB	1	1	6	22	25	407	1.381	1.3068	0.0742
24	CHA	7/9/2007	1	SL-2	GL	21		LMB	263		ALGAE	FIL	NA	1	0.35				408	1.3452	1.31	0.01232
24	CHA	7/9/2007	1	SL-2	GL	21		LMB	263		DET		NA	1	0.2				408	1.3452	1.31	0.00704
24	CHA	7/9/2007	1	SL-2	GL	21		LMB	263		TER		NA	1	0.15				408	1.3452	1.31	0.00528
25	CHA	7/9/2007	1	SL-2	GL	22		LMB	280		INV	CRAY	CRAY	1	0.8				401	1.3087	1.2943	0.01152
25	CHA	7/9/2007	1	SL-2	GL	22		LMB	280		ALGAE	FIL	NA	1	0.2				401	1.3087	1.2943	0.00288
26	CHA	7/9/2007	1	SL-2	GL	23		LMB	341		INV	CRU	CRU	1	0.2				380	1.3432	1.3256	0.00352
26	CHA	7/9/2007	1	SL-2	GL	23		LMB	341		ALGAE	FIL	NA	1	0.4				380	1.3432	1.3256	0.00704
26	CHA	7/9/2007	1	SL-2	GL	23		LMB	341		DET		NA	1	0.4				380	1.3432	1.3256	0.00704
27	CHA	7/9/2007	1	SL-2	GL	24		LMB	300		INV	CRAY	CRAY	1	1	1			381	1.5146	1.3185	0.1961
28	CHA	7/9/2007	1	SL-2	GL	25		LMB	204		FISH	UNK	FISH-UNID	1	0.5				378	1.3328	1.3059	0.01345
28	CHA	7/9/2007	1	SL-2	GL	25		LMB	204		INS	CHILA	INS	1	1	1	5		377	1.2939	1.2932	0.0007
28	CHA	7/9/2007	1	SL-2	GL	25		LMB	204		ALGAE	FIL	NA	1	0.5				378	1.3328	1.3059	0.01345
29	CHA	7/9/2007	1	SL-2	GL	26		SPSU	158		INV	AMP	AMP	1	0.1				404	1.3286	1.2933	0.00353
29	CHA	7/9/2007	1	SL-2	GL	26		SPSU	158		INV	CRAY	CRAY	1	0.6				404	1.3286	1.2933	0.02118
29	CHA	7/9/2007	1	SL-2	GL	26		SPSU	158		INV	ISO	INV-VEG	1	1			3	402	1.2895	1.2889	0.0006
29	CHA	7/9/2007	1	SL-2	GL	26		SPSU	158		ALGAE	FIL	NA	1	0.1				404	1.3286	1.2933	0.00353
29	CHA	7/9/2007	1	SL-2	GL	26		SPSU	158		TER		NA	1	0.2				404	1.3286	1.2933	0.00706
29	CHA	7/9/2007	1	SL-2	GL	26		SPSU	158		TER	INV	TER-INV	1	1			3	403	1.2949	1.2937	0.0012
30	CHA	7/9/2007	1	SL-2	GL	27		SPSU	151		INV	AMP	AMP	1	0.1				389	1.3257	1.2842	0.00415
30	CHA	7/9/2007	1	SL-2	GL	27		SPSU	151		INV	AMP	AMP	1	1	18	3	5	390	1.3019	1.2952	0.0067
30	CHA	7/9/2007	1	SL-2	GL	27		SPSU	151		INS	CHILA	INS	1	0.1				389	1.3257	1.2842	0.00415
30	CHA	7/9/2007	1	SL-2	GL	27		SPSU	151		ALGAE	FIL	NA	1	0.7				389	1.3257	1.2842	0.02905
30	CHA	7/9/2007	1	SL-2	GL	27		SPSU	151		TER	INV	TER-INV	1	0.1				389	1.3257	1.2842	0.00415
31	CHA	7/9/2007	1	SL-2	SAC		697	PIN	99		ALGAE	FIL	ALG	1	1				1256	1.2985	1.281	0.0175
32	CHA	7/9/2007	1	SL-2	SAC		698	PIN	93		ALGAE	FIL	ALG	1	0.6				1305	1.3022	1.2889	0.00798
32	CHA	7/9/2007	1	SL-2	SAC		698	PIN	93		INS	TRILA	INS	1	0.4				1305	1.3022	1.2889	0.00532
33	CHA	7/9/2007	1	SL-2	SAC		699	PIN	92		ALGAE	FIL	ALG	1	0.7				1306	1.2965	1.282	0.01015
33	CHA	7/9/2007	1	SL-2	SAC		699	PIN	92		INS	CHILA	INS	1	0.3				1306	1.2965	1.282	0.00435
34	CHA	7/9/2007	1	SL-2	SAC		700	PIN	106		ALGAE	FIL	ALG	1	1				1307	1.3235	1.2837	0.0398
35	CHA	7/9/2007	1	SL-2	SAC		701	PIN	103		ALGAE	FIL	ALG	1	0.8				1308	1.2978	1.2822	0.01248
35	CHA	7/9/2007	1	SL-2	SAC		701	PIN	103		DET		NA	1	0.2				1308	1.2978	1.2822	0.00312
36	CHA	7/9/2007	1	SL-2	SAC		702	PIN	123		INV	AMP	AMP	1	0.4	2			1309	1.3051	1.2854	0.00788
36	CHA	7/9/2007	1	SL-2	SAC		702	PIN	123		INS	EPH	INS	1	0.2	1			1309	1.3051	1.2854	0.00394
36	CHA	7/9/2007	1	SL-2	SAC		702	PIN	123		INV	GAS	INV-VEG	1	0.2	1			1309	1.3051	1.2854	0.00394
36	CHA	7/9/2007	1	SL-2	SAC		702	PIN	123		SJ		NA	1	0.2				1309	1.3051	1.2854	0.00394
37	CHA	7/9/2007	1	SL-2	SAC		703	HOG	92		EMPTY		NA	1								0
38	CHA	7/9/2007	1	SL-2	SAC		704	HOG	74		EMPTY		NA	1								0
39	CHA	7/9/2007	1	SL-2	SAC		705	SPSU	130		INV	AMP	AMP	1	0.3				1310	1.3039	1.2907	0.00396
39	CHA	7/9/2007	1	SL-2	SAC		705	SPSU	130		INV	UNK	INV-UNID	1	0.2				1310	1.3039	1.2907	0.00264
39	CHA	7/9/2007	1	SL-2	SAC		705	SPSU	130		SJ		NA	1	0.3				1310	1.3039	1.2907	0.00396
39	CHA	7/9/2007	1	SL-2	SAC		705	SPSU	130		TER	ANT	TER-INV	1	0.2				1310	1.3039	1.2907	0.00264
40	CHA	7/9/2007	1	SL-2	SAC		706	LMB	110		EMPTY		NA	1								0
41	CHA	7/9/2007	1	SL-2	SAC		707	SPSU	148		INV	ISO	INV-VEG	1	0.5	4	5	5	1311	1.3052	1.2842	0.0105
41	CHA	7/9/2007	1	SL-2	SAC		707	SPSU	148		SJ		NA	1	0.3				1311	1.3052	1.2842	0.0063
41	CHA	7/9/2007	1	SL-2	SAC		707	SPSU	148		TER	SPIDER	TER-INV	1	0.2	1			1311	1.3052	1.2842	0.0042
42	CHA	7/9/2007	1	SL-2	SAC		708	SPSU	149		INV	AMP	AMP	1	0.65	40	5	5	1312	1.3525	1.2903	0.04043
42	CHA	7/9/2007	1	SL-2	SAC		708	SPSU	149		INS	COL	INS	1	0.15	2			1312	1.3525	1.2903	0.00933
42	CHA	7/9/2007	1	SL-2	SAC		708	SPSU	149		INV	UNK	INV-UNID	1	0.15				1312	1.3525	1.2903	0.00933
42	CHA	7/9/2007	1	SL-2	SAC		708	SPSU	149		INV	ISO	INV-VEG	1	0.05	1			1312	1.3525	1.2903	0.00311
43	CHA	7/9/2007	1	SL-2	SAC		709	SPSU	56		EMPTY		NA	1								0
44	CHA	7/9/2007	1	SL-2	SAC		710	PIN	98		ALGAE	FIL	ALG	1	1				1313	1.2996	1.288	0.0116
45	CHA	7/9/2007	1	SL-2	SAC		711	PIN	94		ALGAE	FIL	ALG	1	1				1315	1.3325	1.2835	0.049
45	CHA	7/9/2007	1	SL-2	SAC		711	PIN	94		INV	UNK	INV-UNID	1	1	1	40	40	1314	1.3178	1.2954	0.0224
46	CHA	7/9/2007	1	SL-2	SAC		712	PIN	102		ALGAE	FIL	ALG	1	1				1316	1.2957	1.2822	0.0135
47	CHA	7/9/2007	1	SL-2	SAC		714	PIN	85		ALGAE	FIL	ALG	1	1				1317	1.3133	1.2851	0.0282
48	CHA	7/9/2007	1	SL-2	SAC		773	SPSU	130		INV	AMP	AMP	1	0.9				1397	1.323	1.2951	0.02511
48	CHA	7/9/2007	1	SL-2	SAC		773	SPSU	130		SJ		NA	1	0.1				1397	1.323	1.2951	0.00279
49	CHA	7/9/2007	1	SL-2	SAC		774	SPSU	131		INV	AMP	AMP	1	0.4				1398	1.3385	1.2881	0.02016
49	CHA	7/9/2007	1	SL-2	SAC		774	SPSU	131		INV	UNK	INV-UNID	1	0.5				1398	1.3385	1.2881	0.0252
49	CHA	7/9/2007	1	SL-2	SAC		774	SPSU	131		SJ		NA	1	0.1				1398	1.3385	1.2881	0.00504
50	CHA	7/9/2007	1	SL-2	SAC		775	SPSU	103		INS	COL	INS	1	0.4				1399	1.3201	1.2915	0.01144
50	CHA	7/9/2007	1	SL-2	SAC		775	SPSU	103		INV	ISO	INV-VEG	1	0.6				1399	1.3201	1.2915	0.01716
51	CHA	7/9/2007	1	SL-2	SAC		776	SPSU	121		INS	TRILA	INS	1	0.3				1400	1.3256	1.2962	0.00882
51	CHA	7/9/2007	1	SL-2	SAC		776	SPSU	121		INV	UNK	INV-UNID	1	0.2				1400	1.3256	1.2962	0.00588
51	CHA	7/9/2007	1	SL-2	SAC		776	SPSU	121		TER	ANT	TER-INV	1	0.5				1400	1.3256	1.2962	0.0147
52	CHA	7/9/2007	1	SL-2	SAC		777	SPSU	112		INS	CHILA	INS	1	0.2				1346	1.3145	1.2925	0.0044
52	CHA	7/9/2007	1	SL-2	SAC		777	SPSU	112		INV	UNK	INV-UNID	1	0.4				1346	1.3145	1.2925	0.0088
52	CHA	7/9/2007	1	SL-2	SAC		777	SPSU	112		TER	ANT	TER-INV	1	0.4				1346	1.3145	1.2925	0.0088
53	CHA	7/9/2007	1	SL-2	SAC		778	LMB	178		FISH	BLKI	FWSB	1	1	1	SMALL	SMALL	1347	1.3146	1.2702	0.0444
54	CHA	7/9/2007	1	SL-2	SAC		779	SPSU	125		INV	AMP	AMP	1	0.25				1348	1.3493	1.2814	0.016975
54	CHA	7/9/2007	1	SL-2	SAC		779	SPSU	125		INS	COL	INS	1	0.15				1348	1.3493	1.2814	0.010185
54	CHA	7/9/2007	1	SL-2	SAC		779	SPSU	125		INV	ISO	INV-VEG	1	0.3				1348	1.3493	1.2814	0.02037
54	CHA	7/9/2007	1	SL-2	SAC		779	SPSU	125		TER	CENT	TER-INV	1	0.15				1348	1.3493	1.2814	0.010185
54	CHA	7/9/2007	1	SL-2	SAC		779	SPSU	125		UNID		UNID	1	0.15				1348	1.3493	1.2814	0.010185
55	CHA	7/9/2007	1	SL-2	SAC		780	GRSN	138		EMPTY		NA	1								0
56	CHA	7/9/2007	1	SL-2	SAC		781	LMB	95		FISH	UNK	FISH-UNID	1	1	1	SMALL	SMALL	1349	1.2943	1.2871	0.0072
57	CHA	7/9/2007	1	SL-2	SAC		782	LMB	90		ALGAE	FIL	NA	1	0.3				1350	1.289	1.2839	0.00153
57	CHA	7/9/2007	1	SL-2	SAC		782	LMB	90		SJ		NA	1	0.7				1350	1.289	1.2839	0.00357
58	CHA	7/10/2007	1	MS-0.5	SAC		820	SPSU	135		INV	AMP	AMP	1	0.3				1454	1.3495	1.2769	0.02178
58	CHA	7/10/2007	1	MS-0.5	SAC		820	SPSU	135		FISH	UNK	FISH-UNID	1	0.4				1454	1.3495	1.2769	0.02904
58	CHA	7/10/2007	1	MS-0.5	SAC		820	SPSU	135		UNID		UNID	1	0.3				1454	1.3495	1.2769	0.02178
59	CHA	7/10/2007	1	MS-1.0	GL	8		LMB	335		FISH	UNK	FISH-UNID	1	0.89				277	1.3462	1.3345	0.010413
59	CHA	7/10/2007	1	MS-1.0	GL	8		LMB	335		INS		INS	1	0.07				277	1.3462	1.3345	0.000819
59	CHA	7/10/2007	1	MS-1.0	GL	8		LMB	335		ALGAE	FIL	NA	1	0.04				277	1.3462	1.3345	0.000468
59	CHA	7/10/2007	1	MS-1.0	GL	8		LMB	335		FISH	PIN	PIN	1	1			95	276	4.5734	1.3416	3.2318
60	CHA	7/10/2007	1	MS-1.0	GL	9		LMB	335		FISH	UNK	FISH-UNID	1	0.1				278	1.3519	1.335	0.00169
60	CHA	7/10/2007	1	MS-1.0	GL	9		LMB	335		ALGAE	FIL	NA	1	0.9				278	1.3519	1.335	0.01521
61	CHA	7/10/2007	1	MS-1.5	SAC		736	SPSU	143		INV	AMP	AMP	1	1	1	7	7	1293	1.2905	1.2887	0.0018
61	CHA	7/10/2007	1	MS-1.5	SAC		736	SPSU	143		FISH	UNK	FISH-UNID	1	1	2	15	30	1253	1.3268	1.2969	0.0299
61	CHA	7/10/2007	1	MS-1.5	SAC		736	SPSU	143		INS	ODOLA	INS	1	0.05				1294	1.3656	1.2934	0.00361
61	CHA	7/10/2007	1	MS-1.5	SAC		736	SPSU	143		ALGAE	FIL	NA	1	0.9				1294	1.3656	1.2934	0.06498
61	CHA	7/10/2007	1	MS-1.5	SAC		736	SPSU	143		TER	ANT	TER-INV	1	0.05				1294	1.3656	1.2934	0.00361
62	CHA	7/10/2007	1	MS-1.5	SAC		737	SPSU	124		INV	AMP	AMP	1	0.2				1252	1.2968	1.2822	0.00292
62	CHA	7/10/2007	1	MS-1.5	SAC		737	SPSU	124		ALGAE	FIL	NA	1	0.4				1252	1.2968	1.2822	0.00584
62	CHA	7/10/2007	1	MS-1.5	SAC		737	SPSU	124		DET		NA	1	0.2				1252	1.2968	1.2822	0.00292
62	CHA	7/10/2007	1	MS-1.5	SAC		737	SPSU	124		TER	INV	TER-INV	1	0.2				1252	1.2968	1.2822	0.00292
63	CHA	7/10/2007	1	MS-1.5	SAC		738	HOG	93		SJ		NA	1	1				1254	1.3167	1.2934	0.0233
64	CHA	7/10/2007	1	MS-1.5	SAC		740	PIN	66		ALGAE	FIL	ALG	1	1				1272	1.2995	1.2911	0.0084
65	CHA	7/10/2007	1	MS-1.5	SAC		743	PIN	88		ALGAE	FIL	ALG	1	1				1274	1.2938	1.2904	0.0034
66	CHA	7/10/2007	1	MS-1.5	SAC		839	STMU	382		ALGAE	FIL	ALG	1	0.2				1539	1.7051	1.2846	0.0841
66	CHA	7/10/2007	1	MS-1.5	SAC		839	STMU	382		SED	SAND	NA	1	0.8				1539	1.7051	1.2846	0.3364
67	CHA	7/10/2007	1	MS-2.0	SAC		793	STMU	282		ALGAE	FIL	ALG	1	0.1				1358	1.8422	1.2754	0.05668
67	CHA	7/10/2007	1	MS-2.0	SAC		793	STMU	282		SED	SAND	NA	1	0.9				1358	1.8422	1.2754	0.51012
68	CHA	7/10/2007	1	MS-2.5	SAC		770	PIN	135		ALGAE	FIL	ALG	1	1				1394	1.3622	1.291	0.0712
69	CHA	7/10/2007	1	MS-2.5	SAC		771	PIN	102		EMPTY		NA	1								0
70	CHA	7/10/2007	1	MS-2.5	SAC		772	PIN	160		ALGAE	FIL	ALG	1	1				1395	1.4821	1.2911	0.191
70	CHA	7/10/2007	1	MS-2.5	SAC		772	PIN	160		TIS	UNK	UNID	1	1				1396	1.4359	1.2759	0.16
71	CHA	7/10/2007	1	MS-3.5	GL	10		LMB	275		INV	CRAY	CRAY	1	1	1	37		360	2.5398	1.3127	1.2271
71	CHA	7/10/2007	1	MS-3.5	GL	10		LMB	275		INV	COP	INV-VEG	1	1	2	1	1	357	1.323	1.3235	0
71	CHA	7/10/2007	1	MS-3.5	GL	10		LMB	275		DET		NA	1	0.9				358	1.3324	1.3186	0.01242
71	CHA	7/10/2007	1	MS-3.5	GL	10		LMB	275		PLANT	AQU	NA	1	0.1				358	1.3324	1.3186	0.00138
72	CHA	7/10/2007	1	MS-4.5	GL	18		LMB	271		FISH	UNK	FISH-UNID	1	0.4				375	1.3378	1.3249	0.00516
72	CHA	7/10/2007	1	MS-4.5	GL	18		LMB	271		FISH	UNK	FISH-UNID	1	1	2	25	35	373	1.3749	1.3207	0.0542
72	CHA	7/10/2007	1	MS-4.5	GL	18		LMB	271		INV	PARA	INV-VEG	1	1				374	1.3297	1.3276	0.0021
72	CHA	7/10/2007	1	MS-4.5	GL	18		LMB	271		ALGAE	FIL	NA	1	0.2				375	1.3378	1.3249	0.00258
72	CHA	7/10/2007	1	MS-4.5	GL	18		LMB	271		DET		NA	1	0.4				375	1.3378	1.3249	0.00516
73	CHA	7/10/2007	1	SL-11	GL	1		PIN	177		ALGAE	FIL	ALG	1	0.98				168	1.336	1.2942	0.040964
73	CHA	7/10/2007	1	SL-11	GL	1		PIN	177		PLANT	UNK	PLT	1	0.02				168	1.336	1.2942	0.000836
74	CHA	7/10/2007	1	SL-11	GL	2		RESU	282		INV	AMP	AMP	1	1			2	239	1.2805	1.2799	0.0006
74	CHA	7/10/2007	1	SL-11	GL	2		RESU	282		INV		INV-UNID	1	0.05				240	1.323	1.3179	0.000255
74	CHA	7/10/2007	1	SL-11	GL	2		RESU	282		ALGAE	FIL	NA	1	0.95				240	1.323	1.3179	0.004845
75	CHA	7/10/2007	1	SL-11	GL	3		PIN	177		ALGAE	FIL	ALG	1	0.98				242	1.3421	1.337	0.004998
75	CHA	7/10/2007	1	SL-11	GL	3		PIN	177		INV	AMP	AMP	1	1			5	241	1.3282	1.3264	0.0018
75	CHA	7/10/2007	1	SL-11	GL	3		PIN	177		INV	UNK	INV-UNID	1	0.02				242	1.3421	1.337	0.000102
76	CHA	7/10/2007	1	SL-11	GL	4		LMB	342		FISH	UNK	FISH-UNID	1	0.15				171	1.3115	1.3033	0.00123
76	CHA	7/10/2007	1	SL-11	GL	4		LMB	342		INV	UNK	INV-UNID	1	0.45				171	1.3115	1.3033	0.00369
76	CHA	7/10/2007	1	SL-11	GL	4		LMB	342		ALGAE	FIL	NA	1	0.4				171	1.3115	1.3033	0.00328
77	CHA	7/10/2007	1	SL-11	GL	5		LMB	232		FISH	UNK	FISH-UNID	1	0.34				238	1.3402	1.3238	0.005576
77	CHA	7/10/2007	1	SL-11	GL	5		LMB	232		FISH	UNK	FISH-UNID	1	1				237	1.3753	1.3264	0.0489
77	CHA	7/10/2007	1	SL-11	GL	5		LMB	232		INV		INV-UNID	1	0.33				238	1.3402	1.3238	0.005412
77	CHA	7/10/2007	1	SL-11	GL	5		LMB	232		INV	PARA	INV-VEG	1	1	1			174	1.3018	1.2973	0.0045
77	CHA	7/10/2007	1	SL-11	GL	5		LMB	232		DET		NA	1	0.33				238	1.3402	1.3238	0.005412
78	CHA	7/10/2007	1	SL-11	GL	6		LMB	333		INV		INV-UNID	1	0.1				234	1.3382	1.3329	0.00053
78	CHA	7/10/2007	1	SL-11	GL	6		LMB	333		ALGAE	FIL	NA	1	0.4				234	1.3382	1.3329	0.00212
78	CHA	7/10/2007	1	SL-11	GL	6		LMB	333		DET		NA	1	0.5				234	1.3382	1.3329	0.00265
79	CHA	7/10/2007	1	SL-11	GL	7		PIN	171		ALGAE	FIL	ALG	1	0.96				244	1.3473	1.3379	0.009024
79	CHA	7/10/2007	1	SL-11	GL	7		PIN	171		INV	DECA	CRU	1	1			12	243	1.2951	1.2865	0.0086
79	CHA	7/10/2007	1	SL-11	GL	7		PIN	171		INV	UNK	INV-UNID	1	0.04				244	1.3473	1.3379	0.000376
80	CHA	7/10/2007	1	SL-11	GL	8		LMB	298		INV	LEECH	INV-VEG	1	1	1	30		235	1.3441	1.3331	0.011
80	CHA	7/10/2007	1	SL-11	GL	8		LMB	298		ALGAE	FIL	NA	1	0.5				236	1.3378	1.3285	0.00465
80	CHA	7/10/2007	1	SL-11	GL	8		LMB	298		DET		NA	1	0.5				236	1.3378	1.3285	0.00465
81	CHA	7/10/2007	1	SL-11	GL	9		SPSU	152		INV	AMP	AMP	1	1	18	3	6	173	1.2969	1.2918	0.0051
81	CHA	7/10/2007	1	SL-11	GL	9		SPSU	152		INV	UNK	INV-UNID	1	0.4				172	1.307	1.2914	0.00624
81	CHA	7/10/2007	1	SL-11	GL	9		SPSU	152		ALGAE	FIL	NA	1	0.6				172	1.307	1.2914	0.00936
82	CHA	7/10/2007	1	SL-11	SAC		809	SPSU	125		INV	AMP	AMP	1	0.9		5	7	1367	1.331	1.2843	0.04203
82	CHA	7/10/2007	1	SL-11	SAC		809	SPSU	125		INS	CHILA	INS	1	0.05		4	6	1367	1.331	1.2843	0.002335
82	CHA	7/10/2007	1	SL-11	SAC		809	SPSU	125		INS	TRILA	INS	1	0.05		4	6	1367	1.331	1.2843	0.002335
83	CHA	7/10/2007	1	SL-11	SAC		810	SPSU	115		INV	AMP	AMP	1	1	12	3	5	1369	1.3137	1.2867	0.027
83	CHA	7/10/2007	1	SL-11	SAC		810	SPSU	115		INS	EPH	INS	1	1	1	18	18	1368	1.2849	1.2753	0.0096
84	CHA	7/10/2007	1	SL-11	SAC		811	SPSU	140		INV	AMP	AMP	1	0.7		3	5	1370	1.3426	1.2809	0.04319
84	CHA	7/10/2007	1	SL-11	SAC		811	SPSU	140		INS	CHILA	INS	1	0.05				1370	1.3426	1.2809	0.003085
84	CHA	7/10/2007	1	SL-11	SAC		811	SPSU	140		ALGAE	FIL	NA	1	0.2				1370	1.3426	1.2809	0.01234
84	CHA	7/10/2007	1	SL-11	SAC		811	SPSU	140		DET		NA	1	0.05				1370	1.3426	1.2809	0.003085
85	CHA	7/10/2007	1	SL-11	SAC		812	SPSU	146		INV	AMP	AMP	1	0.25				1451	1.3964	1.2881	0.027075
85	CHA	7/10/2007	1	SL-11	SAC		812	SPSU	146		INS	CHILA	INS	1	0.2				1451	1.3964	1.2881	0.02166
85	CHA	7/10/2007	1	SL-11	SAC		812	SPSU	146		INV	UNK	INV-UNID	1	0.15				1451	1.3964	1.2881	0.016245
85	CHA	7/10/2007	1	SL-11	SAC		812	SPSU	146		INV	ISO	INV-VEG	1	0.25				1451	1.3964	1.2881	0.027075
85	CHA	7/10/2007	1	SL-11	SAC		812	SPSU	146		TER		NA	1	0.15				1451	1.3964	1.2881	0.016245
86	CHA	7/10/2007	1	SL-11	SAC		813	SPSU	112		INV	AMP	AMP	1	0.2				1452	1.3177	1.2791	0.00772
86	CHA	7/10/2007	1	SL-11	SAC		813	SPSU	112		INV	UNK	INV-UNID	1	0.8				1452	1.3177	1.2791	0.03088
87	CHA	7/10/2007	1	SL-11	SAC		817	AMEE	426		TER	ANT	TER-INV	1	1				1453	1.291	1.2795	0.0115
88	CHA	7/10/2007	1	SL-12	GL	15		RESU	199		INV	AMP	AMP	1	1	103	1	7	262	1.3525	1.3144	0.0381
88	CHA	7/10/2007	1	SL-12	GL	15		RESU	199		INS	CHILA	INS	1	1	19			265	1.3195	1.3192	0.0003
88	CHA	7/10/2007	1	SL-12	GL	15		RESU	199		INV	UNK	INV-UNID	1	0.95				264	1.3431	1.3207	0.02128
88	CHA	7/10/2007	1	SL-12	GL	15		RESU	199		INV	GAS	INV-VEG	1	1	5			266	1.3222	1.3212	0.001
88	CHA	7/10/2007	1	SL-12	GL	15		RESU	199		ALGAE	FIL	NA	1	0.05				264	1.3431	1.3207	0.00112
89	CHA	7/10/2007	1	SL-12	GL	16		LMB	244		FISH	UNK	FISH-UNID	1	0.2				286	1.3287	1.2958	0.00658
89	CHA	7/10/2007	1	SL-12	GL	16		LMB	244		FISH	RAKI	FWSB	1	1	8	18	40	285	1.5884	1.3036	0.2848
89	CHA	7/10/2007	1	SL-12	GL	16		LMB	244		ALGAE	FIL	NA	1	0.4				286	1.3287	1.2958	0.01316
89	CHA	7/10/2007	1	SL-12	GL	16		LMB	244		DET		NA	1	0.4				286	1.3287	1.2958	0.01316
90	CHA	7/10/2007	1	SL-12	GL	17		PIN	194		TER	CAT	TER-INV	1	1		20	20	704	1.3255	1.3179	0.0076
91	CHA	7/10/2007	1	SL-12	GL	19		LMB	262		FISH	UNK	FISH-UNID	1	0.4				269	1.3545	1.3327	0.00872
91	CHA	7/10/2007	1	SL-12	GL	19		LMB	262		FISH	UNK	FISH-UNID	1	1	4	15	22	267	1.4572	1.3231	0.1341
91	CHA	7/10/2007	1	SL-12	GL	19		LMB	262		INV	COP	INV-VEG	1	1	2			268	1.3272	1.3271	1.00E-04
91	CHA	7/10/2007	1	SL-12	GL	19		LMB	262		DET		NA	1	0.6				269	1.3545	1.3327	0.01308
92	CHA	7/10/2007	1	SL-12	GL	FLOY3003		LMB	207		FISH	RAKI	FWSB	1	1	7	10	25	712	1.4464	1.3504	0.096
93	CHA	7/10/2007	1	SL-12	GL	FLOY3004		LMB	244		FISH	UNK	FISH-UNID	1	0.2				299	1.3089	1.2931	0.00316
93	CHA	7/10/2007	1	SL-12	GL	FLOY3004		LMB	244		FISH	UNK	FISH-UNID	1	1	2		25	298	1.3488	1.2962	0.0526
93	CHA	7/10/2007	1	SL-12	GL	FLOY3004		LMB	244		ALGAE	FIL	NA	1	0.8				299	1.3089	1.2931	0.01264
94	CHA	7/10/2007	1	SL-12	SAC		789	GRSN	145		FISH	GOBY	SWSB	1	1	1	48	48	1356	1.479	1.2854	0.1936
95	CHA	7/10/2007	1	SL-12	SAC		792	AMEE	470		DET		NA	1	0.5				1357	1.2876	1.2746	0.0065
95	CHA	7/10/2007	1	SL-12	SAC		792	AMEE	470		SJ		NA	1	0.5				1357	1.2876	1.2746	0.0065
96	CHA	7/10/2007	1	SL-12	SAC		845	STMU	488		ALGAE	FIL	ALG	1								NA
96	CHA	7/10/2007	1	SL-12	SAC		845	STMU	488		SED	SAND	NA	1								NA
97	CHA	7/10/2007	1	SL-15	GL	11		LMB	315		FISH	UNK	FISH-UNID	1	0.5				943	1.3709	1.3081	0.0314
97	CHA	7/10/2007	1	SL-15	GL	11		LMB	315		PLANT	AQU	NA	1	0.5				943	1.3709	1.3081	0.0314
98	CHA	7/10/2007	1	SL-15	GL	12		LMB	195		INV	CRAY	CRAY	1	0.05				355	1.4021	1.3279	0.00371
98	CHA	7/10/2007	1	SL-15	GL	12		LMB	195		INV	CRAY	CRAY	1	1	1			353	1.4062	1.3161	0.0901
98	CHA	7/10/2007	1	SL-15	GL	12		LMB	195		ALGAE	FIL	NA	1	0.6				355	1.4021	1.3279	0.04452
98	CHA	7/10/2007	1	SL-15	GL	12		LMB	195		DET		NA	1	0.35				355	1.4021	1.3279	0.02597
98	CHA	7/10/2007	1	SL-15	GL	12		LMB	195		INV	SHRIMP	SHRIMP	1	1	1	3		354	1.3214	1.3152	0.0062
99	CHA	7/10/2007	1	SL-15	GL	13		LMB	286		INV	BLCRB	BLCB	1	1	2	23	25	1047	1.3267	1.0072	0.3195
100	CHA	7/10/2007	1	SL-15	GL	14		LMB	464		DET		NA	1	1				946	1.3325	1.3292	0.0033
101	CHA	7/10/2007	1	SL-15	GL	15		LMB	298		FISH	UNK	FISH-UNID	1	0.8				941	1.3753	1.3587	0.01328
101	CHA	7/10/2007	1	SL-15	GL	15		LMB	298		FISH	RAKI	FWSB	1	1	1	34	34	942	1.3987	1.3097	0.089
101	CHA	7/10/2007	1	SL-15	GL	15		LMB	298		PLANT	AQU	NA	1	0.2				941	1.3753	1.3587	0.00332
102	CHA	7/10/2007	1	SL-15	GL	16		SPSU	165		INV	AMP	AMP	1	0.05				939	1.38	1.3402	0.00199
102	CHA	7/10/2007	1	SL-15	GL	16		SPSU	165		INV	BLCRB	BLCB	1	0.5				939	1.38	1.3402	0.0199
102	CHA	7/10/2007	1	SL-15	GL	16		SPSU	165		INV	ISO	INV-VEG	1	0.05				939	1.38	1.3402	0.00199
102	CHA	7/10/2007	1	SL-15	GL	16		SPSU	165		ALGAE	FIL	NA	1	0.05				939	1.38	1.3402	0.00199
102	CHA	7/10/2007	1	SL-15	GL	16		SPSU	165		TER	ANT	TER-INV	1	0.1				939	1.38	1.3402	0.00398
102	CHA	7/10/2007	1	SL-15	GL	16		SPSU	165		TER	SPIDER	TER-INV	1	0.05				939	1.38	1.3402	0.00199
102	CHA	7/10/2007	1	SL-15	GL	16		SPSU	165		UNID		UNID	1	0.2				939	1.38	1.3402	0.00796
103	CHA	7/10/2007	1	SL-15	GL	17		YEBU	251		FISH	UNK	FISH-UNID	1	0.45				947	1.3247	1.3143	0.00468
103	CHA	7/10/2007	1	SL-15	GL	17		YEBU	251		ALGAE	FIL	NA	1	0.45				947	1.3247	1.3143	0.00468
103	CHA	7/10/2007	1	SL-15	GL	17		YEBU	251		DET		NA	1	0.1				947	1.3247	1.3143	0.00104
104	CHA	7/10/2007	1	SL-15	SAC		744	PIN	68		ALGAE	FIL	ALG	1	1				1273	1.2932	1.2857	0.0075
105	CHA	7/10/2007	1	SL-15	SAC		746	SPSU	143		INV	AMP	AMP	1	0.1				1384	1.3783	1.2995	0.00788
105	CHA	7/10/2007	1	SL-15	SAC		746	SPSU	143		INS	EPH	INS	1	1	2	10	10	1382	1.2999	1.2923	0.0076
105	CHA	7/10/2007	1	SL-15	SAC		746	SPSU	143		INV	UNK	INV-UNID	1	0.1				1384	1.3783	1.2995	0.00788
105	CHA	7/10/2007	1	SL-15	SAC		746	SPSU	143		INV	ISO	INV-VEG	1	0.2				1384	1.3783	1.2995	0.01576
105	CHA	7/10/2007	1	SL-15	SAC		746	SPSU	143		ALGAE	FIL	NA	1	0.3				1384	1.3783	1.2995	0.02364
105	CHA	7/10/2007	1	SL-15	SAC		746	SPSU	143		DET		NA	1	0.3				1384	1.3783	1.2995	0.02364
106	CHA	7/10/2007	1	SL-15	SAC		747	SPSU	135		TER	CAT	TER-INV	1	1	1	55	55	1271	2.0818	1.2964	0.7854
107	CHA	7/10/2007	1	SL-15	SAC		748	SPSU	142		INV	AMP	AMP	1	0.1				1270	1.343	1.2854	0.00576
107	CHA	7/10/2007	1	SL-15	SAC		748	SPSU	142		INS	TRILA	INS	1	0.1				1270	1.343	1.2854	0.00576
107	CHA	7/10/2007	1	SL-15	SAC		748	SPSU	142		INV	ISO	INV-VEG	1	0.8				1270	1.343	1.2854	0.04608
108	CHA	7/10/2007	1	SL-15	SAC		749	SPSU	140		INV	AMP	AMP	1	0.1				1385	1.3468	1.2785	0.00683
108	CHA	7/10/2007	1	SL-15	SAC		749	SPSU	140		INS	COL	INS	1	0.4				1385	1.3468	1.2785	0.02732
108	CHA	7/10/2007	1	SL-15	SAC		749	SPSU	140		INV	ISO	INV-VEG	1	0.4				1385	1.3468	1.2785	0.02732
108	CHA	7/10/2007	1	SL-15	SAC		749	SPSU	140		SJ		NA	1	0.1				1385	1.3468	1.2785	0.00683
109	CHA	7/10/2007	1	SL-16	GL	20		LMB	490		FISH	UNK	FISH-UNID	1	1				363	2.9383	1.3292	1.6091
109	CHA	7/10/2007	1	SL-16	GL	20		LMB	490		INV	PARA	INV-VEG	1	1	2			364	1.3395	1.3317	0.0078
109	CHA	7/10/2007	1	SL-16	GL	20		LMB	490		ALGAE	FIL	NA	1	0.3				365	1.3814	1.3291	0.01569
109	CHA	7/10/2007	1	SL-16	GL	20		LMB	490		DET		NA	1	0.1				365	1.3814	1.3291	0.00523
109	CHA	7/10/2007	1	SL-16	GL	20		LMB	490		PLANT	AQU	NA	1	0.6				365	1.3814	1.3291	0.03138
110	CHA	7/10/2007	1	SL-16	GL	21		LMB	404		FISH	LEP	LEP	1	1				283	1.5505	1.3352	0.2153
110	CHA	7/10/2007	1	SL-16	GL	21		LMB	404		ALGAE	FIL	NA	1	1				282	1.354	1.3338	0.0202
110	CHA	7/10/2007	1	SL-16	GL	21		LMB	404		EMPTY		NA	1								0
111	CHA	7/10/2007	1	SL-16	GL	22		LMB	349		INV	BLCRB	BLCB	1	1	3	30	40	737	2.3069	1.3434	0.9635
112	CHA	7/10/2007	1	SL-16	GL	23		SPSU	152		INS	EPHLA	INS	1	1	2			280	1.3372	1.3366	0.0006
112	CHA	7/10/2007	1	SL-16	GL	23		SPSU	152		INV	ISO	INV-VEG	1	1	1			279	1.341	1.3404	0.0006
112	CHA	7/10/2007	1	SL-16	GL	23		SPSU	152		ALGAE	FIL	NA	1	0.95				281	1.3759	1.3378	0.036195
112	CHA	7/10/2007	1	SL-16	GL	23		SPSU	152		DET		NA	1	0.05				281	1.3759	1.3378	0.001905
113	CHA	7/10/2007	1	SL-16	GL	24		PIN	156		ALGAE	FIL	ALG	1	0.95				370	1.3477	1.3261	0.02052
113	CHA	7/10/2007	1	SL-16	GL	24		PIN	156		INV	CRAY	CRAY	1	0.05				370	1.3477	1.3261	0.00108
114	CHA	7/10/2007	1	SL-18	SAC		675	TIMO	123		EMPTY		NA	1								0
115	CHA	7/10/2007	1	SL-18	SAC		676	GRSN	152		FISH	UNK	FISH-UNID	1	0.4				1331	1.2977	1.2764	0.00852
115	CHA	7/10/2007	1	SL-18	SAC		676	GRSN	152		DET		NA	1	0.2				1331	1.2977	1.2764	0.00426
115	CHA	7/10/2007	1	SL-18	SAC		676	GRSN	152		SJ		NA	1	0.4				1331	1.2977	1.2764	0.00852
116	CHA	7/10/2007	1	SL-18	SAC		677	SPSU	146		INV	DECA	CRU	1	1	1			1332	1.3695	1.273	0.0965
117	CHA	7/10/2007	1	SL-18	SAC		679	TIMO	122		EMPTY		NA	1								0
118	CHA	7/10/2007	1	SL-18	SAC		680	SPSU	120		INV	AMP	AMP	1	1	2	4	6	1339	1.2827	1.2824	0.0003
118	CHA	7/10/2007	1	SL-18	SAC		680	SPSU	120		DET		NA	1	0.6				1340	1.3048	1.2833	0.0129
118	CHA	7/10/2007	1	SL-18	SAC		680	SPSU	120		SJ		NA	1	0.4				1340	1.3048	1.2833	0.0086
119	CHA	7/10/2007	1	SL-18	SAC		681	GRSN	149		FISH	UNK	FISH-UNID	1	0.4				1341	1.3455	1.2901	0.02216
119	CHA	7/10/2007	1	SL-18	SAC		681	GRSN	149		ALGAE	FIL	NA	1	0.2				1341	1.3455	1.2901	0.01108
119	CHA	7/10/2007	1	SL-18	SAC		681	GRSN	149		SJ		NA	1	0.4				1341	1.3455	1.2901	0.02216
120	CHA	7/10/2007	1	SL-18	SAC		682	GRSN	148		ALGAE	FIL	NA	1	0.5				1342	1.3165	1.2886	0.01395
120	CHA	7/10/2007	1	SL-18	SAC		682	GRSN	148		DET		NA	1	0.5				1342	1.3165	1.2886	0.01395
121	CHA	7/10/2007	1	SL-18	SAC		683	SPSU	102		INV	AMP	AMP	1	1	20	3	7	1333	1.2928	1.2906	0.0022
121	CHA	7/10/2007	1	SL-18	SAC		683	SPSU	102		INV	AMP	AMP	1	0.3				1334	1.3038	1.2793	0.00735
121	CHA	7/10/2007	1	SL-18	SAC		683	SPSU	102		INS	CHILA	INS	1	0.3				1334	1.3038	1.2793	0.00735
121	CHA	7/10/2007	1	SL-18	SAC		683	SPSU	102		DET		NA	1	0.3				1334	1.3038	1.2793	0.00735
121	CHA	7/10/2007	1	SL-18	SAC		683	SPSU	102		SJ		NA	1	0.05				1334	1.3038	1.2793	0.001225
121	CHA	7/10/2007	1	SL-18	SAC		683	SPSU	102		UNID		UNID	1	0.05				1334	1.3038	1.2793	0.001225
122	CHA	7/10/2007	1	SL-18	SAC		684	TIMO	130		EMPTY		NA	1								0
123	CHA	7/10/2007	1	SL-18	SAC		685	LMB	123		FISH	LEP	LEP	1	1	1	35	35	1335	1.4164	1.2779	0.1385
124	CHA	7/10/2007	1	SL-18	SAC		686	PIN	79		ALGAE	FIL	ALG	1	1				1336	1.3069	1.2817	0.0252
125	CHA	7/10/2007	1	SL-18	SAC		687	TIMO	128		INV	AMP	AMP	1	0.4				1338	1.332	1.2911	0.01636
125	CHA	7/10/2007	1	SL-18	SAC		687	TIMO	128		INS	TRILA	INS	1	1	10	5	5	1337	1.2818	1.2808	0.001
125	CHA	7/10/2007	1	SL-18	SAC		687	TIMO	128		DET		NA	1	0.5				1338	1.332	1.2911	0.02045
125	CHA	7/10/2007	1	SL-18	SAC		687	TIMO	128		UNID		UNID	1	0.1				1338	1.332	1.2911	0.00409
126	CHA	7/10/2007	1	SL-18	SAC		688	PIN	76		ALGAE	FIL	ALG	1	1				1258	1.3562	1.2806	0.0756
127	CHA	7/10/2007	1	SL-18	SAC		752	AMEE	480		INV	BLCRB	BLCB	1	1	1	MEDIUM	MEDIUM	1383	1.4721	1.2791	0.193
128	CHA	7/10/2007	1	SL-18	SAC		754	SPSU	120		DET		NA	1	0.5				1386	1.301	1.2866	0.0072
128	CHA	7/10/2007	1	SL-18	SAC		754	SPSU	120		PLANT	AQU	NA	1	0.5				1386	1.301	1.2866	0.0072
129	CHA	7/10/2007	1	SL-18	SAC		755	LMB	111		FISH	INSI	FWSB	1	1	1	45	45	1387	1.4529	1.2867	0.1662
130	CHA	7/10/2007	1	SL-18	SAC		756	PIN	77		ALGAE	FIL	ALG	1	1				1388	1.291	1.2797	0.0113
131	CHA	7/10/2007	1	SL-19	GL	19		LMB	384		INV	CRU	CRU	1	0.4				724	1.3731	1.2696	0.0414
131	CHA	7/10/2007	1	SL-19	GL	19		LMB	384		DET		NA	1	0.6				724	1.3731	1.2696	0.0621
132	CHA	7/10/2007	1	SL-19	GL	20		LACH	222		ALGAE	FIL	ALG	1	0.3				802	1.2933	1.2865	0.00204
132	CHA	7/10/2007	1	SL-19	GL	20		LACH	222		DET		DET	1	0.35				802	1.2933	1.2865	0.00238
132	CHA	7/10/2007	1	SL-19	GL	20		LACH	222		INV		INV-UNID	1	0.35				802	1.2933	1.2865	0.00238
132	CHA	7/10/2007	1	SL-19	GL	20		LACH	222		INV	PARA	INV-VEG	1	1	2	2	3	801	1.293	1.2908	0.0022
133	CHA	7/10/2007	1	SL-19	GL	21		LMB	264		INV	BLCRB	BLCB	1	1	1	25	25	715	1.4443	1.3431	0.1012
134	CHA	7/10/2007	1	SL-19	GL	22		LMB	395		INV	CRAY	CRAY	1	1				730	1.9191	1.3385	0.5806
135	CHA	7/10/2007	1	SL-19	GL	23		LMB	222		FISH	UNK	FISH-UNID	1	0.05				727	1.2888	1.2643	0.001225
135	CHA	7/10/2007	1	SL-19	GL	23		LMB	222		FISH	UNK	FISH-UNID	1	1	4	15	25	726	1.405	1.2707	0.1343
135	CHA	7/10/2007	1	SL-19	GL	23		LMB	222		ALGAE	FIL	NA	1	0.95				727	1.2888	1.2643	0.023275
136	CHA	7/10/2007	1	SL-19	GL	24		LMB	214		FISH	UNK	FISH-UNID	1	0.45				728	1.2797	1.2655	0.00639
136	CHA	7/10/2007	1	SL-19	GL	24		LMB	214		ALGAE	FIL	NA	1	0.15				728	1.2797	1.2655	0.00213
136	CHA	7/10/2007	1	SL-19	GL	24		LMB	214		DET		NA	1	0.4				728	1.2797	1.2655	0.00568
137	CHA	7/10/2007	1	SL-19	GL	25		SPSU	155		INV	AMP	AMP	1	1	1	3		798	1.3211	1.3199	0.0012
137	CHA	7/10/2007	1	SL-19	GL	25		SPSU	155		INV	CRAY	CRAY	1	0.95				800	1.3257	1.3036	0.020995
137	CHA	7/10/2007	1	SL-19	GL	25		SPSU	155		ALGAE	FIL	NA	1	0.05				800	1.3257	1.3036	0.001105
137	CHA	7/10/2007	1	SL-19	GL	25		SPSU	155		TER	INV	TER-INV	1	1	1	3		799	1.3141	1.3129	0.0012
138	CHA	7/10/2007	1	SL-19	GL	26		RESU	174		INV	AMP	AMP	1	1				796	1.2958	1.2944	0.0014
138	CHA	7/10/2007	1	SL-19	GL	26		RESU	174		INV	GAS	INV-VEG	1	0.2				797	1.3365	1.3267	0.00196
138	CHA	7/10/2007	1	SL-19	GL	26		RESU	174		ALGAE	FIL	NA	1	0.8				797	1.3365	1.3267	0.00784
139	CHA	7/10/2007	1	SL-19	GL	27		SPSU	173		INV	CRU	CRU	1	0.05				725	1.2985	1.2705	0.0014
139	CHA	7/10/2007	1	SL-19	GL	27		SPSU	173		INS	COL	INS	1	0.05				725	1.2985	1.2705	0.0014
139	CHA	7/10/2007	1	SL-19	GL	27		SPSU	173		ALGAE	FIL	NA	1	0.65				725	1.2985	1.2705	0.0182
139	CHA	7/10/2007	1	SL-19	GL	27		SPSU	173		DET		NA	1	0.2				725	1.2985	1.2705	0.0056
139	CHA	7/10/2007	1	SL-19	GL	27		SPSU	173		TER	ANT	TER-INV	1	0.05				725	1.2985	1.2705	0.0014
140	CHA	7/10/2007	1	SL-19	GL	28		LACH	214		EMPTY		NA	1								0
141	CHA	7/10/2007	1	SL-19	GL	30		SPSU	159		INV	AMP	AMP	1	1	1	2	2	803	1.2885	1.2873	0.0012
141	CHA	7/10/2007	1	SL-19	GL	30		SPSU	159		INV	UNK	INV-UNID	1	0.25				804	1.3318	1.2951	0.009175
141	CHA	7/10/2007	1	SL-19	GL	30		SPSU	159		ALGAE	FIL	NA	1	0.3				804	1.3318	1.2951	0.01101
141	CHA	7/10/2007	1	SL-19	GL	30		SPSU	159		DET		NA	1	0.45				804	1.3318	1.2951	0.016515
142	CHA	7/10/2007	1	SL-19	GL	31		SPSU	165		FISH	UNK	FISH-UNID	1	0.28				722	1.2964	1.2751	0.005964
142	CHA	7/10/2007	1	SL-19	GL	31		SPSU	165		INV	GAS	INV-VEG	1	0.02				722	1.2964	1.2751	0.000426
142	CHA	7/10/2007	1	SL-19	GL	31		SPSU	165		ALGAE	FIL	NA	1	0.7				722	1.2964	1.2751	0.01491
143	CHA	7/10/2007	1	SL-19	SAC		689	TIMO	119		DET		NA	1	1				1264	1.295	1.2876	0.0074
144	CHA	7/10/2007	1	SL-19	SAC		690	LMB	117		FISH	BLKI	FWSB	1	1	1	30	30	1260	1.3791	1.2812	0.0979
145	CHA	7/10/2007	1	SL-19	SAC		691	SPSU	104		INV	AMP	AMP	1	1	5	3	5	1343	1.2892	1.2882	0.001
145	CHA	7/10/2007	1	SL-19	SAC		691	SPSU	104		INV	ISO	INV-VEG	1	1	1	10	10	1344	1.3107	1.2922	0.0185
146	CHA	7/10/2007	1	SL-19	SAC		692	TIMO	119		INV	UNK	INV-UNID	1	0.7	1	10	10	1345	1.3188	1.2835	0.02471
146	CHA	7/10/2007	1	SL-19	SAC		692	TIMO	119		SJ		NA	1	0.3				1345	1.3188	1.2835	0.01059
147	CHA	7/10/2007	1	SL-19	SAC		693	TIMO	117		DET		NA	1	0.5				1259	1.358	1.2904	0.0338
147	CHA	7/10/2007	1	SL-19	SAC		693	TIMO	117		SJ		NA	1	0.5				1259	1.358	1.2904	0.0338
148	CHA	7/10/2007	1	SL-19	SAC		694	TIMO	104		DET		NA	1	0.5				1263	1.3073	1.2928	0.00725
148	CHA	7/10/2007	1	SL-19	SAC		694	TIMO	104		SJ		NA	1	0.5				1263	1.3073	1.2928	0.00725
149	CHA	7/10/2007	1	SL-19	SAC		695	TIMO	96		INS	TRILA	INS	1	1	11	5	5	1261	1.2828	1.2834	0
149	CHA	7/10/2007	1	SL-19	SAC		695	TIMO	96		INS	TRILA	INS	1	0.3				1262	1.3268	1.2944	0.00972
149	CHA	7/10/2007	1	SL-19	SAC		695	TIMO	96		INV	UNK	INV-UNID	1	0.1				1262	1.3268	1.2944	0.00324
149	CHA	7/10/2007	1	SL-19	SAC		695	TIMO	96		DET		NA	1	0.1				1262	1.3268	1.2944	0.00324
149	CHA	7/10/2007	1	SL-19	SAC		695	TIMO	96		SJ		NA	1	0.5				1262	1.3268	1.2944	0.0162
150	CHA	7/10/2007	1	SL-19	SAC		715	PIN	83		ALGAE	FIL	ALG	1	0.5				1318	1.2998	1.2828	0.0085
150	CHA	7/10/2007	1	SL-19	SAC		715	PIN	83		INV	AMP	AMP	1	0.1				1318	1.2998	1.2828	0.0017
150	CHA	7/10/2007	1	SL-19	SAC		715	PIN	83		INV	PARA	INV-VEG	1	0.4				1318	1.2998	1.2828	0.0068
151	CHA	7/10/2007	1	SL-19	SAC		716	PIN	88		ALGAE	FIL	ALG	1	1				1319	1.3271	1.2873	0.0398
152	CHA	7/10/2007	1	SL-19	SAC		718	SPSU	54		INV	UNK	INV-UNID	1	0.8				1320	1.2983	1.292	0.00504
152	CHA	7/10/2007	1	SL-19	SAC		718	SPSU	54		SJ		NA	1	0.2				1320	1.2983	1.292	0.00126
153	CHA	7/10/2007	1	SL-19	SAC		719	SPSU	130		ALGAE	FIL	NA	1	0.8				1321	1.3658	1.2913	0.0596
153	CHA	7/10/2007	1	SL-19	SAC		719	SPSU	130		TER	ANT	TER-INV	1	0.05	1	7	7	1321	1.3658	1.2913	0.003725
153	CHA	7/10/2007	1	SL-19	SAC		719	SPSU	130		TIS	UNK	UNID	1	0.15				1321	1.3658	1.2913	0.011175
154	CHA	7/10/2007	1	SL-19	SAC		720	PIN	91		ALGAE	FIL	ALG	1	0.7				1266	1.3007	1.2861	0.01022
154	CHA	7/10/2007	1	SL-19	SAC		720	PIN	91		INS	CHILA	INS	1	1	1	12	12	1265	1.2939	1.2943	0
154	CHA	7/10/2007	1	SL-19	SAC		720	PIN	91		DET		NA	1	0.2				1266	1.3007	1.2861	0.00292
154	CHA	7/10/2007	1	SL-19	SAC		720	PIN	91		SJ		NA	1	0.1				1266	1.3007	1.2861	0.00146
155	CHA	7/10/2007	1	SL-19	SAC		721	LMB	96		FISH	SPSU	LEP	1	1	1	30	30	1322	1.3715	1.2898	0.0817
156	CHA	7/10/2007	1	SL-19	SAC		722	SPSU	127		INV	UNK	INV-UNID	1	0.15				1267	1.2927	1.2872	0.000825
156	CHA	7/10/2007	1	SL-19	SAC		722	SPSU	127		ALGAE	FIL	NA	1	0.7				1267	1.2927	1.2872	0.00385
156	CHA	7/10/2007	1	SL-19	SAC		722	SPSU	127		SJ		NA	1	0.15				1267	1.2927	1.2872	0.000825
157	CHA	7/10/2007	1	SL-19	SAC		723	SPSU	130		INV	BLCRB	BLCB	1	1	1	SM	SM	1280	1.3007	1.2778	0.0229
157	CHA	7/10/2007	1	SL-19	SAC		723	SPSU	130		INV	TRILA	INV-VEG	1	1	1	25	25	1268	1.3119	1.2853	0.0266
158	CHA	7/10/2007	1	SL-19	SAC		724	SPSU	128		INV	AMP	AMP	1	0.7				1281	1.3543	1.2791	0.05264
158	CHA	7/10/2007	1	SL-19	SAC		724	SPSU	128		INS	CHILA	INS	1	0.15				1281	1.3543	1.2791	0.01128
158	CHA	7/10/2007	1	SL-19	SAC		724	SPSU	128		INS	TRILA	INS	1	0.05				1281	1.3543	1.2791	0.00376
158	CHA	7/10/2007	1	SL-19	SAC		724	SPSU	128		ALGAE	FIL	NA	1	0.1				1281	1.3543	1.2791	0.00752
159	CHA	7/10/2007	1	SL-19	SAC		725	LMB	160		FISH	INSI	FWSB	1	1	1	SM	SM	1282	1.3878	1.2898	0.098
160	CHA	7/10/2007	1	SL-19	SAC		726	SPSU	122		INV	AMP	AMP	1	0.8	20	4	7	1283	1.3298	1.2899	0.03192
160	CHA	7/10/2007	1	SL-19	SAC		726	SPSU	122		INS	CHILA	INS	1	0.05	5	8	8	1283	1.3298	1.2899	0.001995
160	CHA	7/10/2007	1	SL-19	SAC		726	SPSU	122		ALGAE	FIL	NA	1	0.15				1283	1.3298	1.2899	0.005985
161	CHA	7/10/2007	1	SL-19	SAC		727	LMB	96		FISH	UNK	FISH-UNID	1	1	1	SM	SM	1284	1.2865	1.2861	0.0004
162	CHA	7/10/2007	1	SL-19	SAC		728	LMB	94		FISH	RAKI	FWSB	1	1	1	SM	SM	1257	1.3436	1.2862	0.0574
163	CHA	7/10/2007	1	SL-19	SAC		734	PIN	95		ALGAE	FIL	ALG	1	0.7				1255	1.3346	1.2937	0.02863
163	CHA	7/10/2007	1	SL-19	SAC		734	PIN	95		INV	AMP	AMP	1	0.15				1255	1.3346	1.2937	0.006135
163	CHA	7/10/2007	1	SL-19	SAC		734	PIN	95		INV	GAS	INV-VEG	1	0.05				1255	1.3346	1.2937	0.002045
163	CHA	7/10/2007	1	SL-19	SAC		734	PIN	95		SJ		NA	1	0.1				1255	1.3346	1.2937	0.00409
164	CHA	7/10/2007	1	SL-20	GL	25		LMB	473		FISH	UNK	FISH-UNID	1	0.5				271	1.3581	1.3409	0.0086
164	CHA	7/10/2007	1	SL-20	GL	25		LMB	473		ALGAE	FIL	NA	1	0.5				271	1.3581	1.3409	0.0086
164	CHA	7/10/2007	1	SL-20	GL	25		LMB	473		FISH	PIN	PIN	1	1	1	90		270	3.8999	1.3371	2.5628
165	CHA	7/10/2007	1	SL-20	GL	26		LMB	426		INV	CRAY	CRAY	1	0.1				359	1.6862	1.3174	0.03688
165	CHA	7/10/2007	1	SL-20	GL	26		LMB	426		INV	CRAY	CRAY	1	1				362	1.6518	1.3269	0.3249
165	CHA	7/10/2007	1	SL-20	GL	26		LMB	426		ALGAE	FIL	NA	1	0.6				359	1.6862	1.3174	0.22128
165	CHA	7/10/2007	1	SL-20	GL	26		LMB	426		PLANT	AQU	NA	1	0.3				359	1.6862	1.3174	0.11064
166	CHA	7/10/2007	1	SL-20	GL	27		LMB	450		FISH	UNK	FISH-UNID	1	0.4				288	1.2905	1.2803	0.00408
166	CHA	7/10/2007	1	SL-20	GL	27		LMB	450		FISH	UNK	FISH-UNID	1	1	2	30	30	287	1.3764	1.2892	0.0872
166	CHA	7/10/2007	1	SL-20	GL	27		LMB	450		DET		NA	1	0.6				288	1.2905	1.2803	0.00612
167	CHA	7/10/2007	1	SL-20	GL	28		LMB	352		FISH	UNK	FISH-UNID	1	0.1				258	1.4398	1.3098	0.013
167	CHA	7/10/2007	1	SL-20	GL	28		LMB	352		DET		NA	1	0.9				258	1.4398	1.3098	0.117
167	CHA	7/10/2007	1	SL-20	GL	28		LMB	352		INV	SHRIMP	SHRIMP	1	1				257	1.3172	1.311	0.0062
168	CHA	7/10/2007	1	SL-20	GL	29		LMB	517		FISH	UNK	FISH-UNID	1	0.1				261	1.3424	1.3114	0.0031
168	CHA	7/10/2007	1	SL-20	GL	29		LMB	517		ALGAE	FIL	NA	1	0.6				261	1.3424	1.3114	0.0186
168	CHA	7/10/2007	1	SL-20	GL	29		LMB	517		PLANT	AQU	NA	1	0.3				261	1.3424	1.3114	0.0093
169	CHA	7/10/2007	1	SL-20	GL	30		LMB	405		ALGAE	FIL	NA	1	0.15				736	1.9094	1.3497	0.083955
169	CHA	7/10/2007	1	SL-20	GL	30		LMB	405		DET		NA	1	0.15				736	1.9094	1.3497	0.083955
169	CHA	7/10/2007	1	SL-20	GL	30		LMB	405		FISH	DRUM	SWSB	1	0.7				736	1.9094	1.3497	0.39179
170	CHA	7/10/2007	1	SL-20	GL	31		LMB	340		FISH	UNK	FISH-UNID	1	0.95				256	1.4984	1.3038	0.18487
170	CHA	7/10/2007	1	SL-20	GL	31		LMB	340		FISH	LEP	LEP	1	1	1	70		255	4.2515	1.297	2.9545
170	CHA	7/10/2007	1	SL-20	GL	31		LMB	340		ALGAE	FIL	NA	1	0.05				256	1.4984	1.3038	0.00973
171	CHA	7/10/2007	1	SL-20	GL	32		LMB	287		FISH	UNK	FISH-UNID	1	0.35				275	1.357	1.3369	0.007035
171	CHA	7/10/2007	1	SL-20	GL	32		LMB	287		DET		NA	1	0.65				275	1.357	1.3369	0.013065
172	CHA	7/10/2007	1	SL-20	GL	33		LMB	219		FISH	UNK	FISH-UNID	1	0.05				254	1.3012	1.2898	0.00057
172	CHA	7/10/2007	1	SL-20	GL	33		LMB	219		INV	PARA	INV-VEG	1	1	1	3		253	1.2891	1.2886	0.0005
172	CHA	7/10/2007	1	SL-20	GL	33		LMB	219		ALGAE	FIL	NA	1	0.8				254	1.3012	1.2898	0.00912
172	CHA	7/10/2007	1	SL-20	GL	33		LMB	219		DET		NA	1	0.15				254	1.3012	1.2898	0.00171
173	CHA	7/10/2007	1	SL-20	GL	34		LMB	331		FISH	UNK	FISH-UNID	1	0.7				733	1.3699	1.3522	0.01239
173	CHA	7/10/2007	1	SL-20	GL	34		LMB	331		PLANT	AQU	NA	1	0.3				733	1.3699	1.3522	0.00531
173	CHA	7/10/2007	1	SL-20	GL	34		LMB	331		FISH	ATNE	SWSB	1	1	2	70	100	732	1.3836	1.3449	0.0387
174	CHA	7/10/2007	1	SL-20	GL	35		RESU	189		FISH	UNK	FISH-UNID	1	1			UNK	412	1.3599	1.3525	0.0074
175	CHA	7/10/2007	1	SL-20	GL	36		SPSU	156		INS	UNK	INS	1	0.1				741	1.3254	1.3001	0.00253
175	CHA	7/10/2007	1	SL-20	GL	36		SPSU	156		ALGAE	FIL	NA	1	0.9				741	1.3254	1.3001	0.02277
176	CHA	7/10/2007	1	SL-20	GL	37		SPSU	150		FISH	UNK	FISH-UNID	1	0.05				734	1.4032	1.3603	0.002145
176	CHA	7/10/2007	1	SL-20	GL	37		SPSU	150		ALGAE	FIL	NA	1	0.9				734	1.4032	1.3603	0.03861
176	CHA	7/10/2007	1	SL-20	GL	37		SPSU	150		DET		NA	1	0.05				734	1.4032	1.3603	0.002145
177	CHA	7/10/2007	1	SL-20	GL	38		LMB	370		INV	CRU	CRU	1	0.2				729	1.3897	1.3365	0.01064
177	CHA	7/10/2007	1	SL-20	GL	38		LMB	370		FISH	UNK	FISH-UNID	1	0.25				729	1.3897	1.3365	0.0133
177	CHA	7/10/2007	1	SL-20	GL	38		LMB	370		FISH	UNK	FISH-UNID	1	1	1	50	50	711	1.5183	1.3411	0.1772
177	CHA	7/10/2007	1	SL-20	GL	38		LMB	370		ALGAE	FIL	NA	1	0.55				729	1.3897	1.3365	0.02926
178	CHA	7/10/2007	1	SL-20	GL	39		LMB	285		EMPTY		NA	1								0
179	CHA	7/10/2007	1	SL-20	GL	40		LMB	353		INV	CRU	CRU	1	1				290	1.443	1.2967	0.1463
179	CHA	7/10/2007	1	SL-20	GL	40		LMB	353		FISH	UNK	FISH-UNID	1	0.2				291	1.3719	1.2947	0.01544
179	CHA	7/10/2007	1	SL-20	GL	40		LMB	353		FISH	UNK	FISH-UNID	1	1	1	45		289	1.4248	1.2863	0.1385
179	CHA	7/10/2007	1	SL-20	GL	40		LMB	353		DET		NA	1	0.8				291	1.3719	1.2947	0.06176
180	CHA	7/10/2007	1	SL-20	GL	41		LMB	286		INV	CRU	CRU	1	0.96				246	1.3359	1.2927	0.041472
180	CHA	7/10/2007	1	SL-20	GL	41		LMB	286		INV	CRU	CRU	1	1				169	1.6967	1.2966	0.4001
180	CHA	7/10/2007	1	SL-20	GL	41		LMB	286		INV	GAS	INV-VEG	1	1				245	1.7075	1.3347	0.3728
180	CHA	7/10/2007	1	SL-20	GL	41		LMB	286		DET		NA	1	0.02				246	1.3359	1.2927	0.000864
180	CHA	7/10/2007	1	SL-20	GL	41		LMB	286		PLANT		NA	1	0.02				246	1.3359	1.2927	0.000864
181	CHA	7/10/2007	1	SL-20	GL	42		LMB	311		ALGAE	FIL	NA	1	0.5				297	1.3536	1.2944	0.0296
181	CHA	7/10/2007	1	SL-20	GL	42		LMB	311		DET		NA	1	0.5				297	1.3536	1.2944	0.0296
182	CHA	7/10/2007	1	SL-20	GL	43		LMB	275		INV	CRAB	CRAB	1	0.18				170	1.418	1.2947	0.022194
182	CHA	7/10/2007	1	SL-20	GL	43		LMB	275		INV	BLCRB	BLCB	1	1	1	30		272	2.1646	1.3437	0.8209
182	CHA	7/10/2007	1	SL-20	GL	43		LMB	275		FISH	UNK	FISH-UNID	1	0.02				170	1.418	1.2947	0.002466
182	CHA	7/10/2007	1	SL-20	GL	43		LMB	275		FISH	INSI	FWSB	1	1	1	35		273	1.4239	1.3466	0.0773
182	CHA	7/10/2007	1	SL-20	GL	43		LMB	275		ALGAE	FIL	NA	1	0.8				170	1.418	1.2947	0.09864
182	CHA	7/10/2007	1	SL-20	GL	43		LMB	275		PLANT	AQU	NA	1	1				274	1.362	1.3396	0.0224
183	CHA	7/10/2007	1	SL-20	GL	44		SPSU	181		INV	CRAB	CRAB	1	0.2				738	1.3535	1.3318	0.00434
183	CHA	7/10/2007	1	SL-20	GL	44		SPSU	181		FISH	UNK	FISH-UNID	1	0.05				738	1.3535	1.3318	0.001085
183	CHA	7/10/2007	1	SL-20	GL	44		SPSU	181		ALGAE	FIL	NA	1	0.35				738	1.3535	1.3318	0.007595
183	CHA	7/10/2007	1	SL-20	GL	44		SPSU	181		DET		NA	1	0.4				738	1.3535	1.3318	0.00868
184	CHA	7/10/2007	1	SL-20	GL	45		SPSU	175		INV	UNK	INV-UNID	1	0.5				166	1.3111	1.3051	0.003
184	CHA	7/10/2007	1	SL-20	GL	45		SPSU	175		INV	ISO	INV-VEG	1	1	10	3	6	250	1.3076	1.3065	0.0011
184	CHA	7/10/2007	1	SL-20	GL	45		SPSU	175		INV	PARA	INV-VEG	1	1			3	167	1.3036	1.3039	0
184	CHA	7/10/2007	1	SL-20	GL	45		SPSU	175		ALGAE	FIL	NA	1	0.5				166	1.3111	1.3051	0.003
185	CHA	7/10/2007	1	SL-20	GL	46		SPSU	168		INV	AMP	AMP	1	1	20			371	1.3241	1.3206	0.0035
185	CHA	7/10/2007	1	SL-20	GL	46		SPSU	168		ALGAE	FIL	NA	1	0.9				372	1.3521	1.3219	0.02718
185	CHA	7/10/2007	1	SL-20	GL	46		SPSU	168		DET		NA	1	0.1				372	1.3521	1.3219	0.00302
186	CHA	7/10/2007	1	SL-20	GL	47		LMB	225		INV	CRU	CRU	1	0.2				735	1.3836	1.3574	0.00524
186	CHA	7/10/2007	1	SL-20	GL	47		LMB	225		ALGAE	FIL	NA	1	0.3				735	1.3836	1.3574	0.00786
186	CHA	7/10/2007	1	SL-20	GL	47		LMB	225		DET		NA	1	0.5				735	1.3836	1.3574	0.0131
187	CHA	7/10/2007	1	SL-20	GL	48		LMB	170		FISH	UNK	FISH-UNID	1	0.4				284	1.3696	1.3226	0.0188
187	CHA	7/10/2007	1	SL-20	GL	48		LMB	170		DET		NA	1	0.6				284	1.3696	1.3226	0.0282
188	CHA	7/10/2007	1	SL-20	GL	49		UNK	170		FISH	UNK	FISH-UNID	1	0.5				294	1.3757	1.3046	0.03555
188	CHA	7/10/2007	1	SL-20	GL	49		UNK	170		FISH	UNK	FISH-UNID	1	1	2			292	1.5023	1.3044	0.1979
188	CHA	7/10/2007	1	SL-20	GL	49		UNK	170		INS	EPHPU	INS	1	1			8	295	1.3037	1.303	0.0007
188	CHA	7/10/2007	1	SL-20	GL	49		UNK	170		INV	COP	INV-VEG	1	1			2	293	1.3063	1.3066	0
188	CHA	7/10/2007	1	SL-20	GL	49		UNK	170		ALGAE	FIL	NA	1	0.5				294	1.3757	1.3046	0.03555
189	CHA	7/10/2007	1	SL-20	GL	50		LMB	351		INV	CRAY	CRAY	1	1	1			350	1.2814	1.2702	0.0112
189	CHA	7/10/2007	1	SL-20	GL	50		LMB	351		FISH	UNK	FISH-UNID	1	0.05				352	1.4035	1.2713	0.00661
189	CHA	7/10/2007	1	SL-20	GL	50		LMB	351		FISH	UNK	FISH-UNID	1	1	3		50	361	1.4819	1.3219	0.16
189	CHA	7/10/2007	1	SL-20	GL	50		LMB	351		INV	WORM	INV-SED	1	1	1			351	1.2795	1.2712	0.0083
189	CHA	7/10/2007	1	SL-20	GL	50		LMB	351		ALGAE	FIL	NA	1	0.05				352	1.4035	1.2713	0.00661
189	CHA	7/10/2007	1	SL-20	GL	50		LMB	351		DET		NA	1	0.1				352	1.4035	1.2713	0.01322
189	CHA	7/10/2007	1	SL-20	GL	50		LMB	351		PLANT	AQU	NA	1	0.8				352	1.4035	1.2713	0.10576
190	CHA	7/10/2007	1	SL-20	GL	51		LMB	184		FISH	LARVAE	FISH-UNID	1					356	1.3541	1.3276	0
190	CHA	7/10/2007	1	SL-20	GL	51		LMB	184		PLANT	AQU	NA	1					356	1.3541	1.3276	0
191	CHA	7/10/2007	1	SL-20	GL	52		GRSN	151		INV	CRU	CRU	1	0.5				296	1.4219	1.2945	0.0637
191	CHA	7/10/2007	1	SL-20	GL	52		GRSN	151		ALGAE	FIL	NA	1	0.5				296	1.4219	1.2945	0.0637
192	CHA	7/10/2007	1	SL-3	GL	1		LMB	285		INV	UNK	INV-UNID	1	0.05				1021	0.9886	0.9825	0.000305
192	CHA	7/10/2007	1	SL-3	GL	1		LMB	285		ALGAE	FIL	NA	1	0.45				1021	0.9886	0.9825	0.002745
192	CHA	7/10/2007	1	SL-3	GL	1		LMB	285		PLANT	AQU	NA	1	0.5				1021	0.9886	0.9825	0.00305
193	CHA	7/10/2007	1	SL-3	GL	2		LMB	334		INV	AMP	AMP	1	1	3	2	7	1024	0.9834	0.9826	0.0008
193	CHA	7/10/2007	1	SL-3	GL	2		LMB	334		INV	DECA	CRU	1	0.3				1025	1.0322	0.9976	0.01038
193	CHA	7/10/2007	1	SL-3	GL	2		LMB	334		FISH	UNK	FISH-UNID	1	0.3				1025	1.0322	0.9976	0.01038
193	CHA	7/10/2007	1	SL-3	GL	2		LMB	334		ALGAE	FIL	NA	1	0.4				1025	1.0322	0.9976	0.01384
194	CHA	7/10/2007	1	SL-3	GL	3		STMU	493		ALGAE	FIL	ALG	1	0.95				1026	1.0094	0.9923	0.016245
194	CHA	7/10/2007	1	SL-3	GL	3		STMU	493		FISH	UNK	FISH-UNID	1	0.05				1026	1.0094	0.9923	0.000855
195	CHA	7/10/2007	1	SL-3	GL	4		LMB	194		FISH	UNK	FISH-UNID	1	0.75				731	1.3571	1.3393	0.01335
195	CHA	7/10/2007	1	SL-3	GL	4		LMB	194		FISH	RAKI	FWSB	1	1	5	15	20	805	1.3883	1.2957	0.0926
195	CHA	7/10/2007	1	SL-3	GL	4		LMB	194		ALGAE	FIL	NA	1	0.25				731	1.3571	1.3393	0.00445
196	CHA	7/10/2007	1	SL-3	GL	5		SPSU	150		INV	AMP	AMP	1	0.8	100	2	8	1023	1.0443	0.9903	0.0432
196	CHA	7/10/2007	1	SL-3	GL	5		SPSU	150		ALGAE	FIL	NA	1	0.2				1023	1.0443	0.9903	0.0108
196	CHA	7/10/2007	1	SL-3	GL	5		SPSU	150		TER	CAT	TER-INV	1	1		15		1022	0.9898	0.9885	0.0013
197	CHA	7/10/2007	1	SL-4	GL	1		LMB	392		INV	CRAY	CRAY	1	0.3				567	1.4193	1.357	0.01869
197	CHA	7/10/2007	1	SL-4	GL	1		LMB	392		INV	CRAY	CRAY	1	1	1			566	1.4746	1.3451	0.1295
197	CHA	7/10/2007	1	SL-4	GL	1		LMB	392		ALGAE	FIL	NA	1	0.7				567	1.4193	1.357	0.04361
198	CHA	7/10/2007	1	SL-4	GL	2		LMB	367		INV	CRAY	CRAY	1	0.85				565	1.3607	1.3435	0.01462
198	CHA	7/10/2007	1	SL-4	GL	2		LMB	367		INV	CRAY	CRAY	1	1				564	3.8223	1.3387	2.4836
198	CHA	7/10/2007	1	SL-4	GL	2		LMB	367		DET		NA	1	0.15				565	1.3607	1.3435	0.00258
199	CHA	7/10/2007	1	SL-4	GL	3		LMB	189		FISH	UNK	FISH-UNID	1	0.6				252	1.303	1.2862	0.01008
199	CHA	7/10/2007	1	SL-4	GL	3		LMB	189		FISH	RAKI	FWSB	1	1	8	20	23	251	1.4714	1.2781	0.1933
199	CHA	7/10/2007	1	SL-4	GL	3		LMB	189		ALGAE	FIL	NA	1	0.4				252	1.303	1.2862	0.00672
200	CHA	7/10/2007	1	SL-4	GL	4		LMB	258		FISH	UNK	FISH-UNID	1	1	1	19	19	1045	1.0138	1.004	0.0098
200	CHA	7/10/2007	1	SL-4	GL	4		LMB	258		FISH	BLKI	FWSB	1	1	1	17	17	1046	1.0173	1.0096	0.0077
201	CHA	7/10/2007	1	SL-4	GL	5		SPSU	152		INV	AMP	AMP	1	1	3	5	8	709	1.3365	1.3346	0.0019
201	CHA	7/10/2007	1	SL-4	GL	5		SPSU	152		ALGAE	FIL	NA	1	0.7				710	1.3437	1.3378	0.00413
201	CHA	7/10/2007	1	SL-4	GL	5		SPSU	152		DET		NA	1	0.3				710	1.3437	1.3378	0.00177
202	CHA	7/10/2007	1	SL-4	GL	7		SPSU	157		INS	COL	INS	1	0.5				706	1.3762	1.324	0.0261
202	CHA	7/10/2007	1	SL-4	GL	7		SPSU	157		TER	BEE	TER-INV	1	0.5				706	1.3762	1.324	0.0261
203	CHA	7/10/2007	1	SL-4	SAC		840	STMU	380		ALGAE	FIL	ALG	1								NA
203	CHA	7/10/2007	1	SL-4	SAC		840	STMU	380		SED	SAND	NA	1								NA
204	CHA	7/10/2007	1	SL-4	SAC		841	SPSU	141		INV	AMP	AMP	1	0.3				1541	1.3281	1.2888	0.01179
204	CHA	7/10/2007	1	SL-4	SAC		841	SPSU	141		INV	GAS	INV-VEG	1	0.5				1541	1.3281	1.2888	0.01965
204	CHA	7/10/2007	1	SL-4	SAC		841	SPSU	141		SJ		NA	1	0.2				1541	1.3281	1.2888	0.00786
205	CHA	7/10/2007	1	SL-4	SAC		842	SPSU	130		INV	AMP	AMP	1	0.9				1540	1.3153	1.2899	0.02286
205	CHA	7/10/2007	1	SL-4	SAC		842	SPSU	130		ALGAE	FIL	NA	1	0.1				1540	1.3153	1.2899	0.00254
206	CHA	7/10/2007	1	SL-4	SAC		843	PIN	90		ALGAE	FIL	ALG	1	0.3				1543	1.8903	1.2911	0.17976
206	CHA	7/10/2007	1	SL-4	SAC		843	PIN	90		SED	SAND	NA	1	0.7				1543	1.8903	1.2911	0.41944
207	CHA	7/10/2007	1	SL-4	SAC		844	AMEE	412		INV	AMP	AMP	1	0.5				1542	1.3235	1.2889	0.0173
207	CHA	7/10/2007	1	SL-4	SAC		844	AMEE	412		INV	CRU	CRU	1	0.5				1542	1.3235	1.2889	0.0173
208	CHA	7/10/2007	1	SL-7	GL	6		LMB	472		ALGAE	FIL	NA	1	0.1				176	1.3336	1.2672	0.00664
208	CHA	7/10/2007	1	SL-7	GL	6		LMB	472		PLANT		NA	1	0.9				176	1.3336	1.2672	0.05976
209	CHA	7/10/2007	1	SL-7	GL	7		LMB	249		FISH	UNK	FISH-UNID	1	0.5				175	1.3024	1.29	0.0062
209	CHA	7/10/2007	1	SL-7	GL	7		LMB	249		ALGAE	FIL	NA	1	0.5				175	1.3024	1.29	0.0062
210	CHA	7/10/2007	1	SL-7	GL	8		LMB	210		INV	AMP	AMP	1	1	1	7		216	1.3251	1.323	0.0021
210	CHA	7/10/2007	1	SL-7	GL	8		LMB	210		FISH	UNK	FISH-UNID	1	1	2	11	22	215	1.3597	1.328	0.0317
210	CHA	7/10/2007	1	SL-7	GL	8		LMB	210		INS	TRILA	INS	1	1	1	3		232	1.336	1.3363	0
210	CHA	7/10/2007	1	SL-7	GL	8		LMB	210		INV	UNK	INV-UNID	1	0.1				233	1.3513	1.3379	0.00134
210	CHA	7/10/2007	1	SL-7	GL	8		LMB	210		ALGAE	FIL	NA	1	0.65				233	1.3513	1.3379	0.00871
210	CHA	7/10/2007	1	SL-7	GL	8		LMB	210		TER	PLANT	NA	1	0.1				233	1.3513	1.3379	0.00134
210	CHA	7/10/2007	1	SL-7	GL	8		LMB	210		UNID		UNID	1	0.15				233	1.3513	1.3379	0.00201
211	CHA	7/10/2007	1	SL-7	GL	9		RESU	240		INV	AMP	AMP	1	1	49	2	8	213	1.385	1.3483	0.0367
211	CHA	7/10/2007	1	SL-7	GL	9		RESU	240		FISH	UNK	FISH-UNID	1	0.15				157	1.3246	1.2759	0.007305
211	CHA	7/10/2007	1	SL-7	GL	9		RESU	240		FISH	UNK	FISH-UNID	1	1			20	212	1.382	1.3542	0.0278
211	CHA	7/10/2007	1	SL-7	GL	9		RESU	240		INS	TRILA	INS	1	1	2	5	8	158	1.2793	1.2787	0.0006
211	CHA	7/10/2007	1	SL-7	GL	9		RESU	240		INV	UNK	INV-UNID	1	0.75				157	1.3246	1.2759	0.036525
211	CHA	7/10/2007	1	SL-7	GL	9		RESU	240		INV	GAS	INV-VEG	1	1	33	1	2	214	1.3655	1.3299	0.0356
211	CHA	7/10/2007	1	SL-7	GL	9		RESU	240		ALGAE	FIL	NA	1	0.1				157	1.3246	1.2759	0.00487
212	CHA	7/10/2007	1	SL-7	GL	10		LMB	366		FISH	UNK	FISH-UNID	1	0.05				211	1.3878	1.3591	0.001435
212	CHA	7/10/2007	1	SL-7	GL	10		LMB	366		INV	UNK	INV-UNID	1	0.25				211	1.3878	1.3591	0.007175
212	CHA	7/10/2007	1	SL-7	GL	10		LMB	366		ALGAE	FIL	NA	1	0.7				211	1.3878	1.3591	0.02009
213	CHA	7/10/2007	1	SL-7	GL	11		LMB	414		INV	AMP	AMP	1	1				156	1.2868	1.2855	0.0013
213	CHA	7/10/2007	1	SL-7	GL	11		LMB	414		ALGAE	FIL	NA	1	0.8				179	1.3305	1.2725	0.0464
213	CHA	7/10/2007	1	SL-7	GL	11		LMB	414		PLANT	AQU	NA	1	0.2				179	1.3305	1.2725	0.0116
214	CHA	7/10/2007	1	SL-7	GL	14		LMB	394		INV	CRAY	CRAY	1	0.6				180	1.3909	1.2753	0.06936
214	CHA	7/10/2007	1	SL-7	GL	14		LMB	394		INV	CRAY	CRAY	1	1	1			181	1.6238	1.2837	0.3401
214	CHA	7/10/2007	1	SL-7	GL	14		LMB	394		FISH	UNK	FISH-UNID	1	0.1				180	1.3909	1.2753	0.01156
214	CHA	7/10/2007	1	SL-7	GL	14		LMB	394		PLANT	AQU	NA	1	0.3				180	1.3909	1.2753	0.03468
215	CHA	7/10/2007	1	SL-7	GL	15		LMB	308		INV	CRAY	CRAY	1	0.8				178	1.4239	1.2672	0.12536
215	CHA	7/10/2007	1	SL-7	GL	15		LMB	308		ALGAE	FIL	NA	1	0.2				178	1.4239	1.2672	0.03134
216	CHA	7/10/2007	1	SL-7	GL	16		LMB	310		FISH	UNK	FISH-UNID	1	0.3				177	1.3274	1.2754	0.0156
216	CHA	7/10/2007	1	SL-7	GL	16		LMB	310		INV	UNK	INV-UNID	1	0.05				177	1.3274	1.2754	0.0026
216	CHA	7/10/2007	1	SL-7	GL	16		LMB	310		ALGAE	FIL	NA	1	0.5				177	1.3274	1.2754	0.026
216	CHA	7/10/2007	1	SL-7	GL	16		LMB	310		PLANT	VAL	NA	1	0.15				177	1.3274	1.2754	0.0078
217	CHA	7/10/2007	1	SL-7	GL	17		LMB	332		INV	CRAY	CRAY	1	0.3				160	1.3356	1.2871	0.01455
217	CHA	7/10/2007	1	SL-7	GL	17		LMB	332		INV	CRAY	CRAY	1	1	1	30		159	1.6986	1.2877	0.4109
217	CHA	7/10/2007	1	SL-7	GL	17		LMB	332		PLANT		NA	1	0.7				160	1.3356	1.2871	0.03395
218	CHA	7/10/2007	1	SL-7	GL	18		RESU	226		INV	AMP	AMP	1	1				163	1.2948	1.2922	0.0026
218	CHA	7/10/2007	1	SL-7	GL	18		RESU	226		FISH	UNK	FISH-UNID	1	0.1				164	1.3689	1.2907	0.00782
218	CHA	7/10/2007	1	SL-7	GL	18		RESU	226		INV	GAS	INV-VEG	1	0.75				164	1.3689	1.2907	0.05865
218	CHA	7/10/2007	1	SL-7	GL	18		RESU	226		ALGAE	FIL	NA	1	0.15				164	1.3689	1.2907	0.01173
219	CHA	7/10/2007	1	SL-7	GL	19		LMB	292		FISH	UNK	FISH-UNID	1					162	1.331	1.2925	0
219	CHA	7/10/2007	1	SL-7	GL	19		LMB	292		FISH	LEP	LEP	1	1	1	60		161	1.2919	1.2848	0.0071
219	CHA	7/10/2007	1	SL-7	GL	19		LMB	292		PLANT		NA	1					162	1.331	1.2925	0
220	CHA	7/10/2007	1	SL-7	SAC		798	SPSU	122		INV	AMP	AMP	1	0.5				1359	1.3552	1.2868	0.0342
220	CHA	7/10/2007	1	SL-7	SAC		798	SPSU	122		INV	UNK	INV-UNID	1	0.4				1359	1.3552	1.2868	0.02736
220	CHA	7/10/2007	1	SL-7	SAC		798	SPSU	122		ALGAE	FIL	NA	1	0.1				1359	1.3552	1.2868	0.00684
221	CHA	7/10/2007	1	SL-7	SAC		799	LMB	190		FISH	RAKI	FWSB	1	1	3	SMALL	SMALL	1360	1.3959	1.2702	0.1257
222	CHA	7/10/2007	1	SL-7	SAC		800	LMB	178		FISH	UNK	FISH-UNID	1	1	1	SMALL	SMALL	1362	1.3014	1.28	0.0214
222	CHA	7/10/2007	1	SL-7	SAC		800	LMB	178		FISH	BLKI	FWSB	1	1	1	SMALL	SMALL	1361	1.3416	1.2866	0.055
223	CHA	7/10/2007	1	SL-7	SAC		801	LMB	244		FISH	UNK	FISH-UNID	1	0.5				1366	1.4756	1.2894	0.0931
223	CHA	7/10/2007	1	SL-7	SAC		801	LMB	244		FISH	BLKI	FWSB	1	1		35	35	1365	1.3234	1.2754	0.048
223	CHA	7/10/2007	1	SL-7	SAC		801	LMB	244		FISH	RAKI	FWSB	1	1	2	25	35	1364	1.396	1.2728	0.1232
223	CHA	7/10/2007	1	SL-7	SAC		801	LMB	244		FISH	LEP	LEP	1	1	1	25	25	1363	1.3146	1.2744	0.0402
223	CHA	7/10/2007	1	SL-7	SAC		801	LMB	244		SJ		NA	1	0.5				1366	1.4756	1.2894	0.0931
224	CHA	7/10/2007	1	SL-8	GL	11		LMB	351		INV	PARA	INV-VEG	1	1				368	1.3333	1.3336	0
224	CHA	7/10/2007	1	SL-8	GL	11		LMB	351		ALGAE	FIL	NA	1	0.9				369	1.3247	1.3226	0.00189
224	CHA	7/10/2007	1	SL-8	GL	11		LMB	351		DET		NA	1	0.1				369	1.3247	1.3226	0.00021
225	CHA	7/10/2007	1	SL-8	GL	12		LMB	244		INV	CRAY	CRAY	1	0.05				1044	1.0504	0.9992	0.00256
225	CHA	7/10/2007	1	SL-8	GL	12		LMB	244		FISH	UNK	FISH-UNID	1	0.85				1044	1.0504	0.9992	0.04352
225	CHA	7/10/2007	1	SL-8	GL	12		LMB	244		ALGAE	FIL	NA	1	0.1				1044	1.0504	0.9992	0.00512
226	CHA	7/10/2007	1	SL-8	GL	13		LMB	240		FISH	UNK	FISH-UNID	1	0.1				705	1.3331	1.323	0.00101
226	CHA	7/10/2007	1	SL-8	GL	13		LMB	240		FISH	UNK	FISH-UNID	1	1	3	5	8	707	1.3707	1.3328	0.0379
226	CHA	7/10/2007	1	SL-8	GL	13		LMB	240		ALGAE	FIL	NA	1	0.9				705	1.3331	1.323	0.00909
227	CHA	7/10/2007	1	SL-8	SAC		763	PIN	80		EMPTY		NA	1								0
228	CHA	7/10/2007	1	SL-8	SAC		767	SPSU	133		INV	AMP	AMP	1	0.6				1389	1.3434	1.2906	0.03168
228	CHA	7/10/2007	1	SL-8	SAC		767	SPSU	133		ALGAE	FIL	NA	1	0.3				1389	1.3434	1.2906	0.01584
228	CHA	7/10/2007	1	SL-8	SAC		767	SPSU	133		TER	ANT	TER-INV	1	0.05				1389	1.3434	1.2906	0.00264
228	CHA	7/10/2007	1	SL-8	SAC		767	SPSU	133		UNID		UNID	1	0.05				1389	1.3434	1.2906	0.00264
229	CHA	7/10/2007	1	SL-8	SAC		768	SPSU	118		INV	AMP	AMP	1	0.8				1391	1.3292	1.2839	0.03624
229	CHA	7/10/2007	1	SL-8	SAC		768	SPSU	118		INV	UNK	INV-UNID	1	0.1				1391	1.3292	1.2839	0.00453
229	CHA	7/10/2007	1	SL-8	SAC		768	SPSU	118		ALGAE	FIL	NA	1	1				1390	1.3188	1.2884	0.0304
229	CHA	7/10/2007	1	SL-8	SAC		768	SPSU	118		TER	INV	TER-INV	1	0.1				1391	1.3292	1.2839	0.00453
230	CHA	7/10/2007	1	SL-8	SAC		769	SPSU	126		INV	AMP	AMP	1	1				1393	1.3444	1.2865	0.0579
230	CHA	7/10/2007	1	SL-8	SAC		769	SPSU	126		ALGAE	FIL	NA	1	1				1392	1.3501	1.2855	0.0646
231	CHA	7/10/2007	1		GL	21		UNK	264		FISH	UNK	FISH-UNID	1	0.5				739	1.3435	1.3135	0.015
231	CHA	7/10/2007	1		GL	21		UNK	264		ALGAE	FIL	NA	1	0.5				739	1.3435	1.3135	0.015
232	CHA	7/10/2007	1		GL	27		LMB	450		FISH	UNK	FISH-UNID	1	0.05				367	1.3358	1.3253	0.000525
232	CHA	7/10/2007	1		GL	27		LMB	450		FISH	UNK	FISH-UNID	1	1				366	1.3548	1.3272	0.0276
232	CHA	7/10/2007	1		GL	27		LMB	450		DET		NA	1	0.05				367	1.3358	1.3253	0.000525
232	CHA	7/10/2007	1		GL	27		LMB	450		PLANT	AQU	NA	1	0.9				367	1.3358	1.3253	0.00945
233	CHA	7/10/2007	1		GL	31		UNK	180		FISH	UNK	FISH-UNID	1	0.5				708	1.3722	1.332	0.0201
233	CHA	7/10/2007	1		GL	31		UNK	180		ALGAE	FIL	NA	1	0.5				708	1.3722	1.332	0.0201
234	CHA	7/10/2007	1		GL	34		UNK	162		FISH	UNK	FISH-UNID	1	0.5				260	1.3105	1.3069	0.0018
234	CHA	7/10/2007	1		GL	34		UNK	162		ALGAE	FIL	NA	1	0.5				260	1.3105	1.3069	0.0018
234	CHA	7/10/2007	1		GL	34		UNK	162		ALGAE	FIL	NA	1	1				259	1.3205	1.3063	0.0142
235	CHA	7/10/2007	1		GL	52		GRSN	151		ALGAE	FIL	NA	1	0.55				740	1.3253	1.3103	0.00825
235	CHA	7/10/2007	1		GL	52		GRSN	151		FISH	PIN	PIN	1	0.45				740	1.3253	1.3103	0.00675
236	CHA	7/10/2007	1		SAC		669	LACH	224		DET		DET	1	1				1325	1.3471	1.2854	0.0617
237	CHA	7/10/2007	1		SAC		670	AMEE	475		EMPTY		NA	1								0
238	CHA	7/10/2007	1		SAC		671	PIN	82		ALGAE	FIL	ALG	1	1				1326	1.291	1.2854	0.0056
239	CHA	7/10/2007	1		SAC		672	SPSU	118		INV	AMP	AMP	1	1	5	5	10	1327	1.2971	1.2902	0.0069
239	CHA	7/10/2007	1		SAC		672	SPSU	118		INS	COL	INS	1	0.3				1328	1.2983	1.2801	0.00546
239	CHA	7/10/2007	1		SAC		672	SPSU	118		ALGAE	FIL	NA	1	0.7				1328	1.2983	1.2801	0.01274
240	CHA	7/10/2007	1		SAC		673	SPSU	122		INV	UNK	INV-UNID	1	1				1304	1.3044	1.2857	0.0187
240	CHA	7/10/2007	1		SAC		673	SPSU	122		ALGAE	FIL	NA	1	0.5				1330	1.2925	1.272	0.01025
240	CHA	7/10/2007	1		SAC		673	SPSU	122		SJ		NA	1	0.5				1330	1.2925	1.272	0.01025
241	CHA	7/10/2007	1		SAC		674	SPSU	128		INV	AMP	AMP	1	0.1				1329	1.3246	1.2862	0.00384
241	CHA	7/10/2007	1		SAC		674	SPSU	128		ALGAE	FIL	NA	1	0.5				1329	1.3246	1.2862	0.0192
241	CHA	7/10/2007	1		SAC		674	SPSU	128		TER	ANT	TER-INV	1	0.4				1329	1.3246	1.2862	0.01536
242	CHA	7/10/2007	1		SAC		846	STMU	516		ALGAE	FIL	ALG	1								NA
242	CHA	7/10/2007	1		SAC		846	STMU	516		SED	SAND	NA	1								NA
243	CHA	7/11/2007	1	SL-11	GL	209		SPSU	158		INV	AMP	AMP	1	0.5				953	1.3374	1.3062	0.0156
243	CHA	7/11/2007	1	SL-11	GL	209		SPSU	158		INV	AMP	AMP	1	1	30	3	7	955	1.3543	1.3367	0.0176
243	CHA	7/11/2007	1	SL-11	GL	209		SPSU	158		INV	ISO	INV-VEG	1	0.1				953	1.3374	1.3062	0.00312
243	CHA	7/11/2007	1	SL-11	GL	209		SPSU	158		INV	ISO	INV-VEG	1	1	7	4	10	956	1.3183	1.3143	0.004
243	CHA	7/11/2007	1	SL-11	GL	209		SPSU	158		DET		NA	1	0.1				953	1.3374	1.3062	0.00312
243	CHA	7/11/2007	1	SL-11	GL	209		SPSU	158		PLANT	AQU	NA	1	0.2				953	1.3374	1.3062	0.00624
243	CHA	7/11/2007	1	SL-11	GL	209		SPSU	158		UNID		UNID	1	0.1				953	1.3374	1.3062	0.00312
244	CHA	7/11/2007	1	SL-19	GL	261		SPSU	160		INV	AMP	AMP	1	1			6	187	1.2702	1.2682	0.002
244	CHA	7/11/2007	1	SL-19	GL	261		SPSU	160		INV	BLCRB	BLCB	1	0.8				184	1.3007	1.2671	0.02688
244	CHA	7/11/2007	1	SL-19	GL	261		SPSU	160		INS	CHILA	INS	1	1			3	185	1.2887	1.2706	0.0181
244	CHA	7/11/2007	1	SL-19	GL	261		SPSU	160		ALGAE	FIL	NA	1	0.1				184	1.3007	1.2671	0.00336
244	CHA	7/11/2007	1	SL-19	GL	261		SPSU	160		PLANT	AQU	NA	1	0.1				184	1.3007	1.2671	0.00336
245	CHA	7/11/2007	1	SL-19	GL	262		SPSU	155		INS	UNK	INS	1	0.9				204	1.3339	1.3212	0.01143
245	CHA	7/11/2007	1	SL-19	GL	262		SPSU	155		INV	ISO	INV-VEG	1	1			4	203	1.3184	1.3176	0.0008
245	CHA	7/11/2007	1	SL-19	GL	262		SPSU	155		ALGAE	FIL	NA	1	0.05				204	1.3339	1.3212	0.000635
245	CHA	7/11/2007	1	SL-19	GL	262		SPSU	155		TER	PLANT	NA	1	0.05				204	1.3339	1.3212	0.000635
246	CHA	7/11/2007	1	SL-31	GL	104		COSN	492		FISH	UNK	FISH-UNID	1	0.5			NA	197	1.4375	1.3072	0.06515
246	CHA	7/11/2007	1	SL-31	GL	104		COSN	492		FISH	INSI	FWSB	1	1		35		199	1.3799	1.3108	0.0691
246	CHA	7/11/2007	1	SL-31	GL	104		COSN	492		PLANT	UNK	NA	1	0.4				197	1.4375	1.3072	0.05212
246	CHA	7/11/2007	1	SL-31	GL	104		COSN	492		FISH	PIN	PIN	1	1	3			198	1.4436	1.3084	0.1352
246	CHA	7/11/2007	1	SL-31	GL	104		COSN	492		INV	SHRIMP	SHRIMP	1	0.1				197	1.4375	1.3072	0.01303
246	CHA	7/11/2007	1	SL-31	GL	104		COSN	492		FISH	SPSE	SWSB	1	1		85		200	2.6167	1.3124	1.3043
247	CHA	7/11/2007	1	SL-31	GL	149		COSN	456		FISH	UNK	FISH-UNID	1	0.3				1032	1.0514	1.001	0.01512
247	CHA	7/11/2007	1	SL-31	GL	149		COSN	456		PLANT	AQU	NA	1	0.7				1032	1.0514	1.001	0.03528
248	CHA	7/11/2007	1	SL-31	GL	154		COSN	712		FISH	UNK	FISH-UNID	1	0.5				940	1.8238	1.3519	0.23595
248	CHA	7/11/2007	1	SL-31	GL	154		COSN	712		DET		NA	1	0.5				940	1.8238	1.3519	0.23595
249	CHA	7/11/2007	1	SL-31	GL	156		COSN	520		INV	DECA	CRU	1	0.15				990	1.1097	1.0164	0.013995
249	CHA	7/11/2007	1	SL-31	GL	156		COSN	520		FISH	UNK	FISH-UNID	1	0.05				990	1.1097	1.0164	0.004665
249	CHA	7/11/2007	1	SL-31	GL	156		COSN	520		PLANT	AQU	NA	1	0.8				990	1.1097	1.0164	0.07464
250	CHA	7/11/2007	1	SL-31	GL	264		COSN	432		DET		NA	1	0.1				985	1.1374	1.0157	0.01217
250	CHA	7/11/2007	1	SL-31	GL	264		COSN	432		PLANT	AQU	NA	1	0.6				985	1.1374	1.0157	0.07302
250	CHA	7/11/2007	1	SL-31	GL	264		COSN	432		FISH	PIN	PIN	1	0.3				985	1.1374	1.0157	0.03651
251	CHA	7/11/2007	1	SL-31	GL	266		COSN	502		FISH	UNK	FISH-UNID	1	0.3				1033	1.0175	0.9921	0.00762
251	CHA	7/11/2007	1	SL-31	GL	266		COSN	502		DET		NA	1	0.2				1033	1.0175	0.9921	0.00508
251	CHA	7/11/2007	1	SL-31	GL	266		COSN	502		PLANT	AQU	NA	1	0.5				1033	1.0175	0.9921	0.0127
252	CHA	7/11/2007	1	SL-8	GL	130		SPSU	145		INS	UNK	INS	1	0.05				230	1.3564	1.3353	0.001055
252	CHA	7/11/2007	1	SL-8	GL	130		SPSU	145		INV	ISO	INV-VEG	1	1			4	229	1.3343	1.3337	0.0006
252	CHA	7/11/2007	1	SL-8	GL	130		SPSU	145		ALGAE	FIL	NA	1	0.95				230	1.3564	1.3353	0.020045
253	CHA	7/11/2007	1	SL-8	GL	131		RESU	199		INV	AMP	AMP	1	1	9	2	8	227	1.3339	1.326	0.0079
253	CHA	7/11/2007	1	SL-8	GL	131		RESU	199		INS	UNK	INS	1	0.99				228	1.353	1.3321	0.020691
253	CHA	7/11/2007	1	SL-8	GL	131		RESU	199		ALGAE	FIL	NA	1	0.01				228	1.353	1.3321	0.000209
254	CHA	7/11/2007	1	SL-8	GL	132		SPSU	156		INV	AMP	AMP	1	1	2	3	3	225	1.3417	1.3419	0
254	CHA	7/11/2007	1	SL-8	GL	132		SPSU	156		INS	DIPLA	INS	1	1			3	207	1.3152	1.3147	0.0005
254	CHA	7/11/2007	1	SL-8	GL	132		SPSU	156		INS	TRILA	INS	1	1			4	226	1.3358	1.3357	1.00E-04
254	CHA	7/11/2007	1	SL-8	GL	132		SPSU	156		INV	UNK	INV-UNID	1	0.1				208	1.3387	1.3219	0.00168
254	CHA	7/11/2007	1	SL-8	GL	132		SPSU	156		ALGAE	FIL	NA	1	0.9				208	1.3387	1.3219	0.01512
254	CHA	7/11/2007	1	SL-8	GL	132		SPSU	156		TER	ANT	TER-INV	1	1			3	206	1.3208	1.3204	0.0004
254	CHA	7/11/2007	1	SL-8	GL	132		SPSU	156		TER	MIL	TER-INV	1	1			13	205	1.3378	1.3265	0.0113
255	CHA	7/11/2007	1	SL-8	GL	133		RESU	215		INV	AMP	AMP	1	0.75				108	1.2706	1.251	0.0147
255	CHA	7/11/2007	1	SL-8	GL	133		RESU	215		INV	AMP	AMP	1	1	27	3	7	138	1.3416	1.3194	0.0222
255	CHA	7/11/2007	1	SL-8	GL	133		RESU	215		INV	CRAY	CRAY	1	1	1			139	1.3282	1.3136	0.0146
255	CHA	7/11/2007	1	SL-8	GL	133		RESU	215		INS	DIPLA	INS	1	1	1			102	1.2757	1.2759	0
255	CHA	7/11/2007	1	SL-8	GL	133		RESU	215		ALGAE	FIL	NA	1	0.25				108	1.2706	1.251	0.0049
256	CHA	7/12/2007	1	MS-4.5	GL	10		COSN	760		FISH	UNK	FISH-UNID	1	0.08				317	1.346	1.3384	0.000608
256	CHA	7/12/2007	1	MS-4.5	GL	10		COSN	760		ALGAE	FIL	NA	1	0.92				317	1.346	1.3384	0.006992
257	CHA	7/12/2007	1	SL-11	GL	6		LMB	299		FISH		FISH-UNID	1	0.05				300	1.3082	1.2772	0.00155
257	CHA	7/12/2007	1	SL-11	GL	6		LMB	299		INS		INS	1	0.15				300	1.3082	1.2772	0.00465
257	CHA	7/12/2007	1	SL-11	GL	6		LMB	299		ALGAE	FIL	NA	1	0.3				300	1.3082	1.2772	0.0093
257	CHA	7/12/2007	1	SL-11	GL	6		LMB	299		DET		NA	1	0.5				300	1.3082	1.2772	0.0155
258	CHA	7/12/2007	1	SL-11	GL	7		SPSU	165		INS	UNK	INS	1	0.01				304	1.3232	1.2914	0.000318
258	CHA	7/12/2007	1	SL-11	GL	7		SPSU	165		ALGAE	FIL	NA	1	0.99				304	1.3232	1.2914	0.031482
258	CHA	7/12/2007	1	SL-11	GL	7		SPSU	165		TER	ANT	TER-INV	1	1				303	1.2907	1.2903	0.0004
259	CHA	7/12/2007	1	SL-12	GL	33		SPSU	168		INS		INS	1	1				248	1.2942	1.2741	0.0201
259	CHA	7/12/2007	1	SL-12	GL	33		SPSU	168		TER	ANT	TER-INV	1	1		4		247	1.3114	1.309	0.0024
260	CHA	7/12/2007	1	SL-13	GL	8		RESU	222		INV	AMP	AMP	1	1	66	2	7	318	1.3286	1.3019	0.0267
260	CHA	7/12/2007	1	SL-13	GL	8		RESU	222		INS	CHILA	INS	1	1	12	3	7	319	1.3011	1.2999	0.0012
260	CHA	7/12/2007	1	SL-13	GL	8		RESU	222		INV	UNK	INV-UNID	1	0.7				322	1.3278	1.2939	0.02373
260	CHA	7/12/2007	1	SL-13	GL	8		RESU	222		INV	GAS	INV-VEG	1	1	4	1	2	321	1.2915	1.2916	0
260	CHA	7/12/2007	1	SL-13	GL	8		RESU	222		INV	ISO	INV-VEG	1	1	4	1	4	320	1.2975	1.2966	0.0009
260	CHA	7/12/2007	1	SL-13	GL	8		RESU	222		ALGAE	FIL	NA	1	0.2				322	1.3278	1.2939	0.00678
260	CHA	7/12/2007	1	SL-13	GL	8		RESU	222		DET		NA	1	0.1				322	1.3278	1.2939	0.00339
261	CHA	7/12/2007	1	SL-13	GL	9		SPSU	152		INV	AMP	AMP	1	1	3	2	2	308	1.2795	1.2786	0.0009
261	CHA	7/12/2007	1	SL-13	GL	9		SPSU	152		INS	CHILA	INS	1	1	2		2	311	1.3039	1.304	0
261	CHA	7/12/2007	1	SL-13	GL	9		SPSU	152		INV	UNK	INV-UNID	1	0.5				313	1.3353	1.3177	0.0088
261	CHA	7/12/2007	1	SL-13	GL	9		SPSU	152		INV	ISO	INV-VEG	1	1	6	5	7	307	1.2908	1.2764	0.0144
261	CHA	7/12/2007	1	SL-13	GL	9		SPSU	152		INV	LEECH	INV-VEG	1	1			5	310	1.3044	1.3052	0
261	CHA	7/12/2007	1	SL-13	GL	9		SPSU	152		ALGAE	FIL	NA	1	0.5				313	1.3353	1.3177	0.0088
261	CHA	7/12/2007	1	SL-13	GL	9		SPSU	152		TER	ANT	TER-INV	1	1			3	312	1.3121	1.3119	0.0002
262	CHA	7/12/2007	1	SL-16	GL	34		SPSU	162		INV	AMP	AMP	1	1			UNK	193	1.2894	1.2884	0.001
262	CHA	7/12/2007	1	SL-16	GL	34		SPSU	162		INV	AMP	AMP	1	0.1				192	1.3531	1.2871	0.0066
262	CHA	7/12/2007	1	SL-16	GL	34		SPSU	162		INV	UNK	INV-UNID	1	0.1				192	1.3531	1.2871	0.0066
262	CHA	7/12/2007	1	SL-16	GL	34		SPSU	162		PLANT		NA	1	0.8				192	1.3531	1.2871	0.0528
262	CHA	7/12/2007	1	SL-16	GL	34		SPSU	162		TER	INV	TER-INV	1	1			UNK	194	1.2993	1.289	0.0103
263	CHA	7/12/2007	1	SL-16	GL	35		SPSU	150		INS	CHILA	INS	1	1	3	2	2	219	1.3112	1.3105	0.0007
263	CHA	7/12/2007	1	SL-16	GL	35		SPSU	150		INS	DIPPU	INS	1	1			4	218	1.3149	1.3142	0.0007
263	CHA	7/12/2007	1	SL-16	GL	35		SPSU	150		INS	UNK	INS	1	0.5				202	1.3527	1.3275	0.0126
263	CHA	7/12/2007	1	SL-16	GL	35		SPSU	150		INV	ISO	INV-VEG	1	1	6	2	6	222	1.3365	1.3315	0.005
263	CHA	7/12/2007	1	SL-16	GL	35		SPSU	150		DET		NA	1	0.5				202	1.3527	1.3275	0.0126
263	CHA	7/12/2007	1	SL-16	GL	35		SPSU	150		TER	ANT	TER-INV	1	1	4	3	5	217	1.3198	1.3182	0.0016
264	CHA	7/12/2007	1	SL-16	GL	36		SPSU	163		INV	AMP	AMP	1	1	3	2	5	191	1.2784	1.2764	0.002
264	CHA	7/12/2007	1	SL-16	GL	36		SPSU	163		INS	TRI	INS	1	1	2	4	10				NA
264	CHA	7/12/2007	1	SL-16	GL	36		SPSU	163		INV	UNK	INV-UNID	1	1				190	1.3082	1.3066	0.0016
265	CHA	7/12/2007	1	SL-16	GL	37		PIN	189		ALGAE	FIL	ALG	1	0.85				224	1.3593	1.3466	0.010795
265	CHA	7/12/2007	1	SL-16	GL	37		PIN	189		FISH	UNK	FISH-UNID	1	0.05				224	1.3593	1.3466	0.000635
265	CHA	7/12/2007	1	SL-16	GL	37		PIN	189		INS	TRILA	INS	1	1			5	220	1.329	1.3289	1.00E-04
265	CHA	7/12/2007	1	SL-16	GL	37		PIN	189		INV	UNK	INV-UNID	1	0.1				224	1.3593	1.3466	0.00127
265	CHA	7/12/2007	1	SL-16	GL	37		PIN	189		INV	GAS	INV-VEG	1	1			1	223	1.3389	1.3369	0.002
266	CHA	7/12/2007	1	SL-16	GL	38		PIN	185		INV	AMP	AMP	1	1	2	5	5	188	1.2879	1.2881	0
266	CHA	7/12/2007	1	SL-16	GL	38		PIN	185		FISH	UNK	FISH-UNID	1	0.05				186	1.3232	1.2721	0.002555
266	CHA	7/12/2007	1	SL-16	GL	38		PIN	185		INV	UNK	INV-UNID	1	0.05				186	1.3232	1.2721	0.002555
266	CHA	7/12/2007	1	SL-16	GL	38		PIN	185		PLANT	UNK	PLT	1	0.7				186	1.3232	1.2721	0.03577
266	CHA	7/12/2007	1	SL-16	GL	38		PIN	185		INV	SHRIMP	SHRIMP	1	0.2				186	1.3232	1.2721	0.01022
267	CHA	7/12/2007	1	SL-19	GL	11		SPSU	182		INS	HEM	INS	1	1				337	1.2982	1.2979	0.0003
267	CHA	7/12/2007	1	SL-19	GL	11		SPSU	182		INS	HEM	INS	1	1			1	338	1.2908	1.2897	0.0011
267	CHA	7/12/2007	1	SL-19	GL	11		SPSU	182		INV	UNK	INV-UNID	1	0.07				339	1.3279	1.2835	0.003108
267	CHA	7/12/2007	1	SL-19	GL	11		SPSU	182		INV	ISO	INV-VEG	1	1	2	5	7	336	1.3099	1.3054	0.0045
267	CHA	7/12/2007	1	SL-19	GL	11		SPSU	182		INV	PARA	INV-VEG	1	1			5	335	1.3024	1.3029	0
267	CHA	7/12/2007	1	SL-19	GL	11		SPSU	182		ALGAE	FIL	NA	1	0.28				339	1.3279	1.2835	0.012432
267	CHA	7/12/2007	1	SL-19	GL	11		SPSU	182		DET		NA	1	0.65				339	1.3279	1.2835	0.02886
268	CHA	7/12/2007	1	SL-19	GL	12		SPSU	160		INV	CRU	CRU	1	0.65				306	1.3006	1.2694	0.02028
268	CHA	7/12/2007	1	SL-19	GL	12		SPSU	160		ALGAE	FIL	NA	1	0.35				306	1.3006	1.2694	0.01092
268	CHA	7/12/2007	1	SL-19	GL	12		SPSU	160		TER	CAT	TER-INV	1	1			20	305	1.3096	1.2635	0.0461
269	CHA	7/12/2007	1	SL-19	GL	13		SPSU	162		FISH	UNK	FISH-UNID	1	0.02				302	1.3142	1.2827	0.00063
269	CHA	7/12/2007	1	SL-19	GL	13		SPSU	162		INS	UNK	INS	1	0.4				302	1.3142	1.2827	0.0126
269	CHA	7/12/2007	1	SL-19	GL	13		SPSU	162		INV	ISO	INV-VEG	1	1	3	3	6	301	1.2991	1.2944	0.0047
269	CHA	7/12/2007	1	SL-19	GL	13		SPSU	162		DET		NA	1	0.58				302	1.3142	1.2827	0.01827
269	CHA	7/12/2007	1	SL-19	GL	13		SPSU	162		TER	CAT	TER-INV	1	1	2		15	309	1.3257	1.3104	0.0153
270	CHA	7/12/2007	1	SL-20	GL	39		SHEE	421		FISH	UNK	FISH-UNID	1	0.4				957	1.3579	1.3277	0.01208
270	CHA	7/12/2007	1	SL-20	GL	39		SHEE	421		DET		NA	1	0.1				957	1.3579	1.3277	0.00302
270	CHA	7/12/2007	1	SL-20	GL	39		SHEE	421		PLANT	AQU	NA	1	0.5				957	1.3579	1.3277	0.0151
271	CHA	7/12/2007	1	SL-20	GL	40		SPSU	160		DET		NA	1	0.2				959	1.3196	1.3119	0.00154
271	CHA	7/12/2007	1	SL-20	GL	40		SPSU	160		PLANT	AQU	NA	1	0.4				959	1.3196	1.3119	0.00308
271	CHA	7/12/2007	1	SL-20	GL	40		SPSU	160		TER	CAT	TER-INV	1	1	6	10	18	958	1.3719	1.3215	0.0504
271	CHA	7/12/2007	1	SL-20	GL	40		SPSU	160		TER	INV	TER-INV	1	0.4				959	1.3196	1.3119	0.00308
272	CHA	7/12/2007	1	SL-3	GL	1		SPSU	146		INV	UNK	INV-UNID	1	0.05				329	1.3272	1.3088	0.00092
272	CHA	7/12/2007	1	SL-3	GL	1		SPSU	146		ALGAE	FIL	NA	1	0.8				329	1.3272	1.3088	0.01472
272	CHA	7/12/2007	1	SL-3	GL	1		SPSU	146		DET	SEED	NA	1	0.15				329	1.3272	1.3088	0.00276
273	CHA	7/12/2007	1	SL-3	GL	2		WAR	163		FISH	UNK	FISH-UNID	1	0.08				316	1.3523	1.3388	0.00108
273	CHA	7/12/2007	1	SL-3	GL	2		WAR	163		FISH	UNK	FISH-UNID	1	1			20	314	1.3365	1.3164	0.0201
273	CHA	7/12/2007	1	SL-3	GL	2		WAR	163		ALGAE	FIL	NA	1	0.32				316	1.3523	1.3388	0.00432
273	CHA	7/12/2007	1	SL-3	GL	2		WAR	163		INV	SHRIMP	SHRIMP	1	1			15	315	1.337	1.3311	0.0059
273	CHA	7/12/2007	1	SL-3	GL	2		WAR	163		INV	SHRIMP	SHRIMP	1	0.6				316	1.3523	1.3388	0.0081
274	CHA	7/12/2007	1	SL-31	GL	103		COSN	455		FISH	UNK	FISH-UNID	1	0.09				249	1.4241	1.2735	0.013554
274	CHA	7/12/2007	1	SL-31	GL	103		COSN	455		INS	UNK	INS	1	0.01				249	1.4241	1.2735	0.001506
274	CHA	7/12/2007	1	SL-31	GL	103		COSN	455		DET		NA	1	0.9				249	1.4241	1.2735	0.13554
275	CHA	7/12/2007	1	SL-36	GL	98		LMB	392		ALGAE	FIL	NA	1	0.05				182	1.3516	1.2838	0.00339
275	CHA	7/12/2007	1	SL-36	GL	98		LMB	392		PLANT	AQU	NA	1	1				231	1.3681	1.3448	0.0233
275	CHA	7/12/2007	1	SL-36	GL	98		LMB	392		FISH	PIN	PIN	1	0.9				182	1.3516	1.2838	0.06102
275	CHA	7/12/2007	1	SL-36	GL	98		LMB	392		INV	SHRIMP	SHRIMP	1	0.05				182	1.3516	1.2838	0.00339
276	CHA	7/12/2007	1	SL-36	GL	99		COSN	497		FISH	UNK	FISH-UNID	1	0.6				183	1.3393	1.2795	0.03588
276	CHA	7/12/2007	1	SL-36	GL	99		COSN	497		ALGAE	FIL	NA	1	0.2				183	1.3393	1.2795	0.01196
276	CHA	7/12/2007	1	SL-36	GL	99		COSN	497		TER	PLANT	NA	1	1				165	1.3522	1.3024	0.0498
276	CHA	7/12/2007	1	SL-36	GL	99		COSN	497		INV	SHRIMP	SHRIMP	1	0.2				183	1.3393	1.2795	0.01196
277	CHA	7/12/2007	1	SL-36	GL	100		REDR	467		FISH	UNK	FISH-UNID	1	0.3				210	1.3694	1.3607	0.00261
277	CHA	7/12/2007	1	SL-36	GL	100		REDR	467		INS	UNK	INS	1	0.2				210	1.3694	1.3607	0.00174
277	CHA	7/12/2007	1	SL-36	GL	100		REDR	467		DET		NA	1	0.5				210	1.3694	1.3607	0.00435
278	CHA	7/12/2007	1	SL-36	GL	101		COSN	723		FISH	UNK	FISH-UNID	1	0.65				209	1.437	1.3546	0.05356
278	CHA	7/12/2007	1	SL-36	GL	101		COSN	723		DET		NA	1	0.35				209	1.437	1.3546	0.02884
279	CHA	7/12/2007	1	SL-4	GL	31		SPSU	180		INV	UNK	INV-UNID	1	0.5				195	1.3027	1.2993	0.0017
279	CHA	7/12/2007	1	SL-4	GL	31		SPSU	180		ALGAE	FIL	NA	1	0.5				195	1.3027	1.2993	0.0017
279	CHA	7/12/2007	1	SL-4	GL	31		SPSU	180		TER	ANT	TER-INV	1	1			5	196	1.2926	1.2924	0.0002
280	CHA	7/12/2007	1	SL-4	GL	32		RESU	189		INV	AMP	AMP	1	1	4	3	4	201	1.3088	1.3085	0.0003
280	CHA	7/12/2007	1	SL-4	GL	32		RESU	189		FISH	UNK	FISH-UNID	1	0.4				221	1.3504	1.3318	0.00744
280	CHA	7/12/2007	1	SL-4	GL	32		RESU	189		INV	ZOO	INV-VEG	1	1			1	155	1.3562	1.3556	0.0006
280	CHA	7/12/2007	1	SL-4	GL	32		RESU	189		DET		NA	1	0.6				221	1.3504	1.3318	0.01116
281	CHA	7/12/2007	1	SL-7	GL	3		RESU	223		INV	UNK	INV-UNID	1	0.1				324	1.3079	1.3002	0.00077
281	CHA	7/12/2007	1	SL-7	GL	3		RESU	223		INV	GAS	INV-VEG	1	1	4	2	2	323	1.2978	1.2958	0.002
281	CHA	7/12/2007	1	SL-7	GL	3		RESU	223		ALGAE	FIL	NA	1	0.9				324	1.3079	1.3002	0.00693
282	CHA	7/12/2007	1	SL-7	GL	4		SPSU	159		INV	AMP	AMP	1	1			2,4	332	1.2935	1.293	0.0005
282	CHA	7/12/2007	1	SL-7	GL	4		SPSU	159		INS	COL	INS	1	1				330	1.3254	1.3078	0.0176
282	CHA	7/12/2007	1	SL-7	GL	4		SPSU	159		INS	TIPLA	INS	1	1			3	333	1.2936	1.2943	0
282	CHA	7/12/2007	1	SL-7	GL	4		SPSU	159		ALGAE	FIL	NA	1	1				334	1.3231	1.2976	0.0255
283	CHA	7/12/2007	1	SL-7	GL	5		SPSU	167		INV	AMP	AMP	1	1	40	2	7	325	1.3183	1.303	0.0153
283	CHA	7/12/2007	1	SL-7	GL	5		SPSU	167		INS	CHILA	INS	1	1			4	328	1.3008	1.3011	0
283	CHA	7/12/2007	1	SL-7	GL	5		SPSU	167		INS	HEM	INS	1	1			15	327	1.3221	1.3071	0.015
283	CHA	7/12/2007	1	SL-7	GL	5		SPSU	167		ALGAE	FIL	NA	1	0.65				331	1.3711	1.2881	0.05395
283	CHA	7/12/2007	1	SL-7	GL	5		SPSU	167		PLANT	AQU	NA	1	0.35				331	1.3711	1.2881	0.02905
283	CHA	7/12/2007	1	SL-7	GL	5		SPSU	167		INV	SHRIMP	SHRIMP	1	1				326	1.3134	1.3126	0.0008
284	HOM	7/16/2007	1	SL-1	GL	208		LMB	273	274	FISH	LMB	LMB	1	1	1	58	58	1038	1.241	0.9907	0.2503
284	HOM	7/16/2007	1	SL-1	GL	208		LMB	273	274	FISH	UNK	FISH-UNID	1	0.3				1041	1.0121	0.9926	0.00585
284	HOM	7/16/2007	1	SL-1	GL	208		LMB	273	274	FISH	RAKI	FWSB	1	1	3	25	25	1000	1.0839	0.9939	0.09
284	HOM	7/16/2007	1	SL-1	GL	208		LMB	273	274	PLANT	AQU	NA	1	0.7				1041	1.0121	0.9926	0.01365
284	HOM	7/16/2007	1	SL-1	GL	208		LMB	273	274	FISH	GOBY	SWSB	1	1	1	22	22	999	1.0071	0.9975	0.0096
285	HOM	7/16/2007	1	SL-1	GL	213		LMB	384	796	INV	BLCRB	BLCB	1	1	1	VERY LARGE	VERY LARGE	1036	5.5378	0.9846	4.5532
286	HOM	7/16/2007	1	SL-1	GL	215		FGAR	384		FISH	UNK	FISH-UNID	1	1	10	15	25	1042	1.2267	0.9926	0.2341
287	HOM	7/16/2007	1	SL-1	GL	216		LMB	262	255	INV	CRAY	CRAY	1	1	1			519	1.5685	1.3294	0.2391
288	HOM	7/16/2007	1	SL-1	GL	217		RESU	194	153	FISH	UNK	FISH-UNID	1	0.5				972	1.3547	1.3514	0.00165
288	HOM	7/16/2007	1	SL-1	GL	217		RESU	194	153	INV	GAS	INV-VEG	1	0.5				972	1.3547	1.3514	0.00165
289	HOM	7/16/2007	1	SL-1	GL	218		RESU	183	119	INV	GAS	INV-VEG	1	1	MANY			983	1.4266	1.3363	0.0903
290	HOM	7/16/2007	1	SL-1	GL	219		RESU	221	245	INS	DIPLA	INS	1	1				845	1.3272	1.3209	0.0063
290	HOM	7/16/2007	1	SL-1	GL	219		RESU	221	245	INV	GAS	INV-VEG	1	0.95				846	1.423	1.3283	0.089965
290	HOM	7/16/2007	1	SL-1	GL	219		RESU	221	245	DET		NA	1	0.05				846	1.423	1.3283	0.004735
291	HOM	7/16/2007	1	SL-1	GL	220		LMB	310	391	INV	DECA	CRU	1	0.1				563	1.3918	1.3406	0.00512
291	HOM	7/16/2007	1	SL-1	GL	220		LMB	310	391	FISH	UNK	FISH-UNID	1	0.2				563	1.3918	1.3406	0.01024
291	HOM	7/16/2007	1	SL-1	GL	220		LMB	310	391	FISH	UNK	FISH-UNID	1	1	2	SM	SM	562	1.3579	1.3347	0.0232
291	HOM	7/16/2007	1	SL-1	GL	220		LMB	310	391	ALGAE	FIL	NA	1	0.7				563	1.3918	1.3406	0.03584
292	HOM	7/16/2007	1	SL-1	GL	252		LMB	223	142	FISH	UNK	FISH-UNID	1	0.3				557	1.3682	1.3254	0.01284
292	HOM	7/16/2007	1	SL-1	GL	252		LMB	223	142	FISH	UNK	FISH-UNID	1	1	4	20	30	556	1.333	1.2966	0.0364
292	HOM	7/16/2007	1	SL-1	GL	252		LMB	223	142	FISH	INSI	FWSB	1	1	2	34	34	555	1.367	1.2941	0.0729
292	HOM	7/16/2007	1	SL-1	GL	252		LMB	223	142	ALGAE	FIL	NA	1	0.7	1			557	1.3682	1.3254	0.02996
293	HOM	7/16/2007	1	SL-1	GL	253		FGAR	223		FISH	UNK	FISH-UNID	1	0.5				982	1.3631	1.3205	0.0213
293	HOM	7/16/2007	1	SL-1	GL	253		FGAR	223		FISH	RAKI	FWSB	1	1	7	22	28	945	1.476	1.3339	0.1421
293	HOM	7/16/2007	1	SL-1	GL	253		FGAR	223		PLANT	AQU	NA	1	0.5				982	1.3631	1.3205	0.0213
294	HOM	7/16/2007	1	SL-1	GL	255		LMB	288	308	INV	CRAY	CRAY	1	0.05				528	1.3518	1.3273	0.001225
294	HOM	7/16/2007	1	SL-1	GL	255		LMB	288	308	FISH	UNK	FISH-UNID	1	0.1				528	1.3518	1.3273	0.00245
294	HOM	7/16/2007	1	SL-1	GL	255		LMB	288	308	FISH	RAKI	FWSB	1	1	1	30	30	527	1.3833	1.3269	0.0564
294	HOM	7/16/2007	1	SL-1	GL	255		LMB	288	308	ALGAE	FIL	NA	1	0.6				528	1.3518	1.3273	0.0147
294	HOM	7/16/2007	1	SL-1	GL	255		LMB	288	308	DET		NA	1	0.25				528	1.3518	1.3273	0.006125
295	HOM	7/16/2007	1	SL-1	GL	256		LMB	352	607	INV	CRAY	CRAY	1	1	1			546	1.3242	1.3169	0.0073
295	HOM	7/16/2007	1	SL-1	GL	256		LMB	352	607	FISH	UNK	FISH-UNID	1	0.2				547	1.3283	1.3182	0.00202
295	HOM	7/16/2007	1	SL-1	GL	256		LMB	352	607	INS	ODOLA	INS	1	1	1	22	22	545	1.3559	1.3134	0.0425
295	HOM	7/16/2007	1	SL-1	GL	256		LMB	352	607	ALGAE	FIL	NA	1	0.6	1			547	1.3283	1.3182	0.00606
295	HOM	7/16/2007	1	SL-1	GL	256		LMB	352	607	DET		NA	1	0.2				547	1.3283	1.3182	0.00202
296	HOM	7/16/2007	1	SL-1	GL	263		SPSU	174	103	INV	AMP	AMP	1	1	2	2	5	807	1.3255	1.3248	0.0007
296	HOM	7/16/2007	1	SL-1	GL	263		SPSU	174	103	INS	CHILA	INS	1	1	1	20	20	720	1.2744	1.2735	0.0009
296	HOM	7/16/2007	1	SL-1	GL	263		SPSU	174	103	INS	CHIPU	INS	1	1	1	11	11	806	1.2837	1.2794	0.0043
296	HOM	7/16/2007	1	SL-1	GL	263		SPSU	174	103	INS	UNK	INS	1	0.6				808	1.3483	1.3203	0.0168
296	HOM	7/16/2007	1	SL-1	GL	263		SPSU	174	103	INV	GAS	INV-VEG	1	0.1				808	1.3483	1.3203	0.0028
296	HOM	7/16/2007	1	SL-1	GL	263		SPSU	174	103	ALGAE	FIL	NA	1	0.3				808	1.3483	1.3203	0.0084
296	HOM	7/16/2007	1	SL-1	GL	263		SPSU	174	103	TER	CAT	TER-INV	1	1				719	1.2777	1.2755	0.0022
297	HOM	7/16/2007	1	SL-1	GL	264		RESU	188	133	INV	GAS	INV-VEG	1	0.7				984	1.0306	1.0203	0.00721
297	HOM	7/16/2007	1	SL-1	GL	264		RESU	188	133	DET		NA	1	0.3				984	1.0306	1.0203	0.00309
298	HOM	7/16/2007	1	SL-1	GL	272		BLUE	161	77	INV	AMP	AMP	1	1	2	5	10	723	1.2731	1.2704	0.0027
298	HOM	7/16/2007	1	SL-1	GL	272		BLUE	161	77	INS	CHILA	INS	1	1	2	5	5	721	1.2706	1.2693	0.0013
298	HOM	7/16/2007	1	SL-1	GL	272		BLUE	161	77	INV		INV-UNID	1	0.35				718	1.2857	1.2808	0.001715
298	HOM	7/16/2007	1	SL-1	GL	272		BLUE	161	77	DET		NA	1	0.65				718	1.2857	1.2808	0.003185
298	HOM	7/16/2007	1	SL-1	GL	272		BLUE	161	77	TER	ANT	TER-INV	1	1	3	5	5	717	0.12886	1.2883	0
299	HOM	7/16/2007	1	SL-1	GL	278		LMB	324	476	FISH	UNK	FISH-UNID	1	0.5				539	1.3363	1.3116	0.01235
299	HOM	7/16/2007	1	SL-1	GL	278		LMB	324	476	DET		NA	1	0.5				539	1.3363	1.3116	0.01235
299	HOM	7/16/2007	1	SL-1	GL	278		LMB	324	476	FISH	GOBY	SWSB	1	1	4	SM	SM	538	1.3845	1.309	0.0755
300	HOM	7/16/2007	1	SL-1	GL	280		RESU	210	201	INV	GAS	INV-VEG	1	0.8				1039	1.1672	0.9892	0.1424
300	HOM	7/16/2007	1	SL-1	GL	280		RESU	210	201	ALGAE	FIL	NA	1	0.2				1039	1.1672	0.9892	0.0356
301	HOM	7/16/2007	1	SL-1	GL	281		LMB	267	242	FISH	UNK	FISH-UNID	1	0.1				560	1.338	1.3247	0.00133
301	HOM	7/16/2007	1	SL-1	GL	281		LMB	267	242	ALGAE	FIL	NA	1	0.7				560	1.338	1.3247	0.00931
301	HOM	7/16/2007	1	SL-1	GL	281		LMB	267	242	DET		NA	1	0.2				560	1.338	1.3247	0.00266
302	HOM	7/16/2007	1	SL-1	GL	283		RESU	203	162	INS	MEGLA	INS	1	1	2	20	25	1035	1.014	0.9899	0.0241
302	HOM	7/16/2007	1	SL-1	GL	283		RESU	203	162	INV	GAS	INV-VEG	1	1	MANY			1034	1.0413	0.996	0.0453
303	HOM	7/16/2007	1	SL-1	GL	290		LMB	272	277	FISH	UNK	FISH-UNID	1	1	1			520	1.3422	1.34	0.0022
303	HOM	7/16/2007	1	SL-1	GL	290		LMB	272	277	FISH	UNK	FISH-UNID	1	0.1				521	1.3619	1.3377	0.00242
303	HOM	7/16/2007	1	SL-1	GL	290		LMB	272	277	ALGAE	FIL	NA	1	0.6				521	1.3619	1.3377	0.01452
303	HOM	7/16/2007	1	SL-1	GL	290		LMB	272	277	DET		NA	1	0.3				521	1.3619	1.3377	0.00726
304	HOM	7/16/2007	1	SL-1	SAC	225	644	LMB	216		SJ		NA	1	1				1298	1.3467	1.2962	0.0505
305	HOM	7/16/2007	1	SL-1	SAC	225	645	SPSU	125		SJ		NA	1	0.1				1297	1.3462	1.2877	0.00585
305	HOM	7/16/2007	1	SL-1	SAC	225	645	SPSU	125		TER	ANT	TER-INV	1	0.7				1297	1.3462	1.2877	0.04095
305	HOM	7/16/2007	1	SL-1	SAC	225	645	SPSU	125		TER	CAT	TER-INV	1	0.2				1297	1.3462	1.2877	0.0117
305	HOM	7/16/2007	1	SL-1	SAC	225	645	SPSU	125		TER	CAT	TER-INV	1	1	1			1296	1.3121	1.2818	0.0303
306	HOM	7/16/2007	1	SL-1	SAC	225	646	BLUE	150		INS	CHILA	INS	1	0.03	1			1295	1.4381	1.2875	0.004518
306	HOM	7/16/2007	1	SL-1	SAC	225	646	BLUE	150		INS	CUL	INS	1	0.07	10			1295	1.4381	1.2875	0.010542
306	HOM	7/16/2007	1	SL-1	SAC	225	646	BLUE	150		TER	ANT	TER-INV	1	0.9	50	5	5	1295	1.4381	1.2875	0.13554
307	HOM	7/16/2007	1	SL-1	SAC	225	647	LMB	188		FISH	GOBY	SWSB	1	1	1			1299	1.3933	1.2995	0.0938
308	HOM	7/16/2007	1	SL-1	SAC	225	648	RESU	186		INV	GAS	INV-VEG	1	1				1301	1.4338	1.2804	0.1534
309	HOM	7/16/2007	1	SL-1	SAC	225	649	PIN	114		SJ		NA	1	1				1302	1.3241	1.293	0.0311
310	HOM	7/16/2007	1	SL-1	SAC	225	650	BLUE	120		INV	UNK	INV-UNID	1	0.2				1212	1.3619	1.2814	0.0161
310	HOM	7/16/2007	1	SL-1	SAC	225	650	BLUE	120		SJ		NA	1	0.1				1212	1.3619	1.2814	0.00805
310	HOM	7/16/2007	1	SL-1	SAC	225	650	BLUE	120		TER	ANT	TER-INV	1	0.6				1212	1.3619	1.2814	0.0483
310	HOM	7/16/2007	1	SL-1	SAC	225	650	BLUE	120		TER	SPIDER	TER-INV	1	0.1				1212	1.3619	1.2814	0.00805
311	HOM	7/16/2007	1	SL-1	SAC	225	651	LMB	121		EMPTY		NA	1								0
312	HOM	7/16/2007	1	SL-1	SAC	225	652	LMB	115		FISH	RAKI	FWSB	1	0.9	1			1213	1.3884	1.2911	0.08757
312	HOM	7/16/2007	1	SL-1	SAC	225	652	LMB	115		DET		NA	1	0.1				1213	1.3884	1.2911	0.00973
313	HOM	7/16/2007	1	SL-1	SAC	225	653	LMB	96		EMPTY		NA	1								0
314	HOM	7/16/2007	1	SL-1	SAC	225	654	BLUE	106		INV	AMP	AMP	1	0.05				1215	1.3601	1.2907	0.00347
314	HOM	7/16/2007	1	SL-1	SAC	225	654	BLUE	106		INS	COL	INS	1	0.05				1215	1.3601	1.2907	0.00347
314	HOM	7/16/2007	1	SL-1	SAC	225	654	BLUE	106		SJ		NA	1	0.1				1215	1.3601	1.2907	0.00694
314	HOM	7/16/2007	1	SL-1	SAC	225	654	BLUE	106		TER	ANT	TER-INV	1	0.8				1215	1.3601	1.2907	0.05552
315	HOM	7/16/2007	1	SL-1	SAC	225	655	LMB	105		FISH	RAKI	FWSB	1	1	1			1222	1.3328	1.3017	0.0311
316	HOM	7/16/2007	1	SL-1	SAC	225	656	LMB	107		FISH	RAKI	FWSB	1	1	1	40		1216	1.3434	1.2929	0.0505
317	HOM	7/16/2007	1	SL-1	SAC	225	657	LMB	94		FISH	RAKI	FWSB	1	1	1	30		1220	1.3196	1.284	0.0356
318	HOM	7/16/2007	1	SL-1	SAC	225	659	SPSU	78		INS	CHILA	INS	1	1	6			1251	1.2919	1.2898	0.0021
319	HOM	7/16/2007	1	SL-1	SAC	225	660	BLUE	73		INS	CHILA	INS	1	0.05				1289	1.2978	1.2827	0.000755
319	HOM	7/16/2007	1	SL-1	SAC	225	660	BLUE	73		TER	ANT	TER-INV	1	0.95				1289	1.2978	1.2827	0.014345
320	HOM	7/16/2007	1	SL-1	SAC	225	661	LMB	101		FISH	BLKI	FWSB	1	1	1	SM	SM	1291	1.3472	1.2871	0.0601
321	HOM	7/16/2007	1	SL-1	SAC	225	662	BLUE	80		INV	AMP	AMP	1	0.15	5			1286	1.3051	1.2908	0.002145
321	HOM	7/16/2007	1	SL-1	SAC	225	662	BLUE	80		INS	TRILA	INS	1	0.15	5			1286	1.3051	1.2908	0.002145
321	HOM	7/16/2007	1	SL-1	SAC	225	662	BLUE	80		TER	ANT	TER-INV	1	0.7	20			1286	1.3051	1.2908	0.01001
322	HOM	7/16/2007	1	SL-1	SAC	225	663	SPSU	42		INS	CHILA	INS	1	1	1	5	5	1290	1.2813	1.2818	0
323	HOM	7/16/2007	1	SL-1	SAC	225	664	LMB	81		FISH	UNK	FISH-UNID	1	0.7				1292	1.3052	1.2838	0.01498
323	HOM	7/16/2007	1	SL-1	SAC	225	664	LMB	81		DET		NA	1	0.3				1292	1.3052	1.2838	0.00642
324	HOM	7/16/2007	1	SL-1	SAC	225	665	LMB	67		EMPTY		NA	1								0
325	HOM	7/16/2007	1	SL-1	SAC	225	666	LMB	54		EMPTY		NA	1								0
326	HOM	7/16/2007	1	SL-1	SAC	225	667	BLUE	64		INS	CHILA	INS	1	0.5				1288	1.2902	1.2847	0.00275
326	HOM	7/16/2007	1	SL-1	SAC	225	667	BLUE	64		TER	ANT	TER-INV	1	1	4	5	5	1287	1.2945	1.2952	0
326	HOM	7/16/2007	1	SL-1	SAC	225	667	BLUE	64		TER	ANT	TER-INV	1	0.5				1288	1.2902	1.2847	0.00275
327	HOM	7/16/2007	1	SL-1	SAC		631	RAKI	40		PLANT	PERI	NA	1	1				1160	1.2759	1.2724	0.0035
328	HOM	7/16/2007	1	SL-13	GL	212		LMB	205	108	FISH	LMB	LMB	1	1	1	60	60	968	1.7471	1.3341	0.413
328	HOM	7/16/2007	1	SL-13	GL	212		LMB	205	108	FISH	UNK	FISH-UNID	1	0.4				963	1.3538	1.318	0.01432
328	HOM	7/16/2007	1	SL-13	GL	212		LMB	205	108	FISH	NOTR	FWSB	1	1	1	40	40	969	1.4217	1.3266	0.0951
328	HOM	7/16/2007	1	SL-13	GL	212		LMB	205	108	DET		NA	1	0.3				963	1.3538	1.318	0.01074
328	HOM	7/16/2007	1	SL-13	GL	212		LMB	205	108	INV	SHRIMP	SHRIMP	1	0.3				963	1.3538	1.318	0.01074
328	HOM	7/16/2007	1	SL-13	GL	212		LMB	205	108	FISH	GOBY	SWSB	1	1	1	40	40	970	1.3553	1.329	0.0263
329	HOM	7/16/2007	1	SL-13	GL	230		LMB	205	91	FISH	UNK	FISH-UNID	1	0.3				965	1.3457	1.3375	0.00246
329	HOM	7/16/2007	1	SL-13	GL	230		LMB	205	91	INV	MUCRB	MUCB	1	0.2				965	1.3457	1.3375	0.00164
329	HOM	7/16/2007	1	SL-13	GL	230		LMB	205	91	ALGAE	FIL	NA	1	0.5				965	1.3457	1.3375	0.0041
330	HOM	7/16/2007	1	SL-13	GL	245		LMB	200	80	FISH	UNK	FISH-UNID	1	0.8				960	1.3372	1.3209	0.01304
330	HOM	7/16/2007	1	SL-13	GL	245		LMB	200	80	ALGAE	FIL	NA	1	0.2				960	1.3372	1.3209	0.00326
331	HOM	7/16/2007	1	SL-14	GL	330		LMB	308	400	DET		NA	1	1				951	1.3568	1.3012	0.0556
332	HOM	7/16/2007	1	SL-14	GL	334		LMB	349	528	DET		NA	1	1				952	1.3165	1.3027	0.0138
332	HOM	7/16/2007	1	SL-14	GL	334		LMB	349	528	INV	SHRIMP	SHRIMP	1	1	1	12	12	954	1.3749	1.3339	0.041
333	HOM	7/16/2007	1	SL-14	GL	335		LMB	269	252	INV	MUCRB	MUCB	1	1	1	8	8	949	1.3383	1.3024	0.0359
333	HOM	7/16/2007	1	SL-14	GL	335		LMB	269	252	DET		NA	1	0.2				950	1.3596	1.3001	0.0119
333	HOM	7/16/2007	1	SL-14	GL	335		LMB	269	252	PLANT	AQU	NA	1	0.4				950	1.3596	1.3001	0.0238
333	HOM	7/16/2007	1	SL-14	GL	335		LMB	269	252	INV	SHRIMP	SHRIMP	1	0.3				950	1.3596	1.3001	0.01785
333	HOM	7/16/2007	1	SL-14	GL	335		LMB	269	252	INV	SHRIMP	SHRIMP	1	1	6	7	10	981	1.492	1.3269	0.1651
333	HOM	7/16/2007	1	SL-14	GL	335		LMB	269	252	UNID		UNID	1	0.1				950	1.3596	1.3001	0.00595
334	HOM	7/16/2007	1	SL-14	GL	336		RESU	198	140	INV	AMP	AMP	1	1	10	3	8	978	1.3698	1.3654	0.0044
334	HOM	7/16/2007	1	SL-14	GL	336		RESU	198	140	INV	AMP	AMP	1	0.4				980	1.3918	1.3291	0.02508
334	HOM	7/16/2007	1	SL-14	GL	336		RESU	198	140	INS	UNK	INS	1	0.05				980	1.3918	1.3291	0.003135
334	HOM	7/16/2007	1	SL-14	GL	336		RESU	198	140	INV	BIV	INV-SED	1	0.3				980	1.3918	1.3291	0.01881
334	HOM	7/16/2007	1	SL-14	GL	336		RESU	198	140	INV	ISO	INV-VEG	1	1	4	5	10	979	1.3394	1.3375	0.0019
334	HOM	7/16/2007	1	SL-14	GL	336		RESU	198	140	INV	ISO	INV-VEG	1	0.1				980	1.3918	1.3291	0.00627
334	HOM	7/16/2007	1	SL-14	GL	336		RESU	198	140	INV	MUCRB	MUCB	1	1	1	10	10	948	1.3566	1.3156	0.041
334	HOM	7/16/2007	1	SL-14	GL	336		RESU	198	140	DET		NA	1	0.1				980	1.3918	1.3291	0.00627
334	HOM	7/16/2007	1	SL-14	GL	336		RESU	198	140	PLANT	AQU	NA	1	0.05				980	1.3918	1.3291	0.003135
335	HOM	7/16/2007	1	SL-14	GL	340		LMB	199	92	FISH	UNK	FISH-UNID	1	0.1				553	1.3149	1.297	0.00179
335	HOM	7/16/2007	1	SL-14	GL	340		LMB	199	92	FISH	UNK	FISH-UNID	1	1	1			552	1.3007	1.2987	0.002
335	HOM	7/16/2007	1	SL-14	GL	340		LMB	199	92	DET		NA	1	0.3				553	1.3149	1.297	0.00537
335	HOM	7/16/2007	1	SL-14	GL	340		LMB	199	92	INV	SHRIMP	SHRIMP	1	0.6				553	1.3149	1.297	0.01074
335	HOM	7/16/2007	1	SL-14	GL	340		LMB	199	92	INV	SHRIMP	SHRIMP	1	1	7			551	1.3591	1.3067	0.0524
336	HOM	7/16/2007	1	SL-14	GL	343		COSN	620	1844	FISH	UNK	FISH-UNID	1	0.5				559	1.6994	1.326	0.1867
336	HOM	7/16/2007	1	SL-14	GL	343		COSN	620	1844	FISH	LEP	LEP	1	1			LG	558	1.9685	1.3216	0.6469
336	HOM	7/16/2007	1	SL-14	GL	343		COSN	620	1844	ALGAE	FIL	NA	1	0.5				559	1.6994	1.326	0.1867
337	HOM	7/16/2007	1	SL-14	GL	346		BLUE	194	102	INV	AMP	AMP	1	1	30	3	8	992	1.0038	0.9986	0.0052
337	HOM	7/16/2007	1	SL-14	GL	346		BLUE	194	102	INV	AMP	AMP	1	0.9				987	1.0746	1.0171	0.05175
337	HOM	7/16/2007	1	SL-14	GL	346		BLUE	194	102	INS	TRILA	INS	1	0.01				987	1.0746	1.0171	0.000575
337	HOM	7/16/2007	1	SL-14	GL	346		BLUE	194	102	INV	GAS	INV-VEG	1	0.03				987	1.0746	1.0171	0.001725
337	HOM	7/16/2007	1	SL-14	GL	346		BLUE	194	102	DET		NA	1	0.04				987	1.0746	1.0171	0.0023
337	HOM	7/16/2007	1	SL-14	GL	346		BLUE	194	102	TER	ANT	TER-INV	1	0.01				987	1.0746	1.0171	0.000575
337	HOM	7/16/2007	1	SL-14	GL	346		BLUE	194	102	TER	ANT	TER-INV	1	1	2	8	8	986	1.0243	1.0185	0.0058
337	HOM	7/16/2007	1	SL-14	GL	346		BLUE	194	102	UNID		UNID	1	0.01				987	1.0746	1.0171	0.000575
338	HOM	7/16/2007	1	SL-14	GL	350		LMB	277	254	DET		NA	1	1				1048	1.0272	1.0106	0.0166
339	HOM	7/16/2007	1	SL-14	GL	364		LMB	264	228	FISH	UNK	FISH-UNID	1	0.2				550	1.3652	1.3133	0.01038
339	HOM	7/16/2007	1	SL-14	GL	364		LMB	264	228	DET		NA	1	0.8				550	1.3652	1.3133	0.04152
340	HOM	7/16/2007	1	SL-14	GL	374		LMB	328	420	INV	BLCRB	BLCB	1	1	1	MED	MED	561	1.3814	1.3262	0.0552
341	HOM	7/16/2007	1	SL-14	GL	376		LMB	273	272	INV	DECA	CRU	1	0.1				938	1.4041	1.341	0.00631
341	HOM	7/16/2007	1	SL-14	GL	376		LMB	273	272	DET		NA	1	0.9				938	1.4041	1.341	0.05679
342	HOM	7/16/2007	1	SL-15	GL	227		LMB	368	553	FISH	UNK	FISH-UNID	1	0.2				1040	1.0176	0.9855	0.00642
342	HOM	7/16/2007	1	SL-15	GL	227		LMB	368	553	DET		NA	1	0.8				1040	1.0176	0.9855	0.02568
343	HOM	7/16/2007	1	SL-15	GL	240		REDR	566	1609	INV	BLCRB	BLCB	1	0.7				967	1.6053	1.3307	0.19222
343	HOM	7/16/2007	1	SL-15	GL	240		REDR	566	1609	FISH	UNK	FISH-UNID	1	0.05				967	1.6053	1.3307	0.01373
343	HOM	7/16/2007	1	SL-15	GL	240		REDR	566	1609	INV	BARN	INV-SED	1	0.05				967	1.6053	1.3307	0.01373
343	HOM	7/16/2007	1	SL-15	GL	240		REDR	566	1609	DET		NA	1	0.2				967	1.6053	1.3307	0.05492
344	HOM	7/16/2007	1	SL-15	GL	246		LMB	330	456	INV	BLCRB	BLCB	1	1	2	15	17	533	1.5307	1.3552	0.1755
344	HOM	7/16/2007	1	SL-15	GL	246		LMB	330	456	INV	CRAB	CRAB	1	0.1				537	1.342	1.3126	0.00294
344	HOM	7/16/2007	1	SL-15	GL	246		LMB	330	456	FISH	UNK	FISH-UNID	1	1	1	SM	SM	536	1.3542	1.3493	0.0049
344	HOM	7/16/2007	1	SL-15	GL	246		LMB	330	456	FISH	UNK	FISH-UNID	1	0.3				537	1.342	1.3126	0.00882
344	HOM	7/16/2007	1	SL-15	GL	246		LMB	330	456	INV	MUCRB	MUCB	1	1	2	11	11	532	1.5561	1.3531	0.203
344	HOM	7/16/2007	1	SL-15	GL	246		LMB	330	456	DET		NA	1	0.3				537	1.342	1.3126	0.00882
344	HOM	7/16/2007	1	SL-15	GL	246		LMB	330	456	INV	SHRIMP	SHRIMP	1	0.3				537	1.342	1.3126	0.00882
344	HOM	7/16/2007	1	SL-15	GL	246		LMB	330	456	INV	SHRIMP	SHRIMP	1	1	9	7	13	534	1.4492	1.355	0.0942
344	HOM	7/16/2007	1	SL-15	GL	246		LMB	330	456	FISH	GOBY	SWSB	1	1	2	25	30	535	1.4121	1.353	0.0591
345	HOM	7/16/2007	1	SL-15	GL	250		SHEE	384		INS	CHILA	INS	1	1	2	4	4	813	1.2848	1.2842	0.0006
345	HOM	7/16/2007	1	SL-15	GL	250		SHEE	384		INV	BARN	INV-SED	1	0.05				814	1.5241	1.2736	0.012525
345	HOM	7/16/2007	1	SL-15	GL	250		SHEE	384		INV	BARN	INV-SED	1	1	10	3	5	810	1.3664	1.3091	0.0573
345	HOM	7/16/2007	1	SL-15	GL	250		SHEE	384		INV	BIV	INV-SED	1	1	3	3	4	811	1.3012	1.2958	0.0054
345	HOM	7/16/2007	1	SL-15	GL	250		SHEE	384		INV	UNK	INV-UNID	1	0.25				814	1.5241	1.2736	0.062625
345	HOM	7/16/2007	1	SL-15	GL	250		SHEE	384		INV	ISO	INV-VEG	1	1	35	2	5	812	1.2904	1.2887	0.0017
345	HOM	7/16/2007	1	SL-15	GL	250		SHEE	384		ALGAE	FIL	NA	1	0.2				814	1.5241	1.2736	0.0501
345	HOM	7/16/2007	1	SL-15	GL	250		SHEE	384		DET		NA	1	0.5				814	1.5241	1.2736	0.12525
346	HOM	7/16/2007	1	SL-15	GL	260		COSN	810		FISH	UNK	FISH-UNID	1	1				971	1.4722	1.3338	0.1384
347	HOM	7/16/2007	1	SL-15	GL	285		LMB	231	138	FISH	UNK	FISH-UNID	1	0.5				544	1.3527	1.3068	0.02295
347	HOM	7/16/2007	1	SL-15	GL	285		LMB	231	138	FISH	UNK	FISH-UNID	1	1	3	MED	MED	543	1.389	1.3117	0.0773
347	HOM	7/16/2007	1	SL-15	GL	285		LMB	231	138	DET		NA	1	0.5				544	1.3527	1.3068	0.02295
348	HOM	7/16/2007	1	SL-16	GL	301		LMB	224	142	FISH	UNK	FISH-UNID	1	0.7				1101	1.0552	0.9917	0.04445
348	HOM	7/16/2007	1	SL-16	GL	301		LMB	224	142	ALGAE	FIL	NA	1	0.1				1101	1.0552	0.9917	0.00635
348	HOM	7/16/2007	1	SL-16	GL	301		LMB	224	142	DET		NA	1	0.2				1101	1.0552	0.9917	0.0127
349	HOM	7/16/2007	1	SL-16	GL	309		SHEE	312	508	DET		NA	1	1				1141	1.5355	1.3188	0.2167
350	HOM	7/16/2007	1	SL-16	GL	310		COSN	674	2068	INV	BLCRB	BLCB	1	1	1	45	45	1100	1.6454	0.9968	0.6486
351	HOM	7/16/2007	1	SL-16	GL	385		REDR	490	1232	FISH	UNK	FISH-UNID	1	0.2				1080	1.0634	0.9847	0.01574
351	HOM	7/16/2007	1	SL-16	GL	385		REDR	490	1232	ALGAE	FIL	NA	1	0.2				1080	1.0634	0.9847	0.01574
351	HOM	7/16/2007	1	SL-16	GL	385		REDR	490	1232	DET		NA	1	0.6				1080	1.0634	0.9847	0.04722
352	HOM	7/16/2007	1	SL-2	GL	303		YEBU	189	106	DET		NA	1	1				1144	1.3453	1.3423	0.003
353	HOM	7/16/2007	1	SL-2	GL	307		LMB	211	118	FISH	UNK	FISH-UNID	1	0.8				1147	1.3031	1.2948	0.00664
353	HOM	7/16/2007	1	SL-2	GL	307		LMB	211	118	DET		NA	1	0.2				1147	1.3031	1.2948	0.00166
354	HOM	7/16/2007	1	SL-2	GL	315		SPSU	142		INS	CUL	INS	1	0.1				1145	1.2773	1.2696	0.00077
354	HOM	7/16/2007	1	SL-2	GL	315		SPSU	142		ALGAE	FIL	NA	1	0.3				1145	1.2773	1.2696	0.00231
354	HOM	7/16/2007	1	SL-2	GL	315		SPSU	142		TER	ANT	TER-INV	1	0.6				1145	1.2773	1.2696	0.00462
355	HOM	7/16/2007	1	SL-2	GL	338		SPSU	149	84	FISH	UNK	FISH-UNID	1	0.1				1148	1.3711	1.3305	0.00406
355	HOM	7/16/2007	1	SL-2	GL	338		SPSU	149	84	INS	COL	INS	1	0.2				1148	1.3711	1.3305	0.00812
355	HOM	7/16/2007	1	SL-2	GL	338		SPSU	149	84	ALGAE	FIL	NA	1	0.3				1148	1.3711	1.3305	0.01218
355	HOM	7/16/2007	1	SL-2	GL	338		SPSU	149	84	TER	ANT	TER-INV	1	0.4				1148	1.3711	1.3305	0.01624
356	HOM	7/16/2007	1	SL-2	GL	368		YEBU	220	156	DET		NA	1	1				1146	1.2871	1.2712	0.0159
357	HOM	7/16/2007	1	SL-3	GL	203		FGAR	526	711	FISH	UNK	FISH-UNID	1	0.3				964	1.4112	1.3235	0.02631
357	HOM	7/16/2007	1	SL-3	GL	203		FGAR	526	711	FISH	RAKI	FWSB	1	1	15	15	25	974	1.7948	1.3662	0.4286
357	HOM	7/16/2007	1	SL-3	GL	203		FGAR	526	711	INS	ODOLA	INS	1	1	1	10	10	975	1.3662	1.3595	0.0067
357	HOM	7/16/2007	1	SL-3	GL	203		FGAR	526	711	PLANT	AQU	NA	1	0.7				964	1.4112	1.3235	0.06139
358	HOM	7/16/2007	1	SL-3	GL	204		LMB	317	433	FISH	UNK	FISH-UNID	1	0.5				549	1.3623	1.3203	0.021
358	HOM	7/16/2007	1	SL-3	GL	204		LMB	317	433	FISH	RAKI	FWSB	1	1	7	SMALL	SMALL	548	1.3872	1.3121	0.0751
358	HOM	7/16/2007	1	SL-3	GL	204		LMB	317	433	ALGAE	FIL	NA	1	0.5				549	1.3623	1.3203	0.021
359	HOM	7/16/2007	1	SL-3	GL	206		LMB	234	151	FISH	UNK	FISH-UNID	1	0.5				973	1.3487	1.3448	0.00195
359	HOM	7/16/2007	1	SL-3	GL	206		LMB	234	151	PLANT	AQU	NA	1	0.5				973	1.3487	1.3448	0.00195
360	HOM	7/16/2007	1	SL-3	GL	209		LMB	652		INV	CRAY	CRAY	1	1	1	SMALL	SMALL	944	1.339	1.3162	0.0228
361	HOM	7/16/2007	1	SL-3	GL	241		LMB	298	335	FISH	UNK	FISH-UNID	1	1	1	SM	SM	525	1.3438	1.3265	0.0173
361	HOM	7/16/2007	1	SL-3	GL	241		LMB	298	335	FISH	UNK	FISH-UNID	1	0.4				526	1.3998	1.3253	0.0298
361	HOM	7/16/2007	1	SL-3	GL	241		LMB	298	335	FISH	BLKI	FWSB	1	1	1	38	38	524	1.4124	1.3288	0.0836
361	HOM	7/16/2007	1	SL-3	GL	241		LMB	298	335	FISH	RAKI	FWSB	1	1	4	26	26	522	1.496	1.3205	0.1755
361	HOM	7/16/2007	1	SL-3	GL	241		LMB	298	335	ALGAE	FIL	NA	1	0.6				526	1.3998	1.3253	0.0447
361	HOM	7/16/2007	1	SL-3	GL	241		LMB	298	335	FISH	GOBY	SWSB	1	1	1	50	50	523	1.4205	1.3233	0.0972
362	HOM	7/16/2007	1	SL-3	GL	251		LMB	272	220	FISH	RAKI	FWSB	1	1	4	20	30	847	1.4847	1.3368	0.1479
362	HOM	7/16/2007	1	SL-3	GL	251		LMB	272	220	ALGAE	FIL	NA	1	0.8				848	1.3692	1.3323	0.02952
362	HOM	7/16/2007	1	SL-3	GL	251		LMB	272	220	DET		NA	1	0.2				848	1.3693	1.3323	0.0074
363	HOM	7/16/2007	1	SL-3	GL	258		FGAR	507	568	FISH	UNK	FISH-UNID	1	0.8				998	1.0516	1.0025	0.03928
363	HOM	7/16/2007	1	SL-3	GL	258		FGAR	507	568	FISH	RAKI	FWSB	1	1	10	18	33	1001	1.1756	0.9941	0.1815
363	HOM	7/16/2007	1	SL-3	GL	258		FGAR	507	568	INV	PARA	INV-VEG	1	0.1				998	1.0516	1.0025	0.00491
363	HOM	7/16/2007	1	SL-3	GL	258		FGAR	507	568	PLANT	AQU	NA	1	0.1				998	1.0516	1.0025	0.00491
363	HOM	7/16/2007	1	SL-3	GL	258		FGAR	507	568	FISH	GOBY	SWSB	1	1	1	37	37	997	1.063	0.9976	0.0654
364	HOM	7/16/2007	1	SL-3	GL	259		LMB	301	330	INV	CRAY	CRAY	1	0.1				1037	1.0348	0.9829	0.00519
364	HOM	7/16/2007	1	SL-3	GL	259		LMB	301	330	INV	CRAY	CRAY	1	1	1			1002	1.2326	1.0022	0.2304
364	HOM	7/16/2007	1	SL-3	GL	259		LMB	301	330	ALGAE	FIL	NA	1	0.9				1037	1.0348	0.9829	0.04671
365	HOM	7/16/2007	1	SL-3	GL	261		FGAR	550	916	FISH	EGGS	FISH-EGG	1	0.1				818	1.3082	1.2636	0.00446
365	HOM	7/16/2007	1	SL-3	GL	261		FGAR	550	916	FISH	UNK	FISH-UNID	1	0.4				818	1.3082	1.2636	0.01784
365	HOM	7/16/2007	1	SL-3	GL	261		FGAR	550	916	FISH	RAKI	FWSB	1	1				816	1.5214	1.2624	0.259
365	HOM	7/16/2007	1	SL-3	GL	261		FGAR	550	916	INV	COP	INV-VEG	1	1				817	1.2657	1.2639	0.0018
365	HOM	7/16/2007	1	SL-3	GL	261		FGAR	550	916	TER	CAT	TER-INV	1	1				815	1.2838	1.2666	0.0172
365	HOM	7/16/2007	1	SL-3	GL	261		FGAR	550	916	TER	CAT	TER-INV	1	0.5				818	1.3082	1.2636	0.0223
366	HOM	7/16/2007	1	SL-3	GL	267		FGAR	572	964	INV	AMP	AMP	1	1	2	2	3	843	1.307	1.3069	1.00E-04
366	HOM	7/16/2007	1	SL-3	GL	267		FGAR	572	964	FISH	UNK	FISH-UNID	1	0.15				844	1.3475	1.321	0.003975
366	HOM	7/16/2007	1	SL-3	GL	267		FGAR	572	964	FISH	UNK	FISH-UNID	1	1	5	10	35	842	1.3804	1.2957	0.0847
366	HOM	7/16/2007	1	SL-3	GL	267		FGAR	572	964	ALGAE	FIL	NA	1	0.5				844	1.3475	1.321	0.01325
366	HOM	7/16/2007	1	SL-3	GL	267		FGAR	572	964	DET		NA	1	0.35				844	1.3475	1.321	0.009275
367	HOM	7/16/2007	1	SL-3	GL	269		LMB	237	162	FISH	UNK	FISH-UNID	1	0.7				542	1.3387	1.3141	0.01722
367	HOM	7/16/2007	1	SL-3	GL	269		LMB	237	162	FISH	UNK	FISH-UNID	1	1	1	20	20	541	1.348	1.3128	0.0352
367	HOM	7/16/2007	1	SL-3	GL	269		LMB	237	162	FISH	LEP	LEP	1	1	2	20	25	540	1.3742	1.3086	0.0656
367	HOM	7/16/2007	1	SL-3	GL	269		LMB	237	162	ALGAE	FIL	NA	1	0.3				542	1.3387	1.3141	0.00738
368	HOM	7/16/2007	1	SL-3	GL	295		LMB	309	367	FISH	UNK	FISH-UNID	1	1	2	SM	SM	600	1.3742	1.3404	0.0338
368	HOM	7/16/2007	1	SL-3	GL	295		LMB	309	367	FISH	UNK	FISH-UNID	1	0.7				531	1.4299	1.3505	0.05558
368	HOM	7/16/2007	1	SL-3	GL	295		LMB	309	367	FISH	LEP	LEP	1	1	1	50	50	530	1.6147	1.3395	0.2752
368	HOM	7/16/2007	1	SL-3	GL	295		LMB	309	367	DET		NA	1	0.3				531	1.4299	1.3505	0.02382
368	HOM	7/16/2007	1	SL-3	GL	295		LMB	309	367	FISH	GOBY	SWSB	1	1	2	45	45	529	1.4908	1.3233	0.1675
369	HOM	7/16/2007	1	SL-3	GL	299		LMB	287	306	FISH	SCALES	FISH-UNID	1	0.1				554	1.3224	1.2956	0.00268
369	HOM	7/16/2007	1	SL-3	GL	299		LMB	287	306	ALGAE	FIL	NA	1	0.6				554	1.3224	1.2956	0.01608
369	HOM	7/16/2007	1	SL-3	GL	299		LMB	287	306	DET		NA	1	0.3				554	1.3224	1.2956	0.00804
370	HOM	7/16/2007	1	SL-3	SAC		632	RESU	205		INV	GAS	INV-VEG	1	1	LOTS	SMALL	SMALL	1159	1.6174	1.3062	0.3112
371	HOM	7/16/2007	1	SL-31	GL	242		COSN	425	525	FISH	GOBY	SWSB	1	1	1	50	50	809	1.4658	1.3136	0.1522
372	HOM	7/16/2007	1	SL-31	GL	265		FGAR	576	915	FISH	UNK	FISH-UNID	1	0.5				991	1.0236	1.0067	0.00845
372	HOM	7/16/2007	1	SL-31	GL	265		FGAR	576	915	DET		NA	1	0.5				991	1.0236	1.0067	0.00845
373	HOM	7/16/2007	1	SL-4	GL	394		LMB	405	1032	FISH	LEP	LEP	1	0.7	1	LARGE	LARGE	1149	1.7304	1.3035	0.29883
373	HOM	7/16/2007	1	SL-4	GL	394		LMB	405	1032	DET		NA	1	0.3				1149	1.7304	1.3035	0.12807
374	HOM	7/16/2007	1	SL-4	SAC	377	635	SPSU	106		DET		NA	1	0.5				1219	1.4173	1.3167	0.0503
374	HOM	7/16/2007	1	SL-4	SAC	377	635	SPSU	106		SJ		NA	1	0.5				1219	1.4173	1.3167	0.0503
375	HOM	7/16/2007	1	SL-4	SAC	377	636	TIMO	122		INV	AMP	AMP	1	1	1			1201	1.3547	1.3537	0.001
375	HOM	7/16/2007	1	SL-4	SAC	377	636	TIMO	122		INV	POL	INV-SED	1	1	7			1233	1.4129	1.2981	0.1148
376	HOM	7/16/2007	1	SL-4	SAC	377	637	PIN	109		ALGAE	FIL	ALG	1	0.1				1193	1.3833	1.3106	0.00727
376	HOM	7/16/2007	1	SL-4	SAC	377	637	PIN	109		INV	AMP	AMP	1	0.1	5	5	7	1193	1.3833	1.3106	0.00727
376	HOM	7/16/2007	1	SL-4	SAC	377	637	PIN	109		FISH	UNK	FISH-UNID	1	0.7	1			1193	1.3833	1.3106	0.05089
376	HOM	7/16/2007	1	SL-4	SAC	377	637	PIN	109		INS	CHILA	INS	1	0.05	3			1193	1.3833	1.3106	0.003635
376	HOM	7/16/2007	1	SL-4	SAC	377	637	PIN	109		DET		NA	1	0.05				1193	1.3833	1.3106	0.003635
377	HOM	7/16/2007	1	SL-4	SAC	377	638	PIN	108		INS	CHILA	INS	1	0.9	20	5	8	1200	1.3323	1.2949	0.03366
377	HOM	7/16/2007	1	SL-4	SAC	377	638	PIN	108		DET		NA	1	0.1				1200	1.3323	1.2949	0.00374
378	HOM	7/16/2007	1	SL-4	SAC	377	639	BLUE	88		INS	CHILA	INS	1	0.05	5			1187	1.3547	1.2985	0.00281
378	HOM	7/16/2007	1	SL-4	SAC	377	639	BLUE	88		DET		NA	1	0.05				1187	1.3547	1.2985	0.00281
378	HOM	7/16/2007	1	SL-4	SAC	377	639	BLUE	88		TER	ANT	TER-INV	1	0.9	40			1187	1.3547	1.2985	0.05058
379	HOM	7/16/2007	1	SL-4	SAC	377	640	SPSU	92		INV	MUCRB	MUCB	1	0.4	1			1188	1.4009	1.3203	0.03224
379	HOM	7/16/2007	1	SL-4	SAC	377	640	SPSU	92		DET		NA	1	0.3				1188	1.4009	1.3203	0.02418
379	HOM	7/16/2007	1	SL-4	SAC	377	640	SPSU	92		TER	ANT	TER-INV	1	0.3	2			1188	1.4009	1.3203	0.02418
380	HOM	7/16/2007	1	SL-4	SAC	377	641	PIN	97		INV	UNK	INV-UNID	1	0.5				1192	1.3524	1.3207	0.01585
380	HOM	7/16/2007	1	SL-4	SAC	377	641	PIN	97		SJ		NA	1	0.5				1192	1.3524	1.3207	0.01585
381	HOM	7/16/2007	1	SL-4	SAC	377	642	LMB	108		FISH	GOBY	SWSB	1	1	2	35	40	1197	1.4834	1.2984	0.185
381	HOM	7/16/2007	1	SL-4	SAC	377	642	LMB	108		FISH	TIMO	SWSB	1	1	2	30	30	1165	1.4273	1.3457	0.0816
381	HOM	7/16/2007	1	SL-4	SAC	377	642	LMB	108		FISH	TIMO	SWSB	1	1	1	68	68	1164	1.8604	1.2869	0.5735
382	HOM	7/16/2007	1	SL-4	SAC	377	643	LMB	65		INV	SHRIMP	SHRIMP	1	1	1			1238	1.2985	1.2934	0.0051
383	HOM	7/16/2007	1		SAC		633	LMB	111		TER	ANT	TER-INV	1	1	1	7	7	1162	1.2962	1.2888	0.0074
384	HOM	7/16/2007	1		SAC		634	PIN	87		ALGAE	FIL	ALG	1	0.5				1161	1.3659	1.2978	0.03405
384	HOM	7/16/2007	1		SAC		634	PIN	87		DET		NA	1	0.5				1161	1.3659	1.2978	0.03405
385	HOM	7/17/2007	1	MS-8.5	GL	249		LGAR	705	702	FISH	UNK	FISH-UNID	1	1				988	1.0286	1.0153	0.0133
386	HOM	7/17/2007	1	SL-1	GL	302		LMB	350	500	FISH	UNK	FISH-UNID	1	1	5	12	20	791	1.3459	1.2873	0.0586
386	HOM	7/17/2007	1	SL-1	GL	302		LMB	350	500	ALGAE	FIL	NA	1	1				792	1.3075	1.2887	0.0188
387	HOM	7/17/2007	1	SL-1	GL	306		GRSN	181	88	INV	CRU	CRU	1	0.5				795	1.3025	1.2898	0.00635
387	HOM	7/17/2007	1	SL-1	GL	306		GRSN	181	88	FISH	UNK	FISH-UNID	1	0.2				795	1.3025	1.2898	0.00254
387	HOM	7/17/2007	1	SL-1	GL	306		GRSN	181	88	ALGAE	FIL	NA	1	0.1				795	1.3025	1.2898	0.00127
387	HOM	7/17/2007	1	SL-1	GL	306		GRSN	181	88	DET		NA	1	0.2				795	1.3025	1.2898	0.00254
388	HOM	7/17/2007	1	SL-1	GL	316		FGAR	435	340	INV	CRU	CRU	1	0.5				780	1.3019	1.2682	0.01685
388	HOM	7/17/2007	1	SL-1	GL	316		FGAR	435	340	FISH	BLKI	FWSB	1	1	1	12	12	778	1.2775	1.271	0.0065
388	HOM	7/17/2007	1	SL-1	GL	316		FGAR	435	340	ALGAE	FIL	NA	1	0.5		3	3	780	1.3019	1.2682	0.01685
389	HOM	7/17/2007	1	SL-1	GL	322		BLUE	173	118	INS	CHILA	INS	1	1	2	4	5	775	1.2817	1.2819	0
389	HOM	7/17/2007	1	SL-1	GL	322		BLUE	173	118	INS	COL	INS	1	1	2	2	2	776	1.2851	1.285	1.00E-04
389	HOM	7/17/2007	1	SL-1	GL	322		BLUE	173	118	INS	DIPLA	INS	1	1	22	1	2	773	1.2808	1.2771	0.0037
389	HOM	7/17/2007	1	SL-1	GL	322		BLUE	173	118	INV	UNK	INV-UNID	1	0.7				777	1.3069	1.2722	0.02429
389	HOM	7/17/2007	1	SL-1	GL	322		BLUE	173	118	INV	ISO	INV-VEG	1	1	2	2	4	774	1.2862	1.2866	0
389	HOM	7/17/2007	1	SL-1	GL	322		BLUE	173	118	ALGAE	FIL	NA	1	0.3				777	1.3069	1.2722	0.01041
389	HOM	7/17/2007	1	SL-1	GL	322		BLUE	173	118	TER	ANT	TER-INV	1	1	15	2	3	772	1.2851	1.2796	0.0055
389	HOM	7/17/2007	1	SL-1	GL	322		BLUE	173	118	TER	SPIDER	TER-INV	1	1	1	8	8	771	1.2886	1.287	0.0016
390	HOM	7/17/2007	1	SL-1	GL	323		RESU	214	192	ALGAE	FIL	NA	1	0.9				786	1.302	1.2938	0.00738
390	HOM	7/17/2007	1	SL-1	GL	323		RESU	214	192	TER	PLANT	NA	1	0.1				786	1.302	1.2938	0.00082
391	HOM	7/17/2007	1	SL-1	GL	349		FGAR	510	598	INV	CRU	CRU	1	0.33				768	1.2982	1.2921	0.002013
391	HOM	7/17/2007	1	SL-1	GL	349		FGAR	510	598	ALGAE	FIL	NA	1	0.34				768	1.2982	1.2921	0.002074
391	HOM	7/17/2007	1	SL-1	GL	349		FGAR	510	598	DET		NA	1	0.33				768	1.2982	1.2921	0.002013
392	HOM	7/17/2007	1	SL-1	GL	357		RESU	206	150	INV	UNK	INV-UNID	1	0.05				788	1.3026	1.2951	0.000375
392	HOM	7/17/2007	1	SL-1	GL	357		RESU	206	150	DET		NA	1	0.95				788	1.3026	1.2951	0.007125
393	HOM	7/17/2007	1	SL-1	GL	360		RESU	217	192	ALGAE	FIL	NA	1	0.5				767	1.3373	1.3313	0.003
393	HOM	7/17/2007	1	SL-1	GL	360		RESU	217	192	DET		NA	1	0.5				767	1.3373	1.3313	0.003
394	HOM	7/17/2007	1	SL-1	GL	363		RESU	198	152	INV	COP	INV-VEG	1	1				789	1.2946	1.2942	0.0004
394	HOM	7/17/2007	1	SL-1	GL	363		RESU	198	152	INV	GAS	INV-VEG	1	0.9				790	1.382	1.2934	0.07974
394	HOM	7/17/2007	1	SL-1	GL	363		RESU	198	152	ALGAE	FIL	NA	1	0.05				790	1.382	1.2934	0.00443
394	HOM	7/17/2007	1	SL-1	GL	363		RESU	198	152	DET		NA	1	0.05				790	1.382	1.2934	0.00443
395	HOM	7/17/2007	1	SL-1	GL	366		LMB	279	304	INV	CRAY	CRAY	1	1				770	1.3319	1.2759	0.056
395	HOM	7/17/2007	1	SL-1	GL	366		LMB	279	304	DET		NA	1	1				769	1.2925	1.2866	0.0059
396	HOM	7/17/2007	1	SL-1	GL	369		FGAR	534	656	TER	PLANT	NA	1	0.5				787	1.2918	1.288	0.0019
396	HOM	7/17/2007	1	SL-1	GL	369		FGAR	534	656	TIS	UNK	UNID	1	0.5				787	1.2918	1.288	0.0019
397	HOM	7/17/2007	1	SL-1	GL	380		BLUE	172	106	INV	AMP	AMP	1	1	7	2	3	783	1.295	1.2952	0
397	HOM	7/17/2007	1	SL-1	GL	380		BLUE	172	106	INS	CHILA	INS	1	1	3	2	3	784	1.2922	1.2926	0
397	HOM	7/17/2007	1	SL-1	GL	380		BLUE	172	106	INV	BIV	INV-SED	1	1	1	3	3	781	1.2814	1.2788	0.0026
397	HOM	7/17/2007	1	SL-1	GL	380		BLUE	172	106	INV	UNK	INV-UNID	1	0.5				785	1.3337	1.3008	0.01645
397	HOM	7/17/2007	1	SL-1	GL	380		BLUE	172	106	INV	ISO	INV-VEG	1	1	7	3	5	782	1.2847	1.2843	0.0004
397	HOM	7/17/2007	1	SL-1	GL	380		BLUE	172	106	DET		NA	1	0.5				785	1.3337	1.3008	0.01645
398	HOM	7/17/2007	1	SL-1	GL	386		BLUE	202	152	INS	CHILA	INS	1	1	2	2	4	793	1.2924	1.2912	0.0012
398	HOM	7/17/2007	1	SL-1	GL	386		BLUE	202	152	ALGAE	FIL	NA	1	0.5				794	1.304	1.2959	0.00405
398	HOM	7/17/2007	1	SL-1	GL	386		BLUE	202	152	DET		NA	1	0.5				794	1.304	1.2959	0.00405
399	HOM	7/17/2007	1	SL-1	SAC	362	902	BLUE	133		INS	COL	INS	1	0.1	1			1424	1.4485	1.2772	0.01713
399	HOM	7/17/2007	1	SL-1	SAC	362	902	BLUE	133		INS	CUL	INS	1	0.5				1424	1.4485	1.2772	0.08565
399	HOM	7/17/2007	1	SL-1	SAC	362	902	BLUE	133		INS	DIPLA	INS	1	0.1	1			1424	1.4485	1.2772	0.01713
399	HOM	7/17/2007	1	SL-1	SAC	362	902	BLUE	133		INV	UNK	INV-UNID	1	0.2				1424	1.4485	1.2772	0.03426
399	HOM	7/17/2007	1	SL-1	SAC	362	902	BLUE	133		TER	ANT	TER-INV	1	0.1				1424	1.4485	1.2772	0.01713
399	HOM	7/17/2007	1	SL-1	SAC	362	902	BLUE	133		TER	CAT	TER-INV	1	1	1	30	30	1423	1.3895	1.2735	0.116
400	HOM	7/17/2007	1	SL-1	SAC	362	907	BLUE	72		INS	CUL	INS	1	0.5				1425	1.3044	1.2873	0.00855
400	HOM	7/17/2007	1	SL-1	SAC	362	907	BLUE	72		INS	TRILA	INS	1	0.2				1425	1.3044	1.2873	0.00342
400	HOM	7/17/2007	1	SL-1	SAC	362	907	BLUE	72		INV	UNK	INV-UNID	1	0.3				1425	1.3044	1.2873	0.00513
401	HOM	7/17/2007	1	SL-1	SAC	362	908	BLUE	62		INS	CUL	INS	1	0.6				1426	1.2994	1.2826	0.01008
401	HOM	7/17/2007	1	SL-1	SAC	362	908	BLUE	62		TER	ANT	TER-INV	1	0.2				1426	1.2994	1.2826	0.00336
401	HOM	7/17/2007	1	SL-1	SAC	362	908	BLUE	62		UNID		UNID	1	0.2				1426	1.2994	1.2826	0.00336
402	HOM	7/17/2007	1	SL-1	SAC	362	922	SEKI	79		INS	CHILA	INS	1	0.6				1427	1.2994	1.2823	0.01026
402	HOM	7/17/2007	1	SL-1	SAC	362	922	SEKI	79		INV	DYNO	INV-VEG	1	0.2				1427	1.2994	1.2823	0.00342
402	HOM	7/17/2007	1	SL-1	SAC	362	922	SEKI	79		UNID		UNID	1	0.2				1427	1.2994	1.2823	0.00342
403	HOM	7/17/2007	1	SL-13	SAC		945	LMB	110		EMPTY		NA	1								0
404	HOM	7/17/2007	1	SL-13	SAC		946	LMB	117		FISH	UNK	FISH-UNID	1	1	1	SM	SM	1434	1.3089	1.2785	0.0304
404	HOM	7/17/2007	1	SL-13	SAC		946	LMB	117		FISH	GOBY	SWSB	1	1	1	40	40	1433	1.3796	1.2734	0.1062
405	HOM	7/17/2007	1	SL-13	SAC		949	FGAR	650		FISH	PIN	PIN	1	1	1	95	95	1545	1.8794	1.2804	0.599
406	HOM	7/17/2007	1	SL-13	SAC		950	STMU	487		ALGAE	FIL	ALG	1								NA
406	HOM	7/17/2007	1	SL-13	SAC		950	STMU	487		SED	SAND	NA	1								NA
407	HOM	7/17/2007	1	SL-13	SAC		951	FGAR	564		EMPTY		NA	1								0
408	HOM	7/17/2007	1	SL-14	GL	211		COSN	520	987	FISH	UNK	FISH-UNID	1	1				993	1.01	1.0008	0.0092
409	HOM	7/17/2007	1	SL-14	GL	221		FGAR	612	1126	DET		NA	1	1				1139	1.3047	1.2704	0.0343
410	HOM	7/17/2007	1	SL-14	GL	234		BLUE	165	92	INV	AMP	AMP	1	1	30	3	5	1074	1.002	0.9961	0.0059
410	HOM	7/17/2007	1	SL-14	GL	234		BLUE	165	92	INV	AMP	AMP	1	0.6				1075	1.0354	0.9943	0.02466
410	HOM	7/17/2007	1	SL-14	GL	234		BLUE	165	92	INV	UNK	INV-UNID	1	0.05				1075	1.0354	0.9943	0.002055
410	HOM	7/17/2007	1	SL-14	GL	234		BLUE	165	92	ALGAE	FIL	NA	1	0.15				1075	1.0354	0.9943	0.006165
410	HOM	7/17/2007	1	SL-14	GL	234		BLUE	165	92	DET		NA	1	0.2				1075	1.0354	0.9943	0.00822
411	HOM	7/17/2007	1	SL-14	GL	247		FGAR	597	856	FISH	UNK	FISH-UNID	1	0.6				1137	1.308	1.303	0.003
411	HOM	7/17/2007	1	SL-14	GL	247		FGAR	597	856	DET		NA	1	0.4				1137	1.308	1.303	0.002
412	HOM	7/17/2007	1	SL-14	GL	262		FGAR	606	1250	ALGAE	FIL	NA	1	0.5				1138	1.3456	1.2923	0.02665
412	HOM	7/17/2007	1	SL-14	GL	262		FGAR	606	1250	DET		NA	1	0.5				1138	1.3456	1.2923	0.02665
413	HOM	7/17/2007	1	SL-14	GL	268		LMB	258	218	FISH	UNK	FISH-UNID	1	0.3				491	1.3191	1.3007	0.00552
413	HOM	7/17/2007	1	SL-14	GL	268		LMB	258	218	DET		NA	1	0.7				491	1.3191	1.3007	0.01288
413	HOM	7/17/2007	1	SL-14	GL	268		LMB	258	218	FISH	GOBY/INSI	SWSB	1	1	1	SM	SM	490	1.3251	1.3235	0.0016
414	HOM	7/17/2007	1	SL-14	GL	270		LMB	175	72	FISH	UNK	FISH-UNID	1	0.2				486	1.3382	1.3191	0.00382
414	HOM	7/17/2007	1	SL-14	GL	270		LMB	175	72	FISH	RAKI	FWSB	1	1	1	30	30	483	1.3974	1.3253	0.0721
414	HOM	7/17/2007	1	SL-14	GL	270		LMB	175	72	INV	UNK	INV-UNID	1	0.1				486	1.3382	1.3191	0.00191
414	HOM	7/17/2007	1	SL-14	GL	270		LMB	175	72	DET		NA	1	0.2				486	1.3382	1.3191	0.00382
414	HOM	7/17/2007	1	SL-14	GL	270		LMB	175	72	INV	SHRIMP	SHRIMP	1	0.5				486	1.3382	1.3191	0.00955
414	HOM	7/17/2007	1	SL-14	GL	270		LMB	175	72	INV	SHRIMP	SHRIMP	1	1	3	9	10	485	1.3662	1.3177	0.0485
414	HOM	7/17/2007	1	SL-14	GL	270		LMB	175	72	FISH	GOBY	SWSB	1	1	1	27	27	484	1.3567	1.3251	0.0316
415	HOM	7/17/2007	1	SL-14	GL	275		LMB	257	243	INV	BLCRB	BLCB	1	1	1	25	25	480	1.5667	1.3392	0.2275
415	HOM	7/17/2007	1	SL-14	GL	275		LMB	257	243	INV	BLCRB	BLCB	1	1	2	SM	SM	481	2.3994	1.3484	1.051
416	HOM	7/17/2007	1	SL-14	GL	279		LMB	265	315	ALGAE	FIL	NA	1	0.5				487	1.3226	1.3152	0.0037
416	HOM	7/17/2007	1	SL-14	GL	279		LMB	265	315	DET		NA	1	0.5				487	1.3226	1.3152	0.0037
417	HOM	7/17/2007	1	SL-14	GL	284		BLUE	166	95	INV	AMP	AMP	1	1	30	3	5	1078	0.9992	0.9962	0.003
417	HOM	7/17/2007	1	SL-14	GL	284		BLUE	166	95	INV	AMP	AMP	1	0.55	30	3	5	1079	1.1028	0.9912	0.06138
417	HOM	7/17/2007	1	SL-14	GL	284		BLUE	166	95	INV	CRAB	CRAB	1	0.3				1079	1.1028	0.9912	0.03348
417	HOM	7/17/2007	1	SL-14	GL	284		BLUE	166	95	INV	CRAB	CRAB	1	1				1077	1.0422	0.9899	0.0523
417	HOM	7/17/2007	1	SL-14	GL	284		BLUE	166	95	INS	CHILA	INS	1	0.05				1079	1.1028	0.9912	0.00558
417	HOM	7/17/2007	1	SL-14	GL	284		BLUE	166	95	TER	ANT	TER-INV	1	0.1				1079	1.1028	0.9912	0.01116
418	HOM	7/17/2007	1	SL-14	GL	287		FGAR	581	810	INV	CRAB	CRAB	1	0.2				1076	1.1017	0.9942	0.0215
418	HOM	7/17/2007	1	SL-14	GL	287		FGAR	581	810	FISH	UNK	FISH-UNID	1	0.4				1076	1.1017	0.9942	0.043
418	HOM	7/17/2007	1	SL-14	GL	287		FGAR	581	810	DET		NA	1	0.4				1076	1.1017	0.9942	0.043
419	HOM	7/17/2007	1	SL-14	GL	289		LMB	294	323	INV	CRAY	CRAY	1	0.9	1	MED	MED	482	1.6417	1.3243	0.28566
419	HOM	7/17/2007	1	SL-14	GL	289		LMB	294	323	ALGAE	FIL	NA	1	0.1				482	1.6417	1.3243	0.03174
420	HOM	7/17/2007	1	SL-14	GL	291		LMB	150	56	FISH	INSI	FWSB	1	1	1	43	43	488	1.4097	1.3195	0.0902
420	HOM	7/17/2007	1	SL-14	GL	291		LMB	150	56	DET		NA	1	1				489	1.3634	1.3188	0.0446
421	HOM	7/17/2007	1	SL-14	GL	292		COSN	799		FISH	UNK	FISH-UNID	1	0.3				994	1.0609	0.9951	0.01974
421	HOM	7/17/2007	1	SL-14	GL	292		COSN	799		DET		NA	1	0.7				994	1.0609	0.9951	0.04606
421	HOM	7/17/2007	1	SL-14	GL	292		COSN	799		FISH	GOBY	SWSB	1	1				966	1.385	1.3336	0.0514
422	HOM	7/17/2007	1	SL-14	GL	298		FGAR	504	635	FISH	UNK	FISH-UNID	1	0.5				1150	1.289	1.2786	0.0052
422	HOM	7/17/2007	1	SL-14	GL	298		FGAR	504	635	DET		NA	1	0.5				1150	1.289	1.2786	0.0052
423	HOM	7/17/2007	1	SL-15	GL	311		COSN	154	108	FISH	UNK	FISH-UNID	1	0.25				820	1.2997	1.2717	0.007
423	HOM	7/17/2007	1	SL-15	GL	311		COSN	154	108	FISH	INSI	FWSB	1	1	1	35	35	819	1.3343	1.2635	0.0708
423	HOM	7/17/2007	1	SL-15	GL	311		COSN	154	108	ALGAE	FIL	NA	1	0.6				820	1.2997	1.2717	0.0168
423	HOM	7/17/2007	1	SL-15	GL	311		COSN	154	108	INV	SHRIMP	SHRIMP	1	0.15				820	1.2997	1.2717	0.0042
424	HOM	7/17/2007	1	SL-15	GL	321		LMB	322	414	INV	CRAY	CRAY	1	0.5				826	1.356	1.3042	0.0259
424	HOM	7/17/2007	1	SL-15	GL	321		LMB	322	414	DET		NA	1	0.5				826	1.356	1.3042	0.0259
425	HOM	7/17/2007	1	SL-15	GL	327		LMB	263	218	FISH	UNK	FISH-UNID	1	1	1	30	30	822	1.2943	1.2874	0.0069
425	HOM	7/17/2007	1	SL-15	GL	327		LMB	263	218	INS	UNK	INS	1	0.05				823	1.3802	1.2953	0.004245
425	HOM	7/17/2007	1	SL-15	GL	327		LMB	263	218	INV	MUCRB	MUCB	1	1	2	7	10	821	1.2969	1.2764	0.0205
425	HOM	7/17/2007	1	SL-15	GL	327		LMB	263	218	DET		NA	1	0.2				823	1.3802	1.2953	0.01698
425	HOM	7/17/2007	1	SL-15	GL	327		LMB	263	218	INV	SHRIMP	SHRIMP	1	0.75				823	1.3802	1.2953	0.063675
426	HOM	7/17/2007	1	SL-15	GL	341		SHEE	364	900	INV	CRAB	CRAB	1	0.2				831	1.6288	1.2934	0.06708
426	HOM	7/17/2007	1	SL-15	GL	341		SHEE	364	900	INS	CHILA	INS	1	0.01				831	1.6288	1.2934	0.003354
426	HOM	7/17/2007	1	SL-15	GL	341		SHEE	364	900	INV	BARN	INV-SED	1	0.15				831	1.6288	1.2934	0.05031
426	HOM	7/17/2007	1	SL-15	GL	341		SHEE	364	900	INV	BARN	INV-SED	1	1				829	1.4007	1.2952	0.1055
426	HOM	7/17/2007	1	SL-15	GL	341		SHEE	364	900	INV	BIV	INV-SED	1	1				830	1.3451	1.2957	0.0494
426	HOM	7/17/2007	1	SL-15	GL	341		SHEE	364	900	ALGAE	FIL	NA	1	0.2				831	1.6288	1.2934	0.06708
426	HOM	7/17/2007	1	SL-15	GL	341		SHEE	364	900	DET		NA	1	0.44				831	1.6288	1.2934	0.147576
427	HOM	7/17/2007	1	SL-15	GL	342		SHEE	327	646	INV	BARN	INV-SED	1	1	2	3	4	827	1.3137	1.3012	0.0125
427	HOM	7/17/2007	1	SL-15	GL	342		SHEE	327	646	ALGAE	FIL	NA	1	0.65				828	1.3744	1.2934	0.05265
427	HOM	7/17/2007	1	SL-15	GL	342		SHEE	327	646	DET		NA	1	0.35				828	1.3744	1.2934	0.02835
428	HOM	7/17/2007	1	SL-15	GL	390		LMB	267	220	INV	CRAB	CRAB	1	0.25				825	1.3755	1.3035	0.018
428	HOM	7/17/2007	1	SL-15	GL	390		LMB	267	220	FISH	UNK	FISH-UNID	1	1	8	10	22	824	1.3681	1.2988	0.0693
428	HOM	7/17/2007	1	SL-15	GL	390		LMB	267	220	ALGAE	FIL	NA	1	0.75				825	1.3755	1.3035	0.054
429	HOM	7/17/2007	1	SL-15	SAC		941	TIMO	116		INV	AMP	AMP	1	0.4				1450	1.2916	1.2771	0.0058
429	HOM	7/17/2007	1	SL-15	SAC		941	TIMO	116		TER	CAT	TER-INV	1	0.3				1450	1.2916	1.2771	0.00435
429	HOM	7/17/2007	1	SL-15	SAC		941	TIMO	116		UNID		UNID	1	0.3				1450	1.2916	1.2771	0.00435
430	HOM	7/17/2007	1	SL-15	SAC		942	TIMO	106		INV	AMP	AMP	1	1				1448	1.2987	1.2879	0.0108
431	HOM	7/17/2007	1	SL-15	SAC		943	LMB	112		INV	SHRIMP	SHRIMP	1	1	1	SM	SM	1431	1.2813	1.276	0.0053
431	HOM	7/17/2007	1	SL-15	SAC		943	LMB	112		FISH	GOBY	SWSB	1	1	1	25	25	1430	1.3466	1.2774	0.0692
432	HOM	7/17/2007	1	SL-15	SAC		944	GRSN	127		INV	SHRIMP	SHRIMP	1	1	3	SM	SM	1432	1.3634	1.2762	0.0872
433	HOM	7/17/2007	1	SL-16	GL	205		COSN	462	646	FISH	UNK	FISH-UNID	1	0.9				1028	1.109	0.9733	0.12213
433	HOM	7/17/2007	1	SL-16	GL	205		COSN	462	646	FISH	INSI	FWSB	1	1	4	38	52	1027	1.3593	0.9797	0.3796
433	HOM	7/17/2007	1	SL-16	GL	205		COSN	462	646	FISH	NOTR	FWSB	1	1	1	39	39	1049	1.079	1.0218	0.0572
433	HOM	7/17/2007	1	SL-16	GL	205		COSN	462	646	INV	SHRIMP	SHRIMP	1	0.1				1028	1.109	0.9733	0.01357
433	HOM	7/17/2007	1	SL-16	GL	205		COSN	462	646	INV	SHRIMP	SHRIMP	1	1	4	8	10	1050	1.1674	0.9896	0.1778
434	HOM	7/17/2007	1	SL-16	GL	254		LMB	372	702	INV	DECA	CRU	1	0.2				1031	1.0169	0.9957	0.00424
434	HOM	7/17/2007	1	SL-16	GL	254		LMB	372	702	FISH	UNK	FISH-UNID	1	1	1	40	40	1030	1.0228	0.9955	0.0273
434	HOM	7/17/2007	1	SL-16	GL	254		LMB	372	702	INV	BARN	INV-SED	1	0.3				1031	1.0169	0.9957	0.00636
434	HOM	7/17/2007	1	SL-16	GL	254		LMB	372	702	INV	BIV	INV-SED	1	0.3				1031	1.0169	0.9957	0.00636
434	HOM	7/17/2007	1	SL-16	GL	254		LMB	372	702	DET		NA	1	0.2				1031	1.0169	0.9957	0.00424
435	HOM	7/17/2007	1	SL-16	GL	288		FGAR	615	1335	FISH	UNK	FISH-UNID	1	1	2			989	1.073	1.0114	0.0616
436	HOM	7/17/2007	1	SL-16	GL	293		LMB	336	510	INV	BLCRB	BLCB	1	1	1	35	35	1029	1.334	0.9722	0.3618
437	HOM	7/17/2007	1	SL-2	GL	201		BLUE	160	103	INS	CUL	INS	1	0.05				1064	1.0618	1.0165	0.002265
437	HOM	7/17/2007	1	SL-2	GL	201		BLUE	160	103	INV	UNK	INV-UNID	1	0.05				1064	1.0618	1.0165	0.002265
437	HOM	7/17/2007	1	SL-2	GL	201		BLUE	160	103	TER	ANT	TER-INV	1	1	1	5	5	1065	0.9894	0.9873	0.0021
437	HOM	7/17/2007	1	SL-2	GL	201		BLUE	160	103	TER	ANT	TER-INV	1	0.9				1064	1.0618	1.0165	0.04077
438	HOM	7/17/2007	1	SL-2	GL	209		FGAR	652	1192	FISH	UNK	FISH-UNID	1	0.6				1072	1.0109	1.0087	0.00132
438	HOM	7/17/2007	1	SL-2	GL	209		FGAR	652	1192	ALGAE	FIL	NA	1	0.4				1072	1.0109	1.0087	0.00088
439	HOM	7/17/2007	1	SL-2	GL	222		RESU	175	104	FISH	UNK	FISH-UNID	1	0.1				1102	1.0573	0.9878	0.00695
439	HOM	7/17/2007	1	SL-2	GL	222		RESU	175	104	INV	UNK	INV-UNID	1	0.15				1102	1.0573	0.9878	0.010425
439	HOM	7/17/2007	1	SL-2	GL	222		RESU	175	104	INV	GAS	INV-VEG	1	0.3				1102	1.0573	0.9878	0.02085
439	HOM	7/17/2007	1	SL-2	GL	222		RESU	175	104	ALGAE	FIL	NA	1	0.3				1102	1.0573	0.9878	0.02085
439	HOM	7/17/2007	1	SL-2	GL	222		RESU	175	104	DET		NA	1	0.15				1102	1.0573	0.9878	0.010425
440	HOM	7/17/2007	1	SL-2	GL	223		FGAR	655	1265	FISH	UNK	FISH-UNID	1	1	7			1067	1.1594	0.9834	0.176
441	HOM	7/17/2007	1	SL-2	GL	226		LMB	234	154	FISH	LMB	LMB	1	1	1	91	91	496	2.5155	1.2924	1.2231
441	HOM	7/17/2007	1	SL-2	GL	226		LMB	234	154	FISH	UNK	FISH-UNID	1	0.9				498	1.3446	1.3007	0.03951
441	HOM	7/17/2007	1	SL-2	GL	226		LMB	234	154	FISH	LEP	LEP	1	1	1	40	40	497	1.3734	1.2959	0.0775
441	HOM	7/17/2007	1	SL-2	GL	226		LMB	234	154	DET		NA	1	0.1				498	1.3446	1.3007	0.00439
442	HOM	7/17/2007	1	SL-2	GL	235		LMB	232	161	FISH	UNK	FISH-UNID	1	0.5				495	1.3167	1.3004	0.00815
442	HOM	7/17/2007	1	SL-2	GL	235		LMB	232	161	FISH	BLKI	FWSB	1	1	1	38	38	493	1.3941	1.3127	0.0814
442	HOM	7/17/2007	1	SL-2	GL	235		LMB	232	161	FISH	NOTR	FWSB	1	1	1	35	35	494	1.3613	1.3098	0.0515
442	HOM	7/17/2007	1	SL-2	GL	235		LMB	232	161	ALGAE	FIL	NA	1	0.5				495	1.3167	1.3004	0.00815
443	HOM	7/17/2007	1	SL-2	GL	248		FGAR	532	752	FISH	UNK	FISH-UNID	1	0.7				1068	0.9985	0.9894	0.00637
443	HOM	7/17/2007	1	SL-2	GL	248		FGAR	532	752	FISH	RAKI	FWSB	1	1	1	25	25	1069	1.0166	0.9881	0.0285
443	HOM	7/17/2007	1	SL-2	GL	248		FGAR	532	752	ALGAE	FIL	NA	1	0.3				1068	0.9985	0.9894	0.00273
444	HOM	7/17/2007	1	SL-2	GL	257		LMB	301	382	FISH	RAKI	FWSB	1	1	9	SM	SM	492	1.4773	1.3127	0.1646
445	HOM	7/17/2007	1	SL-2	GL	273		LMB	680	1435	INV	AMP	AMP	1	1	1	7	7	499	1.3229	1.3216	0.0013
445	HOM	7/17/2007	1	SL-2	GL	273		LMB	680	1435	FISH	UNK	FISH-UNID	1	0.3				501	1.3336	1.312	0.00648
445	HOM	7/17/2007	1	SL-2	GL	273		LMB	680	1435	FISH	UNK	FISH-UNID	1	1		17	17	500	1.3514	1.3255	0.0259
445	HOM	7/17/2007	1	SL-2	GL	273		LMB	680	1435	ALGAE	FIL	NA	1	0.5				501	1.3336	1.312	0.0108
445	HOM	7/17/2007	1	SL-2	GL	273		LMB	680	1435	DET		NA	1	0.2				501	1.3336	1.312	0.00432
446	HOM	7/17/2007	1	SL-2	GL	277		FGAR	502	605	FISH	UNK	FISH-UNID	1	0.5				1070	1.0483	0.9885	0.0299
446	HOM	7/17/2007	1	SL-2	GL	277		FGAR	502	605	ALGAE	FIL	NA	1	0.5				1070	1.0483	0.9885	0.0299
446	HOM	7/17/2007	1	SL-2	GL	277		FGAR	502	605	INV	SHRIMP	SHRIMP	1	1	1	10	10	1071	1.0176	1.0097	0.0079
447	HOM	7/17/2007	1	SL-2	GL	300		FGAR	532	715	FISH	UNK	FISH-UNID	1	0.6				1073	1.0037	0.999	0.00282
447	HOM	7/17/2007	1	SL-2	GL	300		FGAR	532	715	ALGAE	FIL	NA	1	0.4				1073	1.0037	0.999	0.00188
448	HOM	7/17/2007	1	SL-2	SAC		930	SPSU	160		FISH	UNK	FISH-UNID	1	0.5				1440	1.4099	1.2823	0.0638
448	HOM	7/17/2007	1	SL-2	SAC		930	SPSU	160		FISH	BLKI	FWSB	1	1	2	SM	SM	1428	1.3415	1.2788	0.0627
448	HOM	7/17/2007	1	SL-2	SAC		930	SPSU	160		INS	ODOLA	INS	1	1	1	26	26	1429	1.3497	1.2781	0.0716
448	HOM	7/17/2007	1	SL-2	SAC		930	SPSU	160		INV	UNK	INV-UNID	1	0.2				1440	1.4099	1.2823	0.02552
448	HOM	7/17/2007	1	SL-2	SAC		930	SPSU	160		ALGAE	FIL	NA	1	0.3				1440	1.4099	1.2823	0.03828
449	HOM	7/17/2007	1	SL-2	SAC		931	SPSU	94		INS	COL	INS	1	0.15				1441	1.3417	1.2894	0.007845
449	HOM	7/17/2007	1	SL-2	SAC		931	SPSU	94		INS	CUL	INS	1	0.4				1441	1.3417	1.2894	0.02092
449	HOM	7/17/2007	1	SL-2	SAC		931	SPSU	94		ALGAE	FIL	NA	1	0.15				1441	1.3417	1.2894	0.007845
449	HOM	7/17/2007	1	SL-2	SAC		931	SPSU	94		TER	ANT	TER-INV	1	0.15				1441	1.3417	1.2894	0.007845
449	HOM	7/17/2007	1	SL-2	SAC		931	SPSU	94		UNID		UNID	1	0.15				1441	1.3417	1.2894	0.007845
450	HOM	7/17/2007	1	SL-2	SAC		932	LMB	148		FISH	NOTR	FWSB	1	1	1	55	55	1442	1.5459	1.2847	0.2612
450	HOM	7/17/2007	1	SL-2	SAC		932	LMB	148		FISH	NOTR	FWSB	1	1	1	65	65	1443	1.5791	1.2776	0.3015
451	HOM	7/17/2007	1	SL-2	SAC		933	LMB	127		FISH	UNK	FISH-UNID	1	1	1	SM	SM	1444	1.3532	1.2812	0.072
452	HOM	7/17/2007	1	SL-2	SAC		934	LMB	132		FISH	UNK	FISH-UNID	1	1	1	SM	SM	1445	1.3209	1.2835	0.0374
453	HOM	7/17/2007	1	SL-2	SAC		935	LMB	106		DET		NA	1	0.5				1446	1.2905	1.282	0.00425
453	HOM	7/17/2007	1	SL-2	SAC		935	LMB	106		SJ		NA	1	0.5				1446	1.2905	1.282	0.00425
454	HOM	7/17/2007	1	SL-2	SAC		939	BLUE	93		FISH	UNK	FISH-UNID	1	0.15				1447	1.4334	1.2871	0.021945
454	HOM	7/17/2007	1	SL-2	SAC		939	BLUE	93		INS	CUL	INS	1	0.15				1447	1.4334	1.2871	0.021945
454	HOM	7/17/2007	1	SL-2	SAC		939	BLUE	93		INS	TRILA	INS	1	0.05				1447	1.4334	1.2871	0.007315
454	HOM	7/17/2007	1	SL-2	SAC		939	BLUE	93		ALGAE	FIL	NA	1	0.05				1447	1.4334	1.2871	0.007315
454	HOM	7/17/2007	1	SL-2	SAC		939	BLUE	93		TER	ANT	TER-INV	1	0.6				1447	1.4334	1.2871	0.08778
455	HOM	7/17/2007	1	SL-2	SAC		940	BLUE	64		FISH	UNK	FISH-UNID	1	0.05				1449	1.3072	1.2843	0.001145
455	HOM	7/17/2007	1	SL-2	SAC		940	BLUE	64		INS	CUL	INS	1	0.1				1449	1.3072	1.2843	0.00229
455	HOM	7/17/2007	1	SL-2	SAC		940	BLUE	64		TER	ANT	TER-INV	1	0.4				1449	1.3072	1.2843	0.00916
455	HOM	7/17/2007	1	SL-2	SAC		940	BLUE	64		UNID		UNID	1	0.45				1449	1.3072	1.2843	0.010305
456	HOM	7/17/2007	1	SL-3	GL	328		SPSU	151	82	FISH	UNK	FISH-UNID	1	0.1				1053	1.0705	0.9983	0.00722
456	HOM	7/17/2007	1	SL-3	GL	328		SPSU	151	82	FISH	RAKI	FWSB	1	1	2	20	20	1052	1.022	1.0032	0.0188
456	HOM	7/17/2007	1	SL-3	GL	328		SPSU	151	82	INV	UNK	INV-UNID	1	0.05				1053	1.0705	0.9983	0.00361
456	HOM	7/17/2007	1	SL-3	GL	328		SPSU	151	82	ALGAE	FIL	NA	1	0.2				1053	1.0705	0.9983	0.01444
456	HOM	7/17/2007	1	SL-3	GL	328		SPSU	151	82	TER	ANT	TER-INV	1	0.05				1053	1.0705	0.9983	0.00361
456	HOM	7/17/2007	1	SL-3	GL	328		SPSU	151	82	TER	CAT	TER-INV	1	1	3	20	25	1051	1.0257	1.0092	0.0165
456	HOM	7/17/2007	1	SL-3	GL	328		SPSU	151	82	TER	CAT	TER-INV	1	0.6				1053	1.0705	0.9983	0.04332
457	HOM	7/17/2007	1	SL-3	GL	355		LMB	212	92	FISH	UNK	FISH-UNID	1	0.4	1	SMALL	SMALL	1054	1.0262	0.9931	0.01324
457	HOM	7/17/2007	1	SL-3	GL	355		LMB	212	92	FISH	LEP	LEP	1	1	1	35	35	1055	1.0923	1.0011	0.0912
457	HOM	7/17/2007	1	SL-3	GL	355		LMB	212	92	ALGAE	FIL	NA	1	0.4				1054	1.0262	0.9931	0.01324
457	HOM	7/17/2007	1	SL-3	GL	355		LMB	212	92	INV	SHRIMP	SHRIMP	1	0.2				1054	1.0262	0.9931	0.00662
458	HOM	7/17/2007	1	SL-3	GL	359		COSN	630	1780	FISH	RAKI	FWSB	1	0.6				1106	1.0661	0.9841	0.0492
458	HOM	7/17/2007	1	SL-3	GL	359		COSN	630	1780	ALGAE	FIL	NA	1	0.2				1106	1.0661	0.9841	0.0164
458	HOM	7/17/2007	1	SL-3	GL	359		COSN	630	1780	DET		NA	1	0.2				1106	1.0661	0.9841	0.0164
459	HOM	7/17/2007	1	SL-3	GL	395		BLUE	168	88	INS	CHILA	INS	1	0.1				1110	1.0149	0.9893	0.00256
459	HOM	7/17/2007	1	SL-3	GL	395		BLUE	168	88	INS	CUL	INS	1	0.1				1110	1.0149	0.9893	0.00256
459	HOM	7/17/2007	1	SL-3	GL	395		BLUE	168	88	INS	TRILA	INS	1	0.1				1110	1.0149	0.9893	0.00256
459	HOM	7/17/2007	1	SL-3	GL	395		BLUE	168	88	INV	UNK	INV-UNID	1	0.2				1110	1.0149	0.9893	0.00512
459	HOM	7/17/2007	1	SL-3	GL	395		BLUE	168	88	INV	ISO	INV-VEG	1	1	2	8	10	1108	1.0016	0.9831	0.0185
459	HOM	7/17/2007	1	SL-3	GL	395		BLUE	168	88	TER	ANT	TER-INV	1	0.4				1110	1.0149	0.9893	0.01024
459	HOM	7/17/2007	1	SL-3	GL	395		BLUE	168	88	TER	CAT	TER-INV	1	0.1				1110	1.0149	0.9893	0.00256
459	HOM	7/17/2007	1	SL-3	GL	395		BLUE	168	88	TER	CAT	TER-INV	1	1	1	20	20	1109	0.9945	0.9859	0.0086
460	HOM	7/17/2007	1	SL-3	GL	398		BLUE	153	62	TER	INS	TER-INV	1	1				1111	0.9975	0.9952	0.0023
461	HOM	7/17/2007	1	SL-3	GL	399		YEBU	314	412	INS	EPH	INS	1	1	1	7	7	1113	0.9921	0.9922	0
461	HOM	7/17/2007	1	SL-3	GL	399		YEBU	314	412	ALGAE	FIL	NA	1	0.5				1112	1.04	0.9969	0.02155
461	HOM	7/17/2007	1	SL-3	GL	399		YEBU	314	412	DET		NA	1	0.5				1112	1.04	0.9969	0.02155
462	HOM	7/17/2007	1	SL-3	GL	400		BLUE	159	82	FISH	UNK	FISH-UNID	1	0.4				1107	1.0153	0.9896	0.01028
462	HOM	7/17/2007	1	SL-3	GL	400		BLUE	159	82	INV	UNK	INV-UNID	1	0.1				1107	1.0153	0.9896	0.00257
462	HOM	7/17/2007	1	SL-3	GL	400		BLUE	159	82	ALGAE	FIL	NA	1	0.2				1107	1.0153	0.9896	0.00514
462	HOM	7/17/2007	1	SL-3	GL	400		BLUE	159	82	DET		NA	1	0.3				1107	1.0153	0.9896	0.00771
463	HOM	7/17/2007	1	SL-3	SAC	351	847	STMU	510		ALGAE	FIL	ALG	1								NA
463	HOM	7/17/2007	1	SL-3	SAC	351	847	STMU	510		SED	SAND	NA	1								NA
464	HOM	7/17/2007	1	SL-3	SAC	351	858	LMB	78		ALGAE	FIL	NA	1	0.2				1548	1.2872	1.2853	0.00038
464	HOM	7/17/2007	1	SL-3	SAC	351	858	LMB	78		SJ		NA	1	0.8				1548	1.2872	1.2853	0.00152
465	HOM	7/17/2007	1	SL-3	SAC	351	859	LMB	84		FISH	LEP	LEP	1	1	1	SM	SM	1549	1.3009	1.2909	0.01
466	HOM	7/17/2007	1	SL-3	SAC	351	860	LMB	77		EMPTY		NA	1								0
467	HOM	7/17/2007	1	SL-3	SAC	351	861	LMB	77		FISH	UNK	FISH-UNID	1	1		SM	SM	1550	1.2967	1.2816	0.0151
468	HOM	7/17/2007	1	SL-3	SAC	351	862	LMB	64		FISH	UNK	FISH-UNID	1	1				1551	1.2886	1.2851	0.0035
469	HOM	7/17/2007	1	SL-31	GL	339		LMB	231	154	FISH	UNK	FISH-UNID	1	0.5				1043	1.0003	0.9913	0.0045
469	HOM	7/17/2007	1	SL-31	GL	339		LMB	231	154	PLANT	AQU	NA	1	0.5				1043	1.0003	0.9913	0.0045
470	HOM	7/17/2007	1	SL-31	GL	347		LMB	221	142	INV	DECA	CRU	1	1				961	1.3276	1.318	0.0096
471	HOM	7/17/2007	1	SL-31	GL	384		LMB	241	180	FISH	GUTO	SWSB	1	1	1	85	85	996	3.0234	0.9894	2.034
472	HOM	7/17/2007	1	SL-31	GL	391		LADY	327	158	FISH	UNK	FISH-UNID	1	1				962	1.3266	1.3222	0.0044
473	HOM	7/17/2007	1	SL-31	SAC	367	870	GUTO	95		INV	DECA	CRU	1	0.1				1552	1.2824	1.2772	0.00052
473	HOM	7/17/2007	1	SL-31	SAC	367	870	GUTO	95		FISH	UNK	FISH-UNID	1	0.1				1552	1.2824	1.2772	0.00052
473	HOM	7/17/2007	1	SL-31	SAC	367	870	GUTO	95		SJ		NA	1	0.8				1552	1.2824	1.2772	0.00416
474	HOM	7/17/2007	1	SL-31	SAC	367	871	GUTO	95		INV	MUCRB	MUCB	1	1	1	6	6	1553	1.3129	1.2959	0.017
475	HOM	7/17/2007	1	SL-31	SAC	367	872	GUTO	146		EMPTY		NA	1								0
476	HOM	7/17/2007	1	SL-4	GL	202		LMB	243	153	FISH	RAKI	FWSB	1	1	4	SM	SM	508	1.3966	1.2981	0.0985
476	HOM	7/17/2007	1	SL-4	GL	202		LMB	243	153	FISH	LEP	LEP	1	0.6				509	1.323	1.2973	0.01542
476	HOM	7/17/2007	1	SL-4	GL	202		LMB	243	153	DET		NA	1	0.4				509	1.323	1.2973	0.01028
477	HOM	7/17/2007	1	SL-4	GL	228		LMB	300	360	INV	BLCRB	BLCB	1	1	1	23	23	505	1.4592	1.3137	0.1455
477	HOM	7/17/2007	1	SL-4	GL	228		LMB	300	360	FISH	UNK	FISH-UNID	1	0.5				507	1.3328	1.303	0.0149
477	HOM	7/17/2007	1	SL-4	GL	228		LMB	300	360	FISH	RAKI	FWSB	1	1	9	SM	SM	506	1.5387	1.3222	0.2165
477	HOM	7/17/2007	1	SL-4	GL	228		LMB	300	360	DET		NA	1	0.5				507	1.3328	1.303	0.0149
478	HOM	7/17/2007	1	SL-4	GL	231		GRSN	150		FISH	UNK	FISH-UNID	1	1				716	1.3568	1.2919	0.0649
478	HOM	7/17/2007	1	SL-4	GL	231		GRSN	150		INS	DIPLA	INS	1	1				714	1.3527	1.3443	0.0084
479	HOM	7/17/2007	1	SL-4	GL	237		LMB	288	326	ALGAE	FIL	NA	1	0.5				510	1.3137	1.3038	0.00495
479	HOM	7/17/2007	1	SL-4	GL	237		LMB	288	326	DET		NA	1	0.5				510	1.3137	1.3038	0.00495
480	HOM	7/17/2007	1	SL-4	GL	244		FGAR	569	850	ALGAE	FIL	NA	1	0.45				713	1.3733	1.3542	0.008595
480	HOM	7/17/2007	1	SL-4	GL	244		FGAR	569	850	DET		NA	1	0.45				713	1.3733	1.3542	0.008595
480	HOM	7/17/2007	1	SL-4	GL	244		FGAR	569	850	TER	ANT	TER-INV	1	0.1				713	1.3733	1.3542	0.00191
481	HOM	7/17/2007	1	SL-4	SAC		893	SPSU	123		INV	AMP	AMP	1	0.4				1556	1.4047	1.2881	0.04664
481	HOM	7/17/2007	1	SL-4	SAC		893	SPSU	123		FISH	UNK	FISH-UNID	1	0.2	1			1556	1.4047	1.2881	0.02332
481	HOM	7/17/2007	1	SL-4	SAC		893	SPSU	123		INS	ODOLA	INS	1	0.05				1556	1.4047	1.2881	0.00583
481	HOM	7/17/2007	1	SL-4	SAC		893	SPSU	123		INV	UNK	INV-UNID	1	0.1				1556	1.4047	1.2881	0.01166
481	HOM	7/17/2007	1	SL-4	SAC		893	SPSU	123		INV	ISO	INV-VEG	1	0.05				1556	1.4047	1.2881	0.00583
481	HOM	7/17/2007	1	SL-4	SAC		893	SPSU	123		INV	MUCRB	MUCB	1	0.2	2			1556	1.4047	1.2881	0.02332
481	HOM	7/17/2007	1	SL-4	SAC		893	SPSU	123		TER	CAT	TER-INV	1	1	1	18	18	1555	1.2947	1.2782	0.0165
482	HOM	7/17/2007	1	SL-4	SAC		894	SPSU	94		SJ		NA	1	0.7				1554	1.3156	1.288	0.01932
482	HOM	7/17/2007	1	SL-4	SAC		894	SPSU	94		TER	ANT	TER-INV	1	0.2				1554	1.3156	1.288	0.00552
482	HOM	7/17/2007	1	SL-4	SAC		894	SPSU	94		TER	CAT	TER-INV	1	0.1				1554	1.3156	1.288	0.00276
483	HOM	7/17/2007	1	SL-4	SAC		895	SPSU	105		INS	CHILA	INS	1	0.7				1557	1.3326	1.2971	0.02485
483	HOM	7/17/2007	1	SL-4	SAC		895	SPSU	105		INV	UNK	INV-UNID	1	0.3				1557	1.3326	1.2971	0.01065
484	HOM	7/17/2007	1	SL-4	SAC		896	PIN	92		INV	AMP	AMP	1	0.2				1558	1.3674	1.2917	0.01514
484	HOM	7/17/2007	1	SL-4	SAC		896	PIN	92		INS	TRILA	INS	1	0.3				1558	1.3674	1.2917	0.02271
484	HOM	7/17/2007	1	SL-4	SAC		896	PIN	92		INV	BIV	INV-SED	1	0.5				1558	1.3674	1.2917	0.03785
485	HOM	7/17/2007	1	SL-4	SAC		897	LMB	85		FISH	UNK	FISH-UNID	1	0.5				1421	1.2997	1.2883	0.0057
485	HOM	7/17/2007	1	SL-4	SAC		897	LMB	85		FISH	UNK	FISH-UNID	1	1	1	SM	SM	1419	1.3082	1.276	0.0322
485	HOM	7/17/2007	1	SL-4	SAC		897	LMB	85		INS	CHILA	INS	1	0.1				1421	1.2997	1.2883	0.00114
485	HOM	7/17/2007	1	SL-4	SAC		897	LMB	85		DET		NA	1	0.4				1421	1.2997	1.2883	0.00456
485	HOM	7/17/2007	1	SL-4	SAC		897	LMB	85		INV	SHRIMP	SHRIMP	1	1	1	SM	SM	1420	1.3019	1.2826	0.0193
486	HOM	7/17/2007	1	SL-4	SAC		898	LMB	75		FISH	UNK	FISH-UNID	1	1	1	SM	SM	1422	1.3134	1.2782	0.0352
487	HOM	7/18/2007	1	SL-1	GL	507		BLUE	150	60	INS	COL	INS	1	1	1	7	7	1017	0.9902	0.9882	0.002
487	HOM	7/18/2007	1	SL-1	GL	507		BLUE	150	60	INS	DIPLA	INS	1	0.2				1015	1.1269	0.988	0.02778
487	HOM	7/18/2007	1	SL-1	GL	507		BLUE	150	60	INS	DIPPU	INS	1	1	1	10	10	1016	0.99	0.9869	0.0031
487	HOM	7/18/2007	1	SL-1	GL	507		BLUE	150	60	INV	ISO	INV-VEG	1	1	1	10	10	1014	0.9891	0.9822	0.0069
487	HOM	7/18/2007	1	SL-1	GL	507		BLUE	150	60	TER	ANT	TER-INV	1	0.8				1015	1.1269	0.988	0.11112
488	HOM	7/18/2007	1	SL-1	GL	510		BLUE	181	103	INS	DIPLA	INS	1	1	5	3	5	1013	0.9816	0.9815	1.00E-04
488	HOM	7/18/2007	1	SL-1	GL	510		BLUE	181	103	INV	UNK	INV-UNID	1	0.5				1003	1.0083	0.9995	0.0044
488	HOM	7/18/2007	1	SL-1	GL	510		BLUE	181	103	INV	ISO	INV-VEG	1	1	2	4	6	995	0.9968	0.9962	0.0006
488	HOM	7/18/2007	1	SL-1	GL	510		BLUE	181	103	ALGAE	FIL	NA	1	0.5				1003	1.0083	0.9995	0.0044
489	HOM	7/18/2007	1	SL-1	GL	511		LMB	196	94	INV	AMP	AMP	1	1	1	5	5	1011	0.9785	0.9782	0.0003
489	HOM	7/18/2007	1	SL-1	GL	511		LMB	196	94	FISH	UNK	FISH-UNID	1	0.33				1012	0.9961	0.9817	0.004752
489	HOM	7/18/2007	1	SL-1	GL	511		LMB	196	94	FISH	UNK	FISH-UNID	1	1	1	20	20	1010	0.9914	0.9745	0.0169
489	HOM	7/18/2007	1	SL-1	GL	511		LMB	196	94	FISH	BLKI	FWSB	1	1	1	35	35	1009	1.0755	0.9735	0.102
489	HOM	7/18/2007	1	SL-1	GL	511		LMB	196	94	INV	UNK	INV-UNID	1	0.33				1012	0.9961	0.9817	0.004752
489	HOM	7/18/2007	1	SL-1	GL	511		LMB	196	94	ALGAE	FIL	NA	1	0.33				1012	0.9961	0.9817	0.004752
490	HOM	7/18/2007	1	SL-1	GL	515		BLUE	177	92	INS	DIPLA	INS	1	0.1				1020	1.273	0.9844	0.02886
490	HOM	7/18/2007	1	SL-1	GL	515		BLUE	177	92	TER	ANT	TER-INV	1	0.9				1020	1.273	0.9844	0.25974
490	HOM	7/18/2007	1	SL-1	GL	515		BLUE	177	92	TER	CAT	TER-INV	1	1	2	15	15	1018	0.9967	0.9856	0.0111
490	HOM	7/18/2007	1	SL-1	GL	515		BLUE	177	92	TER	SPIDER	TER-INV	1	1	3	10	15	1019	0.996	0.989	0.007
491	HOM	7/18/2007	1	SL-1	GL	517		SPSU	151	88	INV	AMP	AMP	1	1	2	4	6	1007	0.9745	0.9745	0
491	HOM	7/18/2007	1	SL-1	GL	517		SPSU	151	88	FISH	UNK	FISH-UNID	1	0.2				1008	0.9872	0.9701	0.00342
491	HOM	7/18/2007	1	SL-1	GL	517		SPSU	151	88	INV	BIV	INV-SED	1	0.1				1008	0.9872	0.9701	0.00171
491	HOM	7/18/2007	1	SL-1	GL	517		SPSU	151	88	INV	LEECH	INV-VEG	1	1	9	15	30	1006	1.0471	1.0054	0.0417
491	HOM	7/18/2007	1	SL-1	GL	517		SPSU	151	88	ALGAE	FIL	NA	1	0.65				1008	0.9872	0.9701	0.011115
491	HOM	7/18/2007	1	SL-1	GL	517		SPSU	151	88	TER	ANT	TER-INV	1	0.05				1008	0.9872	0.9701	0.000855
492	HOM	7/18/2007	1	SL-1	GL	520		RESU	165	79	INV	AMP	AMP	1	1	2	3	6	1005	0.9969	0.9974	0
492	HOM	7/18/2007	1	SL-1	GL	520		RESU	165	79	INV	GAS	INV-VEG	1	1	3	2	3	1004	1.0085	1.0069	0.0016
493	HOM	7/18/2007	1	SL-1	SAC		629	ATNE	105		TER	ANT	TER-INV	1	1	1	8	8	1158	1.3053	1.3014	0.0039
494	HOM	7/18/2007	1	SL-1	SAC		630	RAKI	38		TER	ANT	TER-INV	1	1	1	8	8	1157	1.273	1.2692	0.0038
495	HOM	7/18/2007	1	SL-14	GL	406		BLUE	152	64	INS	CHILA	INS	1	1	40	4	7	839	1.2791	1.2776	0.0015
495	HOM	7/18/2007	1	SL-14	GL	406		BLUE	152	64	INV	BIV	INV-SED	1	1	1	5	5	837	1.2773	1.2724	0.0049
495	HOM	7/18/2007	1	SL-14	GL	406		BLUE	152	64	INV	UNK	INV-UNID	1	0.6				840	1.2924	1.2807	0.00702
495	HOM	7/18/2007	1	SL-14	GL	406		BLUE	152	64	INV	ISO	INV-VEG	1	1	150	3	7	838	1.2855	1.2717	0.0138
495	HOM	7/18/2007	1	SL-14	GL	406		BLUE	152	64	DET		NA	1	0.4				840	1.2924	1.2807	0.00468
495	HOM	7/18/2007	1	SL-14	GL	406		BLUE	152	64	TER	ANT	TER-INV	1	1	3	8	12	836	1.2834	1.2779	0.0055
496	HOM	7/18/2007	1	SL-14	GL	407		RESU	195	146	INV	AMP	AMP	1	1	2	5	5	608	1.2929	1.2923	0.0006
496	HOM	7/18/2007	1	SL-14	GL	407		RESU	195	146	INV	CRAB	CRAB	1	1				609	1.3225	1.3199	0.0026
496	HOM	7/18/2007	1	SL-14	GL	407		RESU	195	146	INS	ODOLA	INS	1	1				607	1.3049	1.3036	0.0013
496	HOM	7/18/2007	1	SL-14	GL	407		RESU	195	146	INS	UNK	INS	1	0.2				613	1.2748	1.2649	0.00198
496	HOM	7/18/2007	1	SL-14	GL	407		RESU	195	146	DET		NA	1	0.8				613	1.2748	1.2649	0.00792
497	HOM	7/18/2007	1	SL-14	GL	409		SHEE	253	306	FISH	UNK	FISH-UNID	1	0.1				614	1.3177	1.2669	0.00508
497	HOM	7/18/2007	1	SL-14	GL	409		SHEE	253	306	INV	BIV	INV-SED	1	0.7				614	1.3177	1.2669	0.03556
497	HOM	7/18/2007	1	SL-14	GL	409		SHEE	253	306	ALGAE	FIL	NA	1	0.1				614	1.3177	1.2669	0.00508
497	HOM	7/18/2007	1	SL-14	GL	409		SHEE	253	306	DET		NA	1	0.1				614	1.3177	1.2669	0.00508
498	HOM	7/18/2007	1	SL-14	GL	418		LMB	367	692	INV	BLCRB	BLCB	1	1	2	LARGE	LARGE	447	2.4843	1.2632	1.2211
499	HOM	7/18/2007	1	SL-14	GL	426		LMB	207	94	EMPTY		NA	1								0
500	HOM	7/18/2007	1	SL-14	GL	434		LMB	348	606	ALGAE	FIL	NA	1	0.6				439	1.294	1.2857	0.00498
500	HOM	7/18/2007	1	SL-14	GL	434		LMB	348	606	DET		NA	1	0.1				439	1.294	1.2857	0.00083
500	HOM	7/18/2007	1	SL-14	GL	434		LMB	348	606	INV	SHRIMP	SHRIMP	1	0.3				439	1.294	1.2857	0.00249
500	HOM	7/18/2007	1	SL-14	GL	434		LMB	348	606	INV	SHRIMP	SHRIMP	1	1	2	10	10	440	1.3203	1.2923	0.028
501	HOM	7/18/2007	1	SL-14	GL	437		RESU	168	90	FISH	UNK	FISH-UNID	1	0.8				604	1.3344	1.3244	0.008
501	HOM	7/18/2007	1	SL-14	GL	437		RESU	168	90	DET		NA	1	0.1				604	1.3344	1.3244	0.001
501	HOM	7/18/2007	1	SL-14	GL	437		RESU	168	90	PLANT		NA	1	0.1				604	1.3344	1.3244	0.001
502	HOM	7/18/2007	1	SL-14	GL	447		FGAR	546	860	FISH	UNK	FISH-UNID	1	0.95				610	1.3197	1.2866	0.031445
502	HOM	7/18/2007	1	SL-14	GL	447		FGAR	546	860	DET		NA	1	0.05				610	1.3197	1.2866	0.001655
503	HOM	7/18/2007	1	SL-15	GL	274		LMB	232	129	FISH	UNK	FISH-UNID	1	0.6				518	1.3478	1.3262	0.01296
503	HOM	7/18/2007	1	SL-15	GL	274		LMB	232	129	FISH	UNK	FISH-UNID	1	1	2			517	1.3582	1.3385	0.0197
503	HOM	7/18/2007	1	SL-15	GL	274		LMB	232	129	FISH	RAKI	FWSB	1	1	1	21	21	516	1.3756	1.3403	0.0353
503	HOM	7/18/2007	1	SL-15	GL	274		LMB	232	129	INV	UNK	INV-UNID	1	0.1				518	1.3478	1.3262	0.00216
503	HOM	7/18/2007	1	SL-15	GL	274		LMB	232	129	DET		NA	1	0.3				518	1.3478	1.3262	0.00648
504	HOM	7/18/2007	1	SL-15	GL	526		YEBU	272	330	TER	CAT	TER-INV	1	1	3	23	28	1103	1.0623	0.9875	0.0748
504	HOM	7/18/2007	1	SL-15	GL	526		YEBU	272	330	TER	CAT	TER-INV	1	1				1066	1.6709	0.9832	0.6877
505	HOM	7/18/2007	1	SL-15	GL	527		LMB	195	65	FISH	UNK	FISH-UNID	1	0.5				514	1.3215	1.2969	0.0123
505	HOM	7/18/2007	1	SL-15	GL	527		LMB	195	65	FISH	UNK	FISH-UNID	1	1	4	SM	SM	513	1.3411	1.2969	0.0442
505	HOM	7/18/2007	1	SL-15	GL	527		LMB	195	65	FISH	RAKI	FWSB	1	1	1	26	26	511	1.3395	1.2953	0.0442
505	HOM	7/18/2007	1	SL-15	GL	527		LMB	195	65	ALGAE	FIL	NA	1	0.5				514	1.3215	1.2969	0.0123
505	HOM	7/18/2007	1	SL-15	GL	527		LMB	195	65	FISH	GOBY	SWSB	1	1	1	30	30	512	1.3466	1.2966	0.05
506	HOM	7/18/2007	1	SL-15	GL	528		GRSN	176		FISH	RAKI	FWSB	1	0.5				1104	0.9925	0.9868	0.00285
506	HOM	7/18/2007	1	SL-15	GL	528		GRSN	176		ALGAE	FIL	NA	1	0.1				1104	0.9925	0.9868	0.00057
506	HOM	7/18/2007	1	SL-15	GL	528		GRSN	176		DET		NA	1	0.4				1104	0.9925	0.9868	0.00228
507	HOM	7/18/2007	1	SL-15	GL	529		LMB	223	124	FISH	UNK	FISH-UNID	1	0.6				515	1.3447	1.337	0.00462
507	HOM	7/18/2007	1	SL-15	GL	529		LMB	223	124	DET		NA	1	0.4				515	1.3447	1.337	0.00308
508	HOM	7/18/2007	1	SL-15	GL	530		FGAR	605	1263	INV	BLCRB	BLCB	1	1	1	LARGE	LARGE	1105	1.8613	0.9847	0.8766
509	HOM	7/18/2007	1	SL-16	GL	308		COSN	348		FISH	UNK	FISH-UNID	1	0.2				605	1.3521	1.329	0.00462
509	HOM	7/18/2007	1	SL-16	GL	308		COSN	348		DET		NA	1	0.4				605	1.3521	1.329	0.00924
509	HOM	7/18/2007	1	SL-16	GL	308		COSN	348		PLANT		NA	1	0.4				605	1.3521	1.329	0.00924
510	HOM	7/18/2007	1	SL-16	GL	401		LMB	220	130	FISH	UNK	FISH-UNID	1	0.5				441	1.3188	1.2918	0.0135
510	HOM	7/18/2007	1	SL-16	GL	401		LMB	220	130	DET		NA	1	0.2				441	1.3188	1.2918	0.0054
510	HOM	7/18/2007	1	SL-16	GL	401		LMB	220	130	INV	SHRIMP	SHRIMP	1	0.3				441	1.3188	1.2918	0.0081
510	HOM	7/18/2007	1	SL-16	GL	401		LMB	220	130	INV	SHRIMP	SHRIMP	1	1	2	6	6	442	1.2962	1.2864	0.0098
511	HOM	7/18/2007	1	SL-16	GL	405		SPSU	153	90	INV	AMP	AMP	1	0.05				835	1.3527	1.2882	0.003225
511	HOM	7/18/2007	1	SL-16	GL	405		SPSU	153	90	INV	CRU	CRU	1	0.05				835	1.3527	1.2882	0.003225
511	HOM	7/18/2007	1	SL-16	GL	405		SPSU	153	90	INS	CHILA	INS	1	0.05				835	1.3527	1.2882	0.003225
511	HOM	7/18/2007	1	SL-16	GL	405		SPSU	153	90	INV	ISO	INV-VEG	1	0.75				835	1.3527	1.2882	0.048375
511	HOM	7/18/2007	1	SL-16	GL	405		SPSU	153	90	ALGAE	FIL	NA	1	0.05				835	1.3527	1.2882	0.003225
511	HOM	7/18/2007	1	SL-16	GL	405		SPSU	153	90	DET		NA	1	0.05				835	1.3527	1.2882	0.003225
512	HOM	7/18/2007	1	SL-16	GL	433		BLUE	168	102	INV	CRAB	CRAB	1	0.8				841	1.3121	1.2869	0.02016
512	HOM	7/18/2007	1	SL-16	GL	433		BLUE	168	102	INS	UNK	INS	1	0.1				841	1.3121	1.2869	0.00252
512	HOM	7/18/2007	1	SL-16	GL	433		BLUE	168	102	INV	ISO	INV-VEG	1	0.1				841	1.3121	1.2869	0.00252
513	HOM	7/18/2007	1	SL-16	GL	436		LMB	220	122	FISH	INSI	FWSB	1	1	1	49	49	475	1.4675	1.3419	0.1256
513	HOM	7/18/2007	1	SL-16	GL	436		LMB	220	122	ALGAE	FIL	NA	1	0.5				446	1.4867	1.2717	0.1075
513	HOM	7/18/2007	1	SL-16	GL	436		LMB	220	122	DET		NA	1	0.5				446	1.4867	1.2717	0.1075
514	HOM	7/18/2007	1	SL-16	SAC		603	SPSU	118		INV	AMP	AMP	1	0.05				382	1.3523	1.3023	0.0025
514	HOM	7/18/2007	1	SL-16	SAC		603	SPSU	118		INS	CHILA	INS	1	0.025				382	1.3523	1.3023	0.00125
514	HOM	7/18/2007	1	SL-16	SAC		603	SPSU	118		INS	TRI	INS	1	0.1				382	1.3523	1.3023	0.005
514	HOM	7/18/2007	1	SL-16	SAC		603	SPSU	118		INV	ISO	INV-VEG	1	0.8				382	1.3523	1.3023	0.04
514	HOM	7/18/2007	1	SL-16	SAC		603	SPSU	118		TIS	UNK	UNID	1	0.025				382	1.3523	1.3023	0.00125
515	HOM	7/18/2007	1	SL-16	SAC		604	SPSU	108		INV	BIV	INV-SED	1	1			2	384	1.2885	1.288	0.0005
515	HOM	7/18/2007	1	SL-16	SAC		604	SPSU	108		INV	ZOO	INV-VEG	1	1	3			383	1.2982	1.2965	0.0017
515	HOM	7/18/2007	1	SL-16	SAC		604	SPSU	108		MIX		NA	1	1				385	1.332	1.2814	0.0506
516	HOM	7/18/2007	1	SL-16	SAC		605	SPSU	84		INV	MUCRB	MUCB	1	1				386	1.2883	1.2832	0.0051
516	HOM	7/18/2007	1	SL-16	SAC		605	SPSU	84		SJ		NA	1	1				387	1.2904	1.2777	0.0127
517	HOM	7/18/2007	1	SL-16	SAC		606	SPSU	76		INV	AMP	AMP	1	1			2	420	1.3025	1.3022	0.0003
517	HOM	7/18/2007	1	SL-16	SAC		606	SPSU	76		INV	UNK	INV-UNID	1	1				421	1.3182	1.295	0.0232
517	HOM	7/18/2007	1	SL-16	SAC		606	SPSU	76		INV	ISO	INV-VEG	1	1	25		3	419	1.3157	1.3095	0.0062
518	HOM	7/18/2007	1	SL-16	SAC		607	SPSU	63		INS	CHILA	INS	1	1	2	3	3	394	1.3327	1.3327	0
518	HOM	7/18/2007	1	SL-16	SAC		607	SPSU	63		INS	TRI	INS	1	1	11	3	3	422	1.3002	1.295	0.0052
518	HOM	7/18/2007	1	SL-16	SAC		607	SPSU	63		INV	UNK	INV-UNID	1	1				395	1.3522	1.3394	0.0128
518	HOM	7/18/2007	1	SL-16	SAC		607	SPSU	63		INV	ISO	INV-VEG	1	1	18	2	2	396	1.3534	1.3514	0.002
519	HOM	7/18/2007	1	SL-16	SAC		608	LMB	103		EMPTY		NA	1								0
520	HOM	7/18/2007	1	SL-16	SAC		609	PIN	93		ALGAE	FIL	ALG	1	1				413	1.3014	1.2699	0.0315
521	HOM	7/18/2007	1	SL-16	SAC		610	SHEE	73		INV	BIV	INV-SED	1	1				414	1.2776	1.2756	0.002
521	HOM	7/18/2007	1	SL-16	SAC		610	SHEE	73		INV	ISO	INV-VEG	1	1	6			415	1.2884	1.2873	0.0011
521	HOM	7/18/2007	1	SL-16	SAC		610	SHEE	73		SJ		NA	1	1				416	1.3133	1.2993	0.014
522	HOM	7/18/2007	1	SL-16	SAC		611	SEKI	73		INV	GAS	INV-VEG	1	1	LOTS	2	2	397	1.3764	1.3544	0.022
523	HOM	7/18/2007	1	SL-2	GL	404		GRSN	185	110	FISH	UNK	FISH-UNID	1	0.5				1062	1.0112	1.0023	0.00445
523	HOM	7/18/2007	1	SL-2	GL	404		GRSN	185	110	INV	UNK	INV-UNID	1	0.1				1062	1.0112	1.0023	0.00089
523	HOM	7/18/2007	1	SL-2	GL	404		GRSN	185	110	INV	SHRIMP	SHRIMP	1	0.4				1062	1.0112	1.0023	0.00356
524	HOM	7/18/2007	1	SL-2	GL	415		BLUE	152	62	INS	CHILA	INS	1	0.05				1058	1.0542	1.0037	0.002525
524	HOM	7/18/2007	1	SL-2	GL	415		BLUE	152	62	INS	CUL	INS	1	0.05				1058	1.0542	1.0037	0.002525
524	HOM	7/18/2007	1	SL-2	GL	415		BLUE	152	62	INS	CUL	INS	1	1	1	5	5	1057	1.2621	1.0059	0.2562
524	HOM	7/18/2007	1	SL-2	GL	415		BLUE	152	62	ALGAE	FIL	NA	1	0.25				1058	1.0542	1.0037	0.012625
524	HOM	7/18/2007	1	SL-2	GL	415		BLUE	152	62	TER	ANT	TER-INV	1	0.65				1058	1.0542	1.0037	0.032825
525	HOM	7/18/2007	1	SL-2	GL	419		FGAR	580	910	FISH	UNK	FISH-UNID	1	0.6				1063	1.0788	1.0126	0.03972
525	HOM	7/18/2007	1	SL-2	GL	419		FGAR	580	910	ALGAE	FIL	NA	1	0.3				1063	1.0788	1.0126	0.01986
525	HOM	7/18/2007	1	SL-2	GL	419		FGAR	580	910	DET		NA	1	0.1				1063	1.0788	1.0126	0.00662
526	HOM	7/18/2007	1	SL-2	GL	420		BLUE	175	110	FISH	UNK	FISH-UNID	1	0.15				1056	1.0709	1	0.010635
526	HOM	7/18/2007	1	SL-2	GL	420		BLUE	175	110	INS	CULLA	INS	1	0.05				1056	1.0709	1	0.003545
526	HOM	7/18/2007	1	SL-2	GL	420		BLUE	175	110	INV	UNK	INV-UNID	1	0.08				1056	1.0709	1	0.005672
526	HOM	7/18/2007	1	SL-2	GL	420		BLUE	175	110	PLANT	AQU	NA	1	0.05				1056	1.0709	1	0.003545
526	HOM	7/18/2007	1	SL-2	GL	420		BLUE	175	110	TER	INV	TER-INV	1	0.65				1056	1.0709	1	0.046085
526	HOM	7/18/2007	1	SL-2	GL	420		BLUE	175	110	TER	FEATHER	TER-VER	1	0.02				1056	1.0709	1	0.001418
527	HOM	7/18/2007	1	SL-2	GL	424		GRSN	163	84	FISH	UNK	FISH-UNID	1	0.5				606	1.3204	1.3111	0.00465
527	HOM	7/18/2007	1	SL-2	GL	424		GRSN	163	84	PLANT		NA	1	0.5				606	1.3204	1.3111	0.00465
528	HOM	7/18/2007	1	SL-2	GL	428		FGAR	500	682	FISH	UNK	FISH-UNID	1	0.7				1059	1.0202	1.0027	0.01225
528	HOM	7/18/2007	1	SL-2	GL	428		FGAR	500	682	ALGAE	FIL	NA	1	0.3				1059	1.0202	1.0027	0.00525
529	HOM	7/18/2007	1	SL-2	GL	432		YEBU	156	50	EMPTY		NA	1								0
530	HOM	7/18/2007	1	SL-2	GL	440		SPSU	150	82	INV	AMP	AMP	1	1	1	5	5	1061	1.0012	1.0004	0.0008
530	HOM	7/18/2007	1	SL-2	GL	440		SPSU	150	82	FISH	UNK	FISH-UNID	1	0.1				1060	1.0149	1.0034	0.00115
530	HOM	7/18/2007	1	SL-2	GL	440		SPSU	150	82	INS	CUL	INS	1	0.05				1060	1.0149	1.0034	0.000575
530	HOM	7/18/2007	1	SL-2	GL	440		SPSU	150	82	ALGAE	FIL	NA	1	0.75				1060	1.0149	1.0034	0.008625
530	HOM	7/18/2007	1	SL-2	GL	440		SPSU	150	82	DET		NA	1	0.1				1060	1.0149	1.0034	0.00115
531	HOM	7/18/2007	1	SL-2	GL	441		BLUE	160	76	FISH	RAKI	FWSB	1	1	4	20	20	832	1.3376	1.2922	0.0454
531	HOM	7/18/2007	1	SL-2	GL	441		BLUE	160	76	INS	UNK	INS	1	0.92				833	1.3237	1.2908	0.030268
531	HOM	7/18/2007	1	SL-2	GL	441		BLUE	160	76	ALGAE	FIL	NA	1	0.08				833	1.3237	1.2908	0.002632
532	HOM	7/18/2007	1	SL-2	GL	443		FGAR	486	530	FISH	UNK	FISH-UNID	1	0.7				611	1.3229	1.2803	0.02982
532	HOM	7/18/2007	1	SL-2	GL	443		FGAR	486	530	FISH	RAKI	FWSB	1	1	2	20	22	612	1.2894	1.2694	0.02
532	HOM	7/18/2007	1	SL-2	GL	443		FGAR	486	530	DET		NA	1	0.3				611	1.3229	1.2803	0.01278
533	HOM	7/18/2007	1	SL-2	GL	449		BLUE	159	70	TER	ANT	TER-INV	1	1	100	5	10	834	1.4323	1.2898	0.1425
534	HOM	7/18/2007	1	SL-29	GL	531		LMB	352	455	ALGAE	FIL	NA	1	1				1136	0.9789	0.9718	0.0071
535	HOM	7/18/2007	1	SL-3	GL	503		FGAR	558	840	FISH	UNK	FISH-UNID	1	0.5				1133	0.9992	0.9687	0.01525
535	HOM	7/18/2007	1	SL-3	GL	503		FGAR	558	840	FISH	UNK	FISH-UNID	1	1	4	20	30	1134	1.0003	0.971	0.0293
535	HOM	7/18/2007	1	SL-3	GL	503		FGAR	558	840	INV	SHRIMP	SHRIMP	1	0.5				1133	0.9992	0.9687	0.01525
536	HOM	7/18/2007	1	SL-3	GL	506		BLUE	158		TER	ANT	TER-INV	1	0.4				1135	0.9893	0.979	0.00412
536	HOM	7/18/2007	1	SL-3	GL	506		BLUE	158		TER	CAT	TER-INV	1	0.6				1135	0.9893	0.979	0.00618
537	HOM	7/18/2007	1	SL-3	GL	509		LMB			FISH	UNK	FISH-UNID	1	1	1	SM	SM	504	1.3735	1.2984	0.0751
538	HOM	7/18/2007	1	SL-3	GL	518		SPSU	155	78	INV	DECA	CRU	1	0.8				1132	1.0445	0.9735	0.0568
538	HOM	7/18/2007	1	SL-3	GL	518		SPSU	155	78	DET		NA	1	0.1				1132	1.0445	0.9735	0.0071
538	HOM	7/18/2007	1	SL-3	GL	518		SPSU	155	78	TER	ANT	TER-INV	1	1	6	5	8	1131	0.9717	0.9709	0.0008
538	HOM	7/18/2007	1	SL-3	GL	518		SPSU	155	78	TER	INV	TER-INV	1	0.1				1132	1.0445	0.9735	0.0071
539	HOM	7/18/2007	1	SL-3	GL	524		LMB	295	305	FISH	UNK	FISH-UNID	1	1	9	SM	SM	503	1.3971	1.3045	0.0926
539	HOM	7/18/2007	1	SL-3	GL	524		LMB	295	305	FISH	GOBY	SWSB	1	1	1	30	30	502	1.3518	1.3147	0.0371
540	HOM	7/18/2007	1	SL-3	SAC		624	PIN	80		INV	AMP	AMP	1	1	30	3	8	1143	1.3659	1.2953	0.0706
541	HOM	7/18/2007	1	SL-3	SAC		625	PIN	88		INV	AMP	AMP	1	1	9	3	5	1153	1.2801	1.2739	0.0062
541	HOM	7/18/2007	1	SL-3	SAC		625	PIN	88		INV	AMP	AMP	1	0.8				1155	1.3116	1.2946	0.0136
541	HOM	7/18/2007	1	SL-3	SAC		625	PIN	88		INS	CHILA	INS	1	1	4	3	3	1154	1.293	1.2929	1.00E-04
541	HOM	7/18/2007	1	SL-3	SAC		625	PIN	88		INS	CHILA	INS	1	0.1				1155	1.3116	1.2946	0.0017
541	HOM	7/18/2007	1	SL-3	SAC		625	PIN	88		SJ		NA	1	0.1				1155	1.3116	1.2946	0.0017
542	HOM	7/18/2007	1	SL-3	SAC		626	PIN	96		INV	AMP	AMP	1	1	22	3	5	1151	1.323	1.3155	0.0075
542	HOM	7/18/2007	1	SL-3	SAC		626	PIN	96		INV	AMP	AMP	1	0.9				1152	1.3215	1.2759	0.04104
542	HOM	7/18/2007	1	SL-3	SAC		626	PIN	96		SJ		NA	1	0.1				1152	1.3215	1.2759	0.00456
543	HOM	7/18/2007	1	SL-3	SAC		627	ATNE	109		TER	ANT	TER-INV	1	1				1142	1.3117	1.2977	0.014
544	HOM	7/18/2007	1	SL-3	SAC		628	LMB	262		DET		NA	1	1				1156	1.3374	1.3055	0.0319
545	HOM	7/18/2007	1	SL-30	GL	396		LMB	172	62	FISH	UNK	FISH-UNID	1	1	1	11	11	444	1.2902	1.2712	0.019
545	HOM	7/18/2007	1	SL-30	GL	396		LMB	172	62	INV	MUCRB	MUCB	1	1	2	5	5	474	1.3582	1.3401	0.0181
545	HOM	7/18/2007	1	SL-30	GL	396		LMB	172	62	DET		NA	1	0.4				443	1.303	1.2905	0.005
545	HOM	7/18/2007	1	SL-30	GL	396		LMB	172	62	INV	SHRIMP	SHRIMP	1	0.6				443	1.303	1.2905	0.0075
545	HOM	7/18/2007	1	SL-30	GL	396		LMB	172	62	INV	SHRIMP	SHRIMP	1	1	3	8	10	445	1.3057	1.2729	0.0328
546	HOM	7/18/2007	1	SL-30	GL	421		LMB	193	92	FISH	UNK	FISH-UNID	1	0.6				437	1.3214	1.2884	0.0198
546	HOM	7/18/2007	1	SL-30	GL	421		LMB	193	92	FISH	UNK	FISH-UNID	1	1	1	MED	MED	438	1.3483	1.2813	0.067
546	HOM	7/18/2007	1	SL-30	GL	421		LMB	193	92	DET		NA	1	0.4				437	1.3214	1.2884	0.0132
547	HOM	7/18/2007	1	SL-31	GL	523		LMB	238	158	FISH	INSI	FWSB	1	1	3	30	50	1140	1.4237	1.2873	0.1364
548	HOM	7/18/2007	1	SL-4	SAC		621	LMB	107		EMPTY		NA	1								0
549	HOM	7/18/2007	1	SL-4	SAC		622	LMB	96		INV	SHRIMP	SHRIMP	1	1	1	8	10	581	1.348	1.2959	0.0521
550	HOM	7/18/2007	1	SL-4	SAC		623	LMB	69		INV	SHRIMP	SHRIMP	1	1	1			582	1.3171	1.3009	0.0162
551	HOM	7/18/2007	1		SAC		600	STMU	470		DET		DET	1	0.5				417	5.925	1.3034	2.3108
551	HOM	7/18/2007	1		SAC		600	STMU	470		SED	SAND	NA	1	0.5				417	5.925	1.3034	2.3108
552	HOM	7/18/2007	1		SAC		601	STMU	418		ALGAE	FIL	ALG	1	0.33				418	5.6959	1.3104	1.447215
552	HOM	7/18/2007	1		SAC		601	STMU	418		DET		DET	1	0.33				418	5.6959	1.3104	1.447215
552	HOM	7/18/2007	1		SAC		601	STMU	418		SED	SAND	NA	1	0.33				418	5.6959	1.3104	1.447215
553	HOM	7/18/2007	1		SAC		602	SHEE	458		EMPTY		NA	1								0
554	HOM	7/18/2007	1		SAC		612	SPSU	122		INV	CRAB	CRAB	1	0.3				587	1.4009	1.3245	0.02292
554	HOM	7/18/2007	1		SAC		612	SPSU	122		INS	DIPLA	INS	1	0.6			NA	587	1.4009	1.3245	0.04584
554	HOM	7/18/2007	1		SAC		612	SPSU	122		INV	BIV	INV-SED	1	0.1				587	1.4009	1.3245	0.00764
555	HOM	7/18/2007	1		SAC		613	SPSU	120		INS	COL	INS	1	0.1		8	10	586	1.3924	1.3143	0.00781
555	HOM	7/18/2007	1		SAC		613	SPSU	120		INV	MUCRB	MUCB	1	0.9	6	5	8	586	1.3924	1.3143	0.07029
556	HOM	7/18/2007	1		SAC		614	SPSU	106		INV	AMP	AMP	1	0.1	6	1	1	585	1.3634	1.3403	0.00231
556	HOM	7/18/2007	1		SAC		614	SPSU	106		INS	DIPLA	INS	1	0.1			5	585	1.3634	1.3403	0.00231
556	HOM	7/18/2007	1		SAC		614	SPSU	106		INV	UNK	INV-UNID	1	0.2			NA	585	1.3634	1.3403	0.00462
556	HOM	7/18/2007	1		SAC		614	SPSU	106		INV	ISO	INV-VEG	1	0.05	2	2	2	585	1.3634	1.3403	0.001155
556	HOM	7/18/2007	1		SAC		614	SPSU	106		INV	MUCRB	MUCB	1	0.5			6	585	1.3634	1.3403	0.01155
556	HOM	7/18/2007	1		SAC		614	SPSU	106		TER	INV	TER-INV	1	0.05			2	585	1.3634	1.3403	0.001155
557	HOM	7/18/2007	1		SAC		615	SPSU	108		INV	ISO	INV-VEG	1	0.2	5	1	2	584	1.3429	1.3081	0.00696
557	HOM	7/18/2007	1		SAC		615	SPSU	108		INV	MUCRB	MUCB	1	0.8				584	1.3429	1.3081	0.02784
558	HOM	7/18/2007	1		SAC		616	SPSU	108		INV	AMP	AMP	1	0.5	40	1	1	583	1.3485	1.3002	0.02415
558	HOM	7/18/2007	1		SAC		616	SPSU	108		INV	UNK	INV-UNID	1	0.08				583	1.3485	1.3002	0.003864
558	HOM	7/18/2007	1		SAC		616	SPSU	108		INV	ISO	INV-VEG	1	0.02	2	1	1	583	1.3485	1.3002	0.000966
558	HOM	7/18/2007	1		SAC		616	SPSU	108		INV	MUCRB	MUCB	1	0.4				583	1.3485	1.3002	0.01932
559	HOM	7/18/2007	1		SAC		617	GRSN	137		FISH	UNK	FISH-UNID	1	1				599	1.4637	1.3389	0.1248
559	HOM	7/18/2007	1		SAC		617	GRSN	137		INV	MUCRB	MUCB	1	1			10	580	1.3627	1.3199	0.0428
560	HOM	7/18/2007	1		SAC		618	LMB	106		FISH	INSI	FWSB	1	1	1	30	30	598	1.5012	1.3343	0.1669
561	HOM	7/18/2007	1		SAC		619	LMB	98		EMPTY		NA	1								0
562	HOM	7/18/2007	1		SAC		620	GUTO	115		EMPTY		NA	1								0
563	CHA	8/9/2007	1	MS-5.0	SAC		821	ATNE	335		ALGAE	FIL	NA	1	0.5				1537	1.299	1.2851	0.00695
563	CHA	8/9/2007	1	MS-5.0	SAC		821	ATNE	335		DET		NA	1	0.5				1537	1.299	1.2851	0.00695
564	CHA	8/9/2007	1	MS-5.0	SAC		822	ATNE	305		FISH	UNK	FISH-UNID	1	1				1538	1.3107	1.2878	0.0229
565	CHA	8/16/2007	1	MS-8.0	SEINE			TIMO	65	3.3	INV	AMP	AMP	1	0.9				2546	1.2934	1.2841	0.00837
565	CHA	8/16/2007	1	MS-8.0	SEINE			TIMO	65	3.3	INV	OST	INV-SED	1	0.1	~9	1-2 mm		2546	1.2934	1.2841	0.00093
565	CHA	8/16/2007	1	MS-8.0	SEINE			TIMO	65	3.3	INV	UNK	INV-UNID	1	1				2547	1.2946	1.2863	0.0083
566	CHA	8/16/2007	1	MS-8.0	SEINE			TIMO	63	2.7	INV	AMP	AMP	1	1				2548	1.2856	1.277	0.0086
567	CHA	8/16/2007	1	MS-8.0	SEINE			TIMO	57	2.1	INV	AMP	AMP	1	0.4				2549	1.2916	1.2843	0.00292
567	CHA	8/16/2007	1	MS-8.0	SEINE			TIMO	57	2.1	INV	OST	INV-SED	1	0.6	>50	~1 mm		2549	1.2916	1.2843	0.00438
568	HOM	8/20/2007	1		SEINE		2222	TIMO	70	5.2	EMPTY		NA	1								0
569	CHA	12/3/2007	NA		GL	1		LMB	392		FISH	UNK	FISH-UNID	1	0.2				1212	1.2963	1.2814	0.00298
569	CHA	12/3/2007	NA		GL	1		LMB	392		ALGAE	FIL	NA	1	0.2				1212	1.2963	1.2814	0.00298
569	CHA	12/3/2007	NA		GL	1		LMB	392		DET		NA	1	0.6				1212	1.2963	1.2814	0.00894
570	CHA	12/3/2007	NA		GL	2		LMB	367		FISH	TIMO	SWSB	1	1	1	75	75	1303	2.0952	1.2911	0.8041
571	CHA	12/3/2007	NA		GL	3		LMB	223		ALGAE	FIL	NA	1	0.5				1214	1.3112	1.2817	0.01475
571	CHA	12/3/2007	NA		GL	3		LMB	223		DET		NA	1	0.5				1214	1.3112	1.2817	0.01475
572	CHA	12/3/2007	NA		GL	5		LMB	167		INV	AMP	AMP	1	1	2	5	7	1300	1.2839	1.2835	0.0004
572	CHA	12/3/2007	NA		GL	5		LMB	167		ALGAE	FIL	NA	1	1				1237	1.2992	1.295	0.0042
573	CHA	12/3/2007	NA		GL	6		LMB	299		INV	AMP	AMP	1	0.1				1226	1.2939	1.2838	0.00101
573	CHA	12/3/2007	NA		GL	6		LMB	299		FISH	UNK	FISH-UNID	1	0.1				1226	1.2939	1.2838	0.00101
573	CHA	12/3/2007	NA		GL	6		LMB	299		ALGAE	FIL	NA	1	0.5				1226	1.2939	1.2838	0.00505
573	CHA	12/3/2007	NA		GL	6		LMB	299		DET		NA	1	0.3				1226	1.2939	1.2838	0.00303
574	CHA	12/3/2007	NA		GL	8		LMB	222		ALGAE	FIL	NA	1	0.4				1227	1.3055	1.3003	0.00208
574	CHA	12/3/2007	NA		GL	8		LMB	222		DET		NA	1	0.5				1227	1.3055	1.3003	0.0026
574	CHA	12/3/2007	NA		GL	8		LMB	222		TER	ANT	TER-INV	1	0.1				1227	1.3055	1.3003	0.00052
575	CHA	12/3/2007	NA		GL	9		LMB	152		ALGAE	FIL	NA	1	0.5				1211	1.318	1.2854	0.0163
575	CHA	12/3/2007	NA		GL	9		LMB	152		DET		NA	1	0.5				1211	1.318	1.2854	0.0163
576	CHA	12/3/2007	NA		GL	15		LMB	308		ALGAE	FIL	NA	1	0.5				1232	1.4011	1.2932	0.05395
576	CHA	12/3/2007	NA		GL	15		LMB	308		DET		NA	1	0.5				1232	1.4011	1.2932	0.05395
577	CHA	12/3/2007	NA		GL	18		LMB	226		EMPTY		NA	1								0
578	CHA	12/3/2007	NA		GL	20		LMB	222		INV	AMP	AMP	1	0.5	1	5		1277	1.3051	1.2867	0.0092
578	CHA	12/3/2007	NA		GL	20		LMB	222		DET		NA	1	0.5				1277	1.3051	1.2867	0.0092
579	CHA	12/3/2007	NA		GL	21		LMB	264		FISH	GOBY	SWSB	1	1	1			1231	1.3192	1.2863	0.0329
580	CHA	12/3/2007	NA		GL	22		LMB	395		PLANT	AQU	NA	1	1				1218	1.3042	1.2908	0.0134
581	CHA	12/3/2007	NA		GL	24		LMB	213		INV	AMP	AMP	1	1	7	5	8	1225	1.2975	1.2943	0.0032
581	CHA	12/3/2007	NA		GL	24		LMB	213		INV	CRAY	CRAY	1	1	1	6		1224	1.2941	1.2852	0.0089
581	CHA	12/3/2007	NA		GL	24		LMB	213		ALGAE	FIL	NA	1	0.6				1223	1.3115	1.2975	0.0084
581	CHA	12/3/2007	NA		GL	24		LMB	213		DET		NA	1	0.4				1223	1.3115	1.2975	0.0056
582	CHA	12/3/2007	NA		GL	25		LMB	473		FISH	GRSN	GRSN	1	1	1			1276	1.5903	1.2899	0.3004
583	CHA	12/3/2007	NA		GL	27		LMB	450		INV	AMP	AMP	1	1	4	5	8	1269	1.296	1.2943	0.0017
583	CHA	12/3/2007	NA		GL	27		LMB	450		ALGAE	FIL	NA	1	0.3				1210	1.3322	1.2905	0.01251
583	CHA	12/3/2007	NA		GL	27		LMB	450		DET		NA	1	0.7				1210	1.3322	1.2905	0.02919
584	CHA	12/3/2007	NA		GL	28		LMB	352		FISH	ATNE	SWSB	1	1	1			1324	2.0517	1.2819	0.7698
585	CHA	12/3/2007	NA		GL	29		LMB	517		ALGAE	FIL	NA	1	0.7				1285	1.3099	1.2959	0.0098
585	CHA	12/3/2007	NA		GL	29		LMB	517		DET		NA	1	0.3				1285	1.3099	1.2959	0.0042
586	HOM	12/10/2007	NA		SAC	1		LMB			FISH	TIMO	SWSB	1	1	1	90	90	1194	2.9094	1.3608	1.5486
587	HOM	12/10/2007	NA		SAC	7		LMB			ALGAE	FIL	NA	1	0.5				1234	1.3082	1.295	0.0066
587	HOM	12/10/2007	NA		SAC	7		LMB			DET		NA	1	0.5				1234	1.3082	1.295	0.0066
588	HOM	12/10/2007	NA		SAC	8		LMB			INV	MUCRB	MUCB	1	1	1	16	16	1686	2.1613	1.2872	0.8741
589	HOM	12/10/2007	NA		SAC	9		LMB			FISH	UNK	FISH-UNID	1	0.4				1195	1.3088	1.2988	0.004
589	HOM	12/10/2007	NA		SAC	9		LMB			ALGAE	FIL	NA	1	0.6				1195	1.3088	1.2988	0.006
590	HOM	12/10/2007	NA		SAC	13		LMB			FISH	UNK	FISH-UNID	1	0.15				935	1.3522	1.322	0.00453
590	HOM	12/10/2007	NA		SAC	13		LMB			ALGAE	FIL	NA	1	0.6				935	1.3522	1.322	0.01812
590	HOM	12/10/2007	NA		SAC	13		LMB			DET		NA	1	0.25				935	1.3522	1.322	0.00755
591	HOM	12/10/2007	NA		SAC	18		LMB			FISH	UNK	FISH-UNID	1	0.2				1235	1.309	1.2963	0.00254
591	HOM	12/10/2007	NA		SAC	18		LMB			FISH	RAKI	FWSB	1	1	1	30	30	1196	1.315	1.278	0.037
591	HOM	12/10/2007	NA		SAC	18		LMB			ALGAE	FIL	NA	1	0.5				1235	1.309	1.2963	0.00635
591	HOM	12/10/2007	NA		SAC	18		LMB			DET		NA	1	0.3				1235	1.309	1.2963	0.00381
592	HOM	12/10/2007	NA		SAC	24		LMB			ALGAE	FIL	NA	1	0.6				1198	1.3108	1.3008	0.006
592	HOM	12/10/2007	NA		SAC	24		LMB			DET		NA	1	0.4				1198	1.3108	1.3008	0.004
593	HOM	12/10/2007	NA		SAC	25		LMB			ALGAE	FIL	NA	1	0.5				1236	1.2941	1.2891	0.0025
593	HOM	12/10/2007	NA		SAC	25		LMB			DET		NA	1	0.5				1236	1.2941	1.2891	0.0025
594	CHA	1/8/2008	2	MS-1.0	GL	1276		GRSN	170		INV	AMP	AMP	1	1	7	1	5	1405	1.2798	1.275	0.0048
594	CHA	1/8/2008	2	MS-1.0	GL	1276		GRSN	170		INV	AMP	AMP	1	0.45				1406	1.3064	1.2823	0.010845
594	CHA	1/8/2008	2	MS-1.0	GL	1276		GRSN	170		ALGAE	FIL	NA	1	0.5				1406	1.3064	1.2823	0.01205
594	CHA	1/8/2008	2	MS-1.0	GL	1276		GRSN	170		DET		NA	1	0.05				1406	1.3064	1.2823	0.001205
595	CHA	1/8/2008	2	MS-1.0	SAC	1476	1292	SPSU	123		INV	AMP	AMP	1	0.6				2163	1.3239	1.2787	0.02712
595	CHA	1/8/2008	2	MS-1.0	SAC	1476	1292	SPSU	123		INV	BLCRB	BLCB	1	0.4	1			2163	1.3239	1.2787	0.01808
596	CHA	1/8/2008	2	MS-1.0	SAC	1476	1293	PIN	111		ALGAE	FIL	ALG	1	0.5				2164	1.2892	1.2844	0.0024
596	CHA	1/8/2008	2	MS-1.0	SAC	1476	1293	PIN	111		INV	SHRIMP	SHRIMP	1	0.5	2			2164	1.2892	1.2844	0.0024
597	CHA	1/8/2008	2	MS-1.0	SAC	1476	1294	PIN	117		EMPTY		NA	1								0
598	CHA	1/8/2008	2	MS-1.0	SAC	1476	1295	TIMO	107		EMPTY		NA	1								0
599	CHA	1/8/2008	2	MS-1.0	SAC	1476	1296	TIMO	104		EMPTY		NA	1								0
600	CHA	1/8/2008	2	MS-1.5	GL	1258		GRSN	151		INV	AMP	AMP	1	1	7	3	5	1920	1.2964	1.2936	0.0028
600	CHA	1/8/2008	2	MS-1.5	GL	1258		GRSN	151		INV	AMP	AMP	1	0.6				1922	1.3009	1.2887	0.00732
600	CHA	1/8/2008	2	MS-1.5	GL	1258		GRSN	151		INV	ISO	INV-VEG	1	1	5	4	6	1921	1.2871	1.2847	0.0024
600	CHA	1/8/2008	2	MS-1.5	GL	1258		GRSN	151		INV	ISO	INV-VEG	1	0.2				1922	1.3009	1.2887	0.00244
600	CHA	1/8/2008	2	MS-1.5	GL	1258		GRSN	151		ALGAE	FIL	NA	1	0.03				1922	1.3009	1.2887	0.000366
600	CHA	1/8/2008	2	MS-1.5	GL	1258		GRSN	151		DET		NA	1	0.17				1922	1.3009	1.2887	0.002074
601	CHA	1/8/2008	2	MS-1.5	GL	1259		GRSN	155		INV	AMP	AMP	1	1	6	3	5	1923	1.2913	1.2891	0.0022
601	CHA	1/8/2008	2	MS-1.5	GL	1259		GRSN	155		INV	AMP	AMP	1	0.5				1925	1.3059	1.2906	0.00765
601	CHA	1/8/2008	2	MS-1.5	GL	1259		GRSN	155		INV	ISO	INV-VEG	1	1	6	4	6	1924	1.2857	1.2816	0.0041
601	CHA	1/8/2008	2	MS-1.5	GL	1259		GRSN	155		INV	ISO	INV-VEG	1	0.48				1925	1.3059	1.2906	0.007344
601	CHA	1/8/2008	2	MS-1.5	GL	1259		GRSN	155		ALGAE	FIL	NA	1	0.02				1925	1.3059	1.2906	0.000306
602	CHA	1/8/2008	2	MS-1.5	GL	1260		GRSN	170		INV	AMP	AMP	1	0.04				1933	1.2878	1.2791	0.000348
602	CHA	1/8/2008	2	MS-1.5	GL	1260		GRSN	170		FISH	UNK	FISH-UNID	1	0.06				1933	1.2878	1.2791	0.000522
602	CHA	1/8/2008	2	MS-1.5	GL	1260		GRSN	170		ALGAE	FIL	NA	1	0.45				1933	1.2878	1.2791	0.003915
602	CHA	1/8/2008	2	MS-1.5	GL	1260		GRSN	170		DET		NA	1	0.45				1933	1.2878	1.2791	0.003915
603	CHA	1/8/2008	2	MS-1.5	GL	1261		GRSN	156		INV	AMP	AMP	1	1	18	3	5	1930	1.2974	1.289	0.0084
603	CHA	1/8/2008	2	MS-1.5	GL	1261		GRSN	156		INV	AMP	AMP	1	0.55				1932	1.2994	1.2789	0.011275
603	CHA	1/8/2008	2	MS-1.5	GL	1261		GRSN	156		INV	ISO	INV-VEG	1	0.25				1932	1.2994	1.2789	0.005125
603	CHA	1/8/2008	2	MS-1.5	GL	1261		GRSN	156		INV	ISO	INV-VEG	1	1	10	4	6	1931	1.285	1.277	0.008
603	CHA	1/8/2008	2	MS-1.5	GL	1261		GRSN	156		ALGAE	FIL	NA	1	0.18				1932	1.2994	1.2789	0.00369
603	CHA	1/8/2008	2	MS-1.5	GL	1261		GRSN	156		DET		NA	1	0.02				1932	1.2994	1.2789	0.00041
604	CHA	1/8/2008	2	MS-1.5	SAC	1257	1157	TIMO	112		INV	AMP	AMP	1	0.7				2066	1.3401	1.2756	0.04515
604	CHA	1/8/2008	2	MS-1.5	SAC	1257	1157	TIMO	112		FISH	EGGS	FISH-EGG	1	0.2				2066	1.3401	1.2756	0.0129
604	CHA	1/8/2008	2	MS-1.5	SAC	1257	1157	TIMO	112		SJ		NA	1	0.1				2066	1.3401	1.2756	0.00645
605	CHA	1/8/2008	2	MS-1.5	SAC	1257	1158	SPSU	132		INV	AMP	AMP	1	1	23	3	7	2067	1.3022	1.2791	0.0231
605	CHA	1/8/2008	2	MS-1.5	SAC	1257	1158	SPSU	132		INV	AMP	AMP	1	0.8				2069	1.3452	1.2802	0.052
605	CHA	1/8/2008	2	MS-1.5	SAC	1257	1158	SPSU	132		INS	CHILA	INS	1	1	1	2	2	2068	1.277	1.2764	0.0006
605	CHA	1/8/2008	2	MS-1.5	SAC	1257	1158	SPSU	132		ALGAE	FIL	NA	1	0.05				2069	1.3452	1.2802	0.00325
605	CHA	1/8/2008	2	MS-1.5	SAC	1257	1158	SPSU	132		SJ		NA	1	0.15				2069	1.3452	1.2802	0.00975
606	CHA	1/8/2008	2	MS-1.5	SAC	1257	1159	PIN	109		ALGAE	FIL	ALG	1	0.95				2070		1.2763	0
606	CHA	1/8/2008	2	MS-1.5	SAC	1257	1159	PIN	109		SJ		NA	1	0.05				2070		1.2763	0
607	CHA	1/8/2008	2	MS-1.5	SAC	1257	1160	PIN	121		ALGAE	FIL	ALG	1	0.95				2071	1.3124	1.2804	0.0304
607	CHA	1/8/2008	2	MS-1.5	SAC	1257	1160	PIN	121		SJ		NA	1	0.05				2071	1.3124	1.2804	0.0016
608	CHA	1/8/2008	2	MS-1.5	SAC	1257	1161	PIN	113		ALGAE	FIL	ALG	1	0.85				2072	1.2988	1.277	0.01853
608	CHA	1/8/2008	2	MS-1.5	SAC	1257	1161	PIN	113		SJ		NA	1	0.15				2072	1.2988	1.277	0.00327
609	CHA	1/8/2008	2	MS-2.0	GL	1307		GRSN	186		INV	AMP	AMP	1	0.9				1935	1.2818	1.2805	0.00117
609	CHA	1/8/2008	2	MS-2.0	GL	1307		GRSN	186		DET		NA	1	0.1				1935	1.2818	1.2805	0.00013
610	CHA	1/8/2008	2	MS-2.0	GL	1308		GRSN	150		INV	AMP	AMP	1	1	15	3	5	1944	1.2843	1.2793	0.005
610	CHA	1/8/2008	2	MS-2.0	GL	1308		GRSN	150		INV	AMP	AMP	1	0.55				1946	1.3078	1.2824	0.01397
610	CHA	1/8/2008	2	MS-2.0	GL	1308		GRSN	150		FISH	UNK	FISH-UNID	1	0.02				1946	1.3078	1.2824	0.000508
610	CHA	1/8/2008	2	MS-2.0	GL	1308		GRSN	150		INV	ISO	INV-VEG	1	1	4	4	6	1945	1.2844	1.282	0.0024
610	CHA	1/8/2008	2	MS-2.0	GL	1308		GRSN	150		INV	ISO	INV-VEG	1	0.25				1946	1.3078	1.2824	0.00635
610	CHA	1/8/2008	2	MS-2.0	GL	1308		GRSN	150		ALGAE	FIL	NA	1	0.02				1946	1.3078	1.2824	0.000508
610	CHA	1/8/2008	2	MS-2.0	GL	1308		GRSN	150		DET		NA	1	0.16				1946	1.3078	1.2824	0.004064
611	CHA	1/8/2008	2	MS-2.0	GL	1309		LMB	152		INV	CRAY	CRAY	1	0.9				1943	1.3061	1.2804	0.02313
611	CHA	1/8/2008	2	MS-2.0	GL	1309		LMB	152		INV	CRAY	CRAY	1	1	1		40	1942	1.3766	1.2775	0.0991
611	CHA	1/8/2008	2	MS-2.0	GL	1309		LMB	152		ALGAE	FIL	NA	1	0.02				1943	1.3061	1.2804	0.000514
611	CHA	1/8/2008	2	MS-2.0	GL	1309		LMB	152		DET		NA	1	0.08				1943	1.3061	1.2804	0.002056
612	CHA	1/8/2008	2	MS-5.0	SAC	1357	1176	AMEE	315		EMPTY		NA	1								0
613	CHA	1/8/2008	2	MS-5.0	SAC	1357	1177	PIN	112		ALGAE	FIL	ALG	1	1				2080	1.3043	1.2786	0.0257
614	CHA	1/8/2008	2	MS-5.0	SAC	1357	1178	PIN	126		ALGAE	FIL	ALG	1	1				2081	1.3072	1.2815	0.0257
615	CHA	1/8/2008	2	MS-5.0	SAC	1357	1179	PIN	97		ALGAE	FIL	ALG	1	1				2082	1.2934	1.2845	0.0089
616	CHA	1/8/2008	2	MS-5.0	SAC	1357	1180	GRSN	142		INV	AMP	AMP	1	1				2083	1.3341	1.2773	0.0568
617	CHA	1/8/2008	2	SL-17	GL	1039		LMB	240		FISH	UNK	FISH-UNID	1	1	1	10	10	1373	1.2922	1.2898	0.0024
617	CHA	1/8/2008	2	SL-17	GL	1039		LMB	240		FISH	UNK	FISH-UNID	1	0.8				1374	1.3142	1.2861	0.02248
617	CHA	1/8/2008	2	SL-17	GL	1039		LMB	240		FISH	RAKI	FWSB	1	1	6	15	32	1372	1.6253	1.2823	0.343
617	CHA	1/8/2008	2	SL-17	GL	1039		LMB	240		ALGAE	FIL	NA	1	0.1				1374	1.3142	1.2861	0.00281
617	CHA	1/8/2008	2	SL-17	GL	1039		LMB	240		DET		NA	1	0.1				1374	1.3142	1.2861	0.00281
618	CHA	1/8/2008	2	SL-17	GL	1040		LMB	205		ALGAE	FIL	NA	1	0.6				1371	1.2819	1.2765	0.00324
618	CHA	1/8/2008	2	SL-17	GL	1040		LMB	205		DET		NA	1	0.4				1371	1.2819	1.2765	0.00216
619	CHA	1/8/2008	2	SL-17	GL	1078		SPSU	161		INV	AMP	AMP	1	1	23	3	5	1375	1.2968	1.2901	0.0067
619	CHA	1/8/2008	2	SL-17	GL	1078		SPSU	161		INV	UNK	INV-UNID	1	0.3				1376	1.3087	1.285	0.00711
619	CHA	1/8/2008	2	SL-17	GL	1078		SPSU	161		ALGAE	FIL	NA	1	0.4				1376	1.3087	1.285	0.00948
619	CHA	1/8/2008	2	SL-17	GL	1078		SPSU	161		DET		NA	1	0.3				1376	1.3087	1.285	0.00711
620	CHA	1/8/2008	2	SL-17	GL	1483		GRSN	150		ALGAE	FIL	NA	1	0.4				1381	1.2993	1.2863	0.0052
620	CHA	1/8/2008	2	SL-17	GL	1483		GRSN	150		DET		NA	1	0.6				1381	1.2993	1.2863	0.0078
621	CHA	1/8/2008	2	SL-17	GL	1484		GRSN	170		INV	AMP	AMP	1	1	6			1456	1.2789	1.2776	0.0013
621	CHA	1/8/2008	2	SL-17	GL	1484		GRSN	170		FISH	UNK	FISH-UNID	1	1	1	7	7	1455	1.2857	1.2765	0.0092
621	CHA	1/8/2008	2	SL-17	GL	1484		GRSN	170		ALGAE	FIL	NA	1	0.25				1457	1.2877	1.2786	0.002275
621	CHA	1/8/2008	2	SL-17	GL	1484		GRSN	170		DET		NA	1	0.5				1457	1.2877	1.2786	0.00455
621	CHA	1/8/2008	2	SL-17	GL	1484		GRSN	170		MIX		NA	1	0.25				1457	1.2877	1.2786	0.002275
622	CHA	1/8/2008	2	SL-17	GL	1485		GRSN	161		INV	AMP	AMP	1	1	21	3	5	1403	1.2852	1.2802	0.005
622	CHA	1/8/2008	2	SL-17	GL	1485		GRSN	161		INV	AMP	AMP	1	0.7				1404	1.295	1.2762	0.01316
622	CHA	1/8/2008	2	SL-17	GL	1485		GRSN	161		ALGAE	FIL	NA	1	0.1				1404	1.295	1.2762	0.00188
622	CHA	1/8/2008	2	SL-17	GL	1485		GRSN	161		DET		NA	1	0.2				1404	1.295	1.2762	0.00376
623	CHA	1/8/2008	2	SL-17	GL	1486		GRSN	180		ALGAE	FIL	NA	1	0.9				1402	1.2797	1.277	0.00243
623	CHA	1/8/2008	2	SL-17	GL	1486		GRSN	180		DET		NA	1	0.1				1402	1.2797	1.277	0.00027
624	CHA	1/8/2008	2	SL-17	GL	1487		GRSN	222		ALGAE	FIL	NA	1	0.4				1377	1.2915	1.2843	0.00288
624	CHA	1/8/2008	2	SL-17	GL	1487		GRSN	222		DET		NA	1	0.6				1377	1.2915	1.2843	0.00432
625	CHA	1/8/2008	2	SL-17	GL	1488		GRSN	162		INV	AMP	AMP	1	1	23	3	5	1458	1.2832	1.2775	0.0057
625	CHA	1/8/2008	2	SL-17	GL	1488		GRSN	162		INV	AMP	AMP	1	0.8				1401	1.2929	1.2799	0.0104
625	CHA	1/8/2008	2	SL-17	GL	1488		GRSN	162		ALGAE	FIL	NA	1	0.2				1401	1.2929	1.2799	0.0026
626	CHA	1/8/2008	2	SL-17	GL	1489		GRSN	199		ALGAE	FIL	NA	1	0.7				1378	1.2857	1.2793	0.00448
626	CHA	1/8/2008	2	SL-17	GL	1489		GRSN	199		DET		NA	1	0.3				1378	1.2857	1.2793	0.00192
627	CHA	1/8/2008	2	SL-17	GL	1490		GRSN	225		FISH	UNK	FISH-UNID	1	0.2				1380	1.3389	1.28	0.01178
627	CHA	1/8/2008	2	SL-17	GL	1490		GRSN	225		INV	UNK	INV-UNID	1	0.05				1380	1.3389	1.28	0.002945
627	CHA	1/8/2008	2	SL-17	GL	1490		GRSN	225		INV	ISO	INV-VEG	1	1	5	7	8	1379	1.3202	1.2824	0.0378
627	CHA	1/8/2008	2	SL-17	GL	1490		GRSN	225		ALGAE	FIL	NA	1	0.6				1380	1.3389	1.28	0.03534
627	CHA	1/8/2008	2	SL-17	GL	1490		GRSN	225		DET		NA	1	0.15				1380	1.3389	1.28	0.008835
628	CHA	1/8/2008	2	SL-17	SAC	1482	1206	GRSN	130		INV	AMP	AMP	1	0.9				1204	1.379	1.2928	0.07758
628	CHA	1/8/2008	2	SL-17	SAC	1482	1206	GRSN	130		FISH	RAKI	FWSB	1	1	1	21	21	2103	1.3505	1.2762	0.0743
628	CHA	1/8/2008	2	SL-17	SAC	1482	1206	GRSN	130		SJ		NA	1	0.1				1204	1.379	1.2928	0.00862
629	CHA	1/8/2008	2	SL-17	SAC	1482	1207	GRSN	137		EMPTY		NA	1								0
630	CHA	1/8/2008	2	SL-17	SAC	1482	1208	GRSN	125		INV	AMP	AMP	1	1	50	3	6	2105	1.3638	1.2779	0.0859
631	CHA	1/8/2008	2	SL-17	SAC	1482	1209	GRSN	143		INV	AMP	AMP	1	0.4				2106	1.2923	1.2737	0.00744
631	CHA	1/8/2008	2	SL-17	SAC	1482	1209	GRSN	143		DET		NA	1	0.2				2106	1.2923	1.2737	0.00372
631	CHA	1/8/2008	2	SL-17	SAC	1482	1209	GRSN	143		SJ		NA	1	0.4				2106	1.2923	1.2737	0.00744
632	CHA	1/8/2008	2	SL-17	SAC	1482	1213	PIN	111		EMPTY		NA	1								0
633	CHA	1/8/2008	2	SL-17	SAC	1482	1214	PIN	101		ALGAE	FIL	ALG	1	1				2107	1.2909	1.2837	0.0072
634	CHA	1/8/2008	2	SL-17	SAC	1482	1215	PIN	107		ALGAE	FIL	ALG	1	1				2149	1.3044	1.2892	0.0152
635	CHA	1/8/2008	2	SL-17	SAC	1482	1216	SHEE	107		ALGAE	FIL	NA	1	0.85				2154	1.3315	1.2818	0.042245
635	CHA	1/8/2008	2	SL-17	SAC	1482	1216	SHEE	107		SJ	AMP	NA	1	0.15				2154	1.3315	1.2818	0.007455
636	CHA	1/8/2008	2	SL-17	SAC	1482	1217	SPSU	122		INV	AMP	AMP	1	0.9				2155	1.3391	1.2897	0.04446
636	CHA	1/8/2008	2	SL-17	SAC	1482	1217	SPSU	122		SJ		NA	1	0.1				2155	1.3391	1.2897	0.00494
637	CHA	1/8/2008	2	SL-18	GL	1001		LMB	228		ALGAE	FIL	NA	1	0.1				1831	1.3006	1.2816	0.0019
637	CHA	1/8/2008	2	SL-18	GL	1001		LMB	228		DET		NA	1	0.9				1831	1.3006	1.2816	0.0171
638	CHA	1/8/2008	2	SL-18	GL	1002		LMB	280		ALGAE	FIL	NA	1	0.5				1853	1.3075	1.3006	0.00345
638	CHA	1/8/2008	2	SL-18	GL	1002		LMB	280		DET		NA	1	0.5				1853	1.3075	1.3006	0.00345
639	CHA	1/8/2008	2	SL-18	GL	1003		LMB	272		DET		NA	1	1				1828	1.2866	1.2737	0.0129
640	CHA	1/8/2008	2	SL-18	GL	1004		LMB	329		INV	UNK	INV-UNID	1	0.2				1830	1.3019	1.2956	0.00126
640	CHA	1/8/2008	2	SL-18	GL	1004		LMB	329		ALGAE	FIL	NA	1	0.4				1830	1.3019	1.2956	0.00252
640	CHA	1/8/2008	2	SL-18	GL	1004		LMB	329		DET		NA	1	0.4				1830	1.3019	1.2956	0.00252
640	CHA	1/8/2008	2	SL-18	GL	1004		LMB	329		TER	SPIDER	TER-INV	1	1	1			1821	1.2922	1.2916	0.0006
641	CHA	1/8/2008	2	SL-18	GL	1005		LMB	341		EMPTY		NA	1								0
642	CHA	1/8/2008	2	SL-18	GL	1006		LMB	307		ALGAE	FIL	NA	1	0.02				1829	1.3844	1.2788	0.002112
642	CHA	1/8/2008	2	SL-18	GL	1006		LMB	307		DET		NA	1	0.98				1829	1.3844	1.2788	0.103488
643	CHA	1/8/2008	2	SL-18	GL	1007		LMB	306		EMPTY		NA	1								0
644	CHA	1/8/2008	2	SL-18	GL	1310		GRSN	170		INV	AMP	AMP	1	0.8	50	2	9	1854	1.3063	1.2884	0.01432
644	CHA	1/8/2008	2	SL-18	GL	1310		GRSN	170		INV	ISO	INV-VEG	1	0.1				1854	1.3063	1.2884	0.00179
644	CHA	1/8/2008	2	SL-18	GL	1310		GRSN	170		DET		NA	1	0.1				1854	1.3063	1.2884	0.00179
645	CHA	1/8/2008	2	SL-18	GL	1311		GRSN	177		INV	AMP	AMP	1	1	1		5	1850	1.2972	1.2969	0.0003
645	CHA	1/8/2008	2	SL-18	GL	1311		GRSN	177		ALGAE	FIL	NA	1	1				1851	1.2955	1.2908	0.0047
646	CHA	1/8/2008	2	SL-18	GL	1313		PIN	155		ALGAE	FIL	ALG	1	0.6				1852	1.3031	1.2923	0.00648
646	CHA	1/8/2008	2	SL-18	GL	1313		PIN	155		INV	AMP	AMP	1	0.4				1852	1.3031	1.2923	0.00432
647	CHA	1/8/2008	2	SL-18	GL	1314		GRSN	160		INV	AMP	AMP	1	1	9	3	6	1841	1.2952	1.2931	0.0021
647	CHA	1/8/2008	2	SL-18	GL	1314		GRSN	160		INV	AMP	AMP	1	0.25				1827	1.2985	1.2866	0.002975
647	CHA	1/8/2008	2	SL-18	GL	1314		GRSN	160		ALGAE	FIL	NA	1	0.15				1827	1.2985	1.2866	0.001785
647	CHA	1/8/2008	2	SL-18	GL	1314		GRSN	160		DET		NA	1	0.6				1827	1.2985	1.2866	0.00714
647	CHA	1/8/2008	2	SL-18	GL	1314		GRSN	160		INV	SHRIMP	SHRIMP	1	1	7	3	5	1819	1.2942	1.2937	0.0005
648	CHA	1/8/2008	2	SL-18	GL	1315		GRSN	170		EMPTY		NA	1								0
649	CHA	1/8/2008	2	SL-18	GL	1316		GRSN	170		FISH	UNK	FISH-UNID	1	0.1				1839	1.3007	1.2956	0.00051
649	CHA	1/8/2008	2	SL-18	GL	1316		GRSN	170		INV	ISO	INV-VEG	1	0.45				1839	1.3007	1.2956	0.002295
649	CHA	1/8/2008	2	SL-18	GL	1316		GRSN	170		ALGAE	FIL	NA	1	0.45				1839	1.3007	1.2956	0.002295
650	CHA	1/8/2008	2	SL-18	GL	1317		GRSN	161		INV	AMP	AMP	1	0.6				1838	1.2929	1.2894	0.0021
650	CHA	1/8/2008	2	SL-18	GL	1317		GRSN	161		DET		NA	1	0.4				1838	1.2929	1.2894	0.0014
651	CHA	1/8/2008	2	SL-18	GL	1318		GRSN	220		EMPTY		NA	1								0
652	CHA	1/8/2008	2	SL-18	GL	1320		GRSN	188		FISH	SCALES	FISH-UNID	1	0.02				1848	1.3062	1.2972	0.00018
652	CHA	1/8/2008	2	SL-18	GL	1320		GRSN	188		INS	CHILA	INS	1	0.02	1		4	1848	1.3062	1.2972	0.00018
652	CHA	1/8/2008	2	SL-18	GL	1320		GRSN	188		DET		NA	1	0.21				1848	1.3062	1.2972	0.00189
652	CHA	1/8/2008	2	SL-18	GL	1320		GRSN	188		PLANT	AQU	NA	1	0.75				1848	1.3062	1.2972	0.00675
653	CHA	1/8/2008	2	SL-18	SAC	1312	1196	SPSU	146		INV	AMP	AMP	1	0.7	50			2090	1.3662	1.2707	0.06685
653	CHA	1/8/2008	2	SL-18	SAC	1312	1196	SPSU	146		ALGAE	FIL	NA	1	0.1				2090	1.3662	1.2707	0.00955
653	CHA	1/8/2008	2	SL-18	SAC	1312	1196	SPSU	146		DET		NA	1	0.1				2090	1.3662	1.2707	0.00955
653	CHA	1/8/2008	2	SL-18	SAC	1312	1196	SPSU	146		SJ		NA	1	0.1				2090	1.3662	1.2707	0.00955
654	CHA	1/8/2008	2	SL-18	SAC	1312	1197	SPSU	113		INV	AMP	AMP	1	1				2094		1.2746	0
654	CHA	1/8/2008	2	SL-18	SAC	1312	1197	SPSU	113		INS	CHILA	INS	1	1				2093		1.2825	0
654	CHA	1/8/2008	2	SL-18	SAC	1312	1197	SPSU	113		INS	COL	INS	1	1				2092	1.2816	1.2807	0.0009
654	CHA	1/8/2008	2	SL-18	SAC	1312	1197	SPSU	113		INS	UNK	INS	1	1	11	2	5	2091	1.278	1.2745	0.0035
655	CHA	1/8/2008	2	SL-18	SAC	1312	1198	SPSU	84		INV	AMP	AMP	1	0.5				2095		1.2752	0
655	CHA	1/8/2008	2	SL-18	SAC	1312	1198	SPSU	84		INS	UNK	INS	1	1				2096	1.2758	1.275	0.0008
655	CHA	1/8/2008	2	SL-18	SAC	1312	1198	SPSU	84		ALGAE	FIL	NA	1	0.2				2095		1.2752	0
655	CHA	1/8/2008	2	SL-18	SAC	1312	1198	SPSU	84		SJ		NA	1	0.3				2095		1.2752	0
656	CHA	1/8/2008	2	SL-18	SAC	1312	1199	SPSU	110		INV	AMP	AMP	1	0.5				2098	1.3043	1.277	0.01365
656	CHA	1/8/2008	2	SL-18	SAC	1312	1199	SPSU	110		INS	ODOLA	INS	1	1				2097	1.279	1.278	0.001
656	CHA	1/8/2008	2	SL-18	SAC	1312	1199	SPSU	110		INS	UNK	INS	1	0.1				2098	1.3043	1.277	0.00273
656	CHA	1/8/2008	2	SL-18	SAC	1312	1199	SPSU	110		DET		NA	1	0.3				2098	1.3043	1.277	0.00819
656	CHA	1/8/2008	2	SL-18	SAC	1312	1199	SPSU	110		SJ		NA	1	0.1				2098	1.3043	1.277	0.00273
657	CHA	1/8/2008	2	SL-18	SAC	1312	1200	GRSN	147		INV	AMP	AMP	1	1	3	5	7	2099	1.2851	1.2822	0.0029
657	CHA	1/8/2008	2	SL-18	SAC	1312	1200	GRSN	147		INV	AMP	AMP	1	1				2101	1.3362	1.2909	0.0453
657	CHA	1/8/2008	2	SL-18	SAC	1312	1200	GRSN	147		INV	CRAY	CRAY	1	1	1	30	30	2100	1.3072	1.2869	0.0203
658	CHA	1/8/2008	2	SL-18	SAC	1312	1201	GRSN	144		INV	AMP	AMP	1	0.5				2102	1.3106	1.2806	0.015
658	CHA	1/8/2008	2	SL-18	SAC	1312	1201	GRSN	144		SJ		NA	1	0.5				2102	1.3106	1.2806	0.015
659	CHA	1/8/2008	2	SL-18	SAC	1312	1204	HOG	78		EMPTY		NA	1								0
660	CHA	1/8/2008	2	SL-19	SAC	1444	1297	TIMO	102		EMPTY		NA	1								0
661	CHA	1/8/2008	2	SL-19	SAC	1444	1298	TIMO	120		EMPTY		NA	1								0
662	CHA	1/8/2008	2	SL-19	SAC	1444	1299	TIMO	97		EMPTY		NA	1								0
663	CHA	1/8/2008	2	SL-19	SAC	1444	1300	TIMO	71		EMPTY		NA	1								0
664	CHA	1/8/2008	2	SL-19	SAC	1444	1301	TIMO	89		EMPTY		NA	1								0
665	CHA	1/8/2008	2	SL-19	SAC	1444	1302	ATNE	330		EMPTY		NA	1								0
666	CHA	1/8/2008	2	SL-19	SAC	1444	1303	SPSU	149		INV	AMP	AMP	1	0.4				2165	1.4001	1.2949	0.04208
666	CHA	1/8/2008	2	SL-19	SAC	1444	1303	SPSU	149		ALGAE	FIL	NA	1	0.3				2165	1.4001	1.2949	0.03156
666	CHA	1/8/2008	2	SL-19	SAC	1444	1303	SPSU	149		INV	SHRIMP	SHRIMP	1	0.3				2165	1.4001	1.2949	0.03156
667	CHA	1/8/2008	2	SL-19	SAC	1444	1304	SPSU	132		INV	AMP	AMP	1	0.5				2208	1.31	1.2731	0.01845
667	CHA	1/8/2008	2	SL-19	SAC	1444	1304	SPSU	132		INV	SHRIMP	SHRIMP	1	0.5				2208	1.31	1.2731	0.01845
668	CHA	1/8/2008	2	SL-19	SAC	1444	1305	SEKI	170		INV	AMP	AMP	1	0.3				2209	1.5462	1.27	0.08286
668	CHA	1/8/2008	2	SL-19	SAC	1444	1305	SEKI	170		INV	GAS	INV-VEG	1	0.5	20			2209	1.5462	1.27	0.1381
668	CHA	1/8/2008	2	SL-19	SAC	1444	1305	SEKI	170		SJ		NA	1	0.2				2209	1.5462	1.27	0.05524
669	CHA	1/8/2008	2	SL-19	SAC	1444	1306	PIN	85		EMPTY		NA	1								0
670	CHA	1/8/2008	2	SL-19	SAC	1444	1307	PIN	111		EMPTY		NA	1								0
671	CHA	1/8/2008	2	SL-19	SAC	1444	1308	PIN	106		ALGAE	FIL	ALG	1	1				2210	1.292	1.2722	0.0198
672	CHA	1/8/2008	2	SL-19	SAC	1444	1309	PIN	90		EMPTY		NA	1								0
673	CHA	1/8/2008	2	SL-19	SAC	1444	1310	PIN	118		EMPTY		NA	1								0
674	CHA	1/8/2008	2	SL-19	SAC	1491	1289	TIMO	103		EMPTY		NA	1								0
675	CHA	1/8/2008	2	SL-19	SAC	1491	1290	TIMO	112		EMPTY		NA	1								0
676	CHA	1/8/2008	2	SL-19	SAC	1491	1291	TIMO	112		INV	ISO	INV-VEG	1	1	2	3	6	2162	1.3004	1.2968	0.0036
677	CHA	1/8/2008	2	SL-20	SAC	1322	1311	ATNE	405		EMPTY		NA	1								0
678	CHA	1/8/2008	2	SL-20	SAC	1322	1312	ATNE	305		EMPTY		NA	1								0
679	CHA	1/8/2008	2	SL-20	SAC	1322	1313	GRSN	143		EMPTY		NA	1								0
680	CHA	1/8/2008	2	SL-20	SAC	1322	1314	GRSN	123		EMPTY		NA	1								0
681	CHA	1/8/2008	2	SL-20	SAC	1322	1315	SPSU	87		EMPTY		NA	1								0
682	CHA	1/8/2008	2	SL-20	SAC	1322	1316	SPSU	112		INV	AMP	AMP	1	0.33				2211	1.3377	1.2767	0.02013
682	CHA	1/8/2008	2	SL-20	SAC	1322	1316	SPSU	112		ALGAE	FIL	NA	1	0.33				2211	1.3377	1.2767	0.02013
682	CHA	1/8/2008	2	SL-20	SAC	1322	1316	SPSU	112		INV	SHRIMP	SHRIMP	1	0.33				2211	1.3377	1.2767	0.02013
683	CHA	1/8/2008	2	SL-20	SAC	1322	1317	SPSU	74		EMPTY		NA	1								0
684	CHA	1/8/2008	2	SL-20	SAC	1322	1318	LMB	137		INV	AMP	AMP	1	0.8				2213	1.2984	1.2764	0.0176
684	CHA	1/8/2008	2	SL-20	SAC	1322	1318	LMB	137		SJ		NA	1	0.2				2213	1.2984	1.2764	0.0044
684	CHA	1/8/2008	2	SL-20	SAC	1322	1318	LMB	137		INV	SHRIMP	SHRIMP	1	1	1	15	15	2212	1.2981	1.274	0.0241
685	CHA	1/8/2008	2	SL-20	SAC	1322	1319	LMB	128		EMPTY		NA	1								0
686	CHA	1/8/2008	2	SL-20	SAC	1322	1320	PIN	92		EMPTY		NA	1								0
687	CHA	1/8/2008	2	SL-20	SAC	1322	1321	PIN	93		EMPTY		NA	1								0
688	CHA	1/8/2008	2	SL-20	SAC	1322	1322	PIN	102		EMPTY		NA	1								0
689	CHA	1/8/2008	2	SL-20	SAC	1322	1323	PIN	107		EMPTY		NA	1								0
690	CHA	1/8/2008	2	SL-20	SAC	1322	1324	PIN	114		EMPTY		NA	1								0
691	CHA	1/8/2008	2	SL-20	SAC	1322	1325	TIMO	86		EMPTY		NA	1								0
692	CHA	1/8/2008	2	SL-20	SAC	1322	1326	TIMO	99		EMPTY		NA	1								0
693	CHA	1/8/2008	2	SL-20	SAC	1322	1327	TIMO	97		EMPTY		NA	1								0
694	CHA	1/8/2008	2	SL-20	SAC	1322	1328	TIMO	95		EMPTY		NA	1								0
695	CHA	1/8/2008	2	SL-20	SAC	1322	1329	HOG	92		EMPTY		NA	1								0
696	CHA	1/8/2008	2	SL-35	GL	1226		COSN	564		INV	AMP	AMP	1	0.01				1471	1.4028	1.2781	0.001247
696	CHA	1/8/2008	2	SL-35	GL	1226		COSN	564		INS	UNK	INS	1	0.09				1471	1.4028	1.2781	0.011223
696	CHA	1/8/2008	2	SL-35	GL	1226		COSN	564		ALGAE	FIL	NA	1	0.85				1471	1.4028	1.2781	0.105995
696	CHA	1/8/2008	2	SL-35	GL	1226		COSN	564		DET		NA	1	0.05				1471	1.4028	1.2781	0.006235
697	CHA	1/8/2008	2	SL-35	GL	1492		REDR	442		INV	AMP	AMP	1	0.04				1470	1.3019	1.2855	0.000656
697	CHA	1/8/2008	2	SL-35	GL	1492		REDR	442		INS	UNK	INS	1	0.25				1470	1.3019	1.2855	0.0041
697	CHA	1/8/2008	2	SL-35	GL	1492		REDR	442		ALGAE	FIL	NA	1	0.5				1470	1.3019	1.2855	0.0082
697	CHA	1/8/2008	2	SL-35	GL	1492		REDR	442		DET		NA	1	0.2				1470	1.3019	1.2855	0.00328
697	CHA	1/8/2008	2	SL-35	GL	1492		REDR	442		TER	PLANT	NA	1	0.01				1470	1.3019	1.2855	0.000164
698	CHA	1/8/2008	2	SL-35	GL	1493		GRSN	168		INV	AMP	AMP	1	0.1				1413	1.2898	1.2859	0.00039
698	CHA	1/8/2008	2	SL-35	GL	1493		GRSN	168		ALGAE	FIL	NA	1	0.8				1413	1.2898	1.2859	0.00312
698	CHA	1/8/2008	2	SL-35	GL	1493		GRSN	168		DET		NA	1	0.1				1413	1.2898	1.2859	0.00039
699	CHA	1/8/2008	2	SL-35	GL	1495		GRSN	219		INV	UNK	INV-UNID	1	0.05				1412	1.2814	1.2797	8.50E-05
699	CHA	1/8/2008	2	SL-35	GL	1495		GRSN	219		ALGAE	FIL	NA	1	0.95				1412	1.2814	1.2797	0.001615
700	CHA	1/8/2008	2	SL-35	GL	1496		GRSN	172		FISH	UNK	FISH-UNID	1	0.5				1411	1.287	1.2843	0.00135
700	CHA	1/8/2008	2	SL-35	GL	1496		GRSN	172		ALGAE	FIL	NA	1	0.45				1411	1.287	1.2843	0.001215
700	CHA	1/8/2008	2	SL-35	GL	1496		GRSN	172		DET		NA	1	0.05				1411	1.287	1.2843	0.000135
701	CHA	1/8/2008	2	SL-35	GL	1497		GRSN	162		FISH	UNK	FISH-UNID	1	0.4				1408	1.2855	1.2798	0.00228
701	CHA	1/8/2008	2	SL-35	GL	1497		GRSN	162		ALGAE	FIL	NA	1	0.6				1408	1.2855	1.2798	0.00342
702	CHA	1/8/2008	2	SL-35	GL	1498		GRSN	164		INV	AMP	AMP	1	0.7				1410	1.2878	1.2783	0.00665
702	CHA	1/8/2008	2	SL-35	GL	1498		GRSN	164		FISH	UNK	FISH-UNID	1	0.1				1410	1.2878	1.2783	0.00095
702	CHA	1/8/2008	2	SL-35	GL	1498		GRSN	164		ALGAE	FIL	NA	1	0.1				1410	1.2878	1.2783	0.00095
702	CHA	1/8/2008	2	SL-35	GL	1498		GRSN	164		DET		NA	1	0.1				1410	1.2878	1.2783	0.00095
702	CHA	1/8/2008	2	SL-35	GL	1498		GRSN	164		FISH	GOBY	SWSB	1	1	1	10	10	1409	1.2813	1.2804	0.0009
703	CHA	1/8/2008	2	SL-35	GL	1499		GRSN	169		INV	ISO	INV-VEG	1	0.8				1407	1.2843	1.2794	0.00392
703	CHA	1/8/2008	2	SL-35	GL	1499		GRSN	169		ALGAE	FIL	NA	1	0.2				1407	1.2843	1.2794	0.00098
704	CHA	1/8/2008	2	SL-5	GL	1026		LMB	339		INV	CRAY	CRAY	1	1	1	80	80	1414	4.7101	1.2801	3.43
704	CHA	1/8/2008	2	SL-5	GL	1026		LMB	339		FISH	UNK	FISH-UNID	1	0.8				1415	1.2994	1.279	0.01632
704	CHA	1/8/2008	2	SL-5	GL	1026		LMB	339		DET		NA	1	0.2				1415	1.2994	1.279	0.00408
705	CHA	1/8/2008	2	SL-5	GL	1027		LMB	291		INV	AMP	AMP	1	1	3	3	5	1546	1.291	1.2909	1.00E-04
705	CHA	1/8/2008	2	SL-5	GL	1027		LMB	291		FISH	RAKI	FWSB	1	1	1	27	27	1544	1.3312	1.2944	0.0368
705	CHA	1/8/2008	2	SL-5	GL	1027		LMB	291		ALGAE	FIL	NA	1	0.6				1547	1.3023	1.2907	0.00696
705	CHA	1/8/2008	2	SL-5	GL	1027		LMB	291		DET		NA	1	0.4				1547	1.3023	1.2907	0.00464
706	CHA	1/8/2008	2	SL-5	GL	1028		LMB	230		INV	AMP	AMP	1	1	2	3	5	1439	1.2815	1.2818	0
706	CHA	1/8/2008	2	SL-5	GL	1028		LMB	230		FISH	UNK	FISH-UNID	1	0.15				1459	1.2972	1.2872	0.0015
706	CHA	1/8/2008	2	SL-5	GL	1028		LMB	230		FISH	RAKI	FWSB	1	1	1	30	30	1438	1.3562	1.279	0.0772
706	CHA	1/8/2008	2	SL-5	GL	1028		LMB	230		ALGAE	FIL	NA	1	0.7				1459	1.2972	1.2872	0.007
706	CHA	1/8/2008	2	SL-5	GL	1028		LMB	230		DET		NA	1	0.15				1459	1.2972	1.2872	0.0015
707	CHA	1/8/2008	2	SL-5	GL	1277		GRSN	184		INV	AMP	AMP	1	1	17	3	5	1460	1.2966	1.2901	0.0065
707	CHA	1/8/2008	2	SL-5	GL	1277		GRSN	184		INV	AMP	AMP	1	0.8				1461	1.3009	1.2912	0.00776
707	CHA	1/8/2008	2	SL-5	GL	1277		GRSN	184		FISH	UNK	FISH-UNID	1	0.05				1461	1.3009	1.2912	0.000485
707	CHA	1/8/2008	2	SL-5	GL	1277		GRSN	184		INS	ODOLA	INS	1	1	1	2	2	1462	1.2891	1.29	0
707	CHA	1/8/2008	2	SL-5	GL	1277		GRSN	184		ALGAE	FIL	NA	1	0.1				1461	1.3009	1.2912	0.00097
707	CHA	1/8/2008	2	SL-5	GL	1277		GRSN	184		DET		NA	1	0.05				1461	1.3009	1.2912	0.000485
708	CHA	1/8/2008	2	SL-5	GL	1278		GRSN	151		INV	AMP	AMP	1	1	24	3	5	1468	1.2916	1.2852	0.0064
708	CHA	1/8/2008	2	SL-5	GL	1278		GRSN	151		INV	AMP	AMP	1	0.9				1469	1.2875	1.28	0.00675
708	CHA	1/8/2008	2	SL-5	GL	1278		GRSN	151		ALGAE	FIL	NA	1	0.1				1469	1.2875	1.28	0.00075
709	CHA	1/8/2008	2	SL-5	GL	1279		GRSN	161		INV	AMP	AMP	1	1	30	3	5	1464	1.3012	1.2882	0.013
709	CHA	1/8/2008	2	SL-5	GL	1279		GRSN	161		INV	AMP	AMP	1	0.65		3	5	1465	1.3173	1.2846	0.021255
709	CHA	1/8/2008	2	SL-5	GL	1279		GRSN	161		FISH	UNK	FISH-UNID	1	0.3				1465	1.3173	1.2846	0.00981
709	CHA	1/8/2008	2	SL-5	GL	1279		GRSN	161		ALGAE	FIL	NA	1	0.05				1465	1.3173	1.2846	0.001635
710	CHA	1/8/2008	2	SL-5	GL	1326		GRSN	209		FISH	UNK	FISH-UNID	1	0.2				1418	1.2872	1.2772	0.002
710	CHA	1/8/2008	2	SL-5	GL	1326		GRSN	209		ALGAE	FIL	NA	1	0.5				1418	1.2872	1.2772	0.005
710	CHA	1/8/2008	2	SL-5	GL	1326		GRSN	209		DET		NA	1	0.3				1418	1.2872	1.2772	0.003
711	CHA	1/8/2008	2	SL-5	GL	1327		GRSN	164		EMPTY		NA	1								0
712	CHA	1/8/2008	2	SL-5	GL	1328		GRSN	171		INV	AMP	AMP	1	1	2	3	5	1417	1.2826	1.2822	0.0004
712	CHA	1/8/2008	2	SL-5	GL	1328		GRSN	171		INS	UNK	INS	1	0.05				1416	1.2876	1.2837	0.000195
712	CHA	1/8/2008	2	SL-5	GL	1328		GRSN	171		ALGAE	FIL	NA	1	0.95				1416	1.2876	1.2837	0.003705
713	CHA	1/8/2008	2	SL-5	GL	1377		SPSU	146		INV	AMP	AMP	1	1	50	3	5	1463		1.2852	0
714	CHA	1/8/2008	2	SL-5	GL	1378		SPSU	154		INV	AMP	AMP	1	1	23	1	5	1466	1.298	1.2928	0.0052
714	CHA	1/8/2008	2	SL-5	GL	1378		SPSU	154		INV	AMP	AMP	1	0.4				1467	1.3379	1.2952	0.01708
714	CHA	1/8/2008	2	SL-5	GL	1378		SPSU	154		ALGAE	FIL	NA	1	0.5				1467	1.3379	1.2952	0.02135
714	CHA	1/8/2008	2	SL-5	GL	1378		SPSU	154		DET		NA	1	0.1				1467	1.3379	1.2952	0.00427
715	CHA	1/8/2008	2	SL-5	GL	1477		GRSN	180		INV	AMP	AMP	1	1	11	3	5	1435	1.28	1.2771	0.0029
715	CHA	1/8/2008	2	SL-5	GL	1477		GRSN	180		INS	ODOLA	INS	1	1	1	6	6	1436	1.2801	1.2798	0.0003
715	CHA	1/8/2008	2	SL-5	GL	1477		GRSN	180		INV	UNK	INV-UNID	1	0.9				1437	1.2926	1.2795	0.01179
715	CHA	1/8/2008	2	SL-5	GL	1477		GRSN	180		ALGAE	FIL	NA	1	0.1				1437	1.2926	1.2795	0.00131
716	CHA	1/8/2008	2	SL-5	SAC	1280	1190	PIN	109		ALGAE	FIL	ALG	1	0.9				2087	1.301	1.2816	0.01746
716	CHA	1/8/2008	2	SL-5	SAC	1280	1190	PIN	109		SJ		NA	1	0.1				2087	1.301	1.2816	0.00194
717	CHA	1/8/2008	2	SL-5	SAC	1280	1191	PIN	106		ALGAE	FIL	ALG	1	0.9				2088	1.2975	1.2811	0.01476
717	CHA	1/8/2008	2	SL-5	SAC	1280	1191	PIN	106		SJ		NA	1	0.1				2088	1.2975	1.2811	0.00164
718	CHA	1/8/2008	2	SL-5	SAC	1280	1192	PIN	102		ALGAE	FIL	ALG	1	0.7				2089	1.2951	1.2793	0.01106
718	CHA	1/8/2008	2	SL-5	SAC	1280	1192	PIN	102		INV	AMP	AMP	1	0.2				2089	1.2951	1.2793	0.00316
718	CHA	1/8/2008	2	SL-5	SAC	1280	1192	PIN	102		SJ		NA	1	0.1				2089	1.2951	1.2793	0.00158
719	CHA	1/8/2008	2	SL-5	SAC	1280	1193	TIMO	96		EMPTY		NA	1								0
720	CHA	1/8/2008	2	SL-5	SAC	1280	1195	HOG	76		EMPTY		NA	1								0
721	CHA	1/8/2008	2	SL-6	GL	1252		GRSN	216		INS	UNK	INS	1	0.01				1919	1.3114	1.2875	0.000239
721	CHA	1/8/2008	2	SL-6	GL	1252		GRSN	216		ALGAE	FIL	NA	1	0.75				1919	1.3114	1.2875	0.017925
721	CHA	1/8/2008	2	SL-6	GL	1252		GRSN	216		DET		NA	1	0.24				1919	1.3114	1.2875	0.005736
722	CHA	1/8/2008	2	SL-6	GL	1253		GRSN	230		FISH	UNK	FISH-UNID	1	0.02				1927	1.3086	1.2903	0.000366
722	CHA	1/8/2008	2	SL-6	GL	1253		GRSN	230		INV	GAS	INV-VEG	1	1	1		3	1926	1.296	1.2951	0.0009
722	CHA	1/8/2008	2	SL-6	GL	1253		GRSN	230		ALGAE	FIL	NA	1	0.8				1927	1.3086	1.2903	0.01464
722	CHA	1/8/2008	2	SL-6	GL	1253		GRSN	230		DET		NA	1	0.18				1927	1.3086	1.2903	0.003294
723	CHA	1/8/2008	2	SL-6	GL	1254		GRSN	174		INV	AMP	AMP	1	1	5	3	5	1928	1.2865	1.2856	0.0009
723	CHA	1/8/2008	2	SL-6	GL	1254		GRSN	174		INV	AMP	AMP	1	0.5				1929	1.3016	1.279	0.0113
723	CHA	1/8/2008	2	SL-6	GL	1254		GRSN	174		ALGAE	FIL	NA	1	0.4				1929	1.3016	1.279	0.00904
723	CHA	1/8/2008	2	SL-6	GL	1254		GRSN	174		DET		NA	1	0.1				1929	1.3016	1.279	0.00226
724	CHA	1/8/2008	2	SL-6	GL	1255		GRSN	213		INV	AMP	AMP	1	0.02				1918	1.3002	1.2778	0.000448
724	CHA	1/8/2008	2	SL-6	GL	1255		GRSN	213		FISH	UNK	FISH-UNID	1	0.02				1918	1.3002	1.2778	0.000448
724	CHA	1/8/2008	2	SL-6	GL	1255		GRSN	213		INV	GAS	INV-VEG	1	0.01				1918	1.3002	1.2778	0.000224
724	CHA	1/8/2008	2	SL-6	GL	1255		GRSN	213		ALGAE	FIL	NA	1	0.5				1918	1.3002	1.2778	0.0112
724	CHA	1/8/2008	2	SL-6	GL	1255		GRSN	213		DET		NA	1	0.45				1918	1.3002	1.2778	0.01008
[truncated: 18,965 more rows]
