# Supplementary material for: Plant-mediated community structure of spring-fed, coastal rivers
Source: PLoS One. 2019 Dec 30;14(12):e0219236. doi: 10.1371/journal.pone.0219236 (PMC6936880; doi:10.1371/journal.pone.0219236)
Supplement: S6 Zip File — (ZIP) [file pone.0219236.s006.zip › CoastalRiverInvertebrateData.xlsx]

## Sheet: 2008-2010 Invert Data
Date	River	Transect	Station	SampleType	SAV SP	Total WT	Subsample WT	Proportion_Measured	Taxa	Type	Total Count	Count_Weighed	Tray#	TrayWT	WetWT	DryWT	TaxaWetWT	TaxaDryWT	NOTES
2008-08-12	CHA	1	1	FINES_PERIPHYTON	ALG_POT	13.9	1.8	0.129496	AMP		5	5	654	0.0976		0.0954	NA	NA
2008-08-12	CHA	1	1	FINES_PERIPHYTON	ALG_POT	13.9	1.8	0.129496	GAS		3	3	654	0.0976			NA	NA
2008-08-12	CHA	1	1	FINES_PERIPHYTON	ALG_POT	13.9	1.8	0.129496	INS	CHILA	51	51	628	0.0911		0.0899	NA	NA
2008-08-12	CHA	1	1	FINES_PERIPHYTON	ALG_POT	13.9	1.8	0.129496	INS	LEP	1	1	619	0.0897		0.0885	NA	NA
2008-08-12	CHA	1	1	FINES_PERIPHYTON	ALG_POT	13.9	1.8	0.129496	ISO		9	9	618	0.0855		0.0839	NA	NA
2008-08-12	CHA	1	1	FINES_PERIPHYTON	ALG_POT	13.9	1.8	0.129496	OST		22						NA	NA
2008-08-12	CHA	1	1	FINES_PERIPHYTON	ALG_POT	13.9	1.8	0.129496	TAN		1	1	661	0.0977			NA	NA
2008-08-12	CHA	1	1	SAV	ALG_POT	79.8	8.8	0.110276	INS	CHILA	3	3	684	0.0787		0.0763	NA	NA
2008-08-12	CHA	1	1	WHITEPAN	ALG_POT	1	1	1	AMP		6	6	608	0.1288		0.1257	NA	NA
2008-08-12	CHA	1	1	WHITEPAN	ALG_POT	1	1	1	AMP	GAM	5	5	669	0.083		0.0817	NA	NA
2008-08-12	CHA	1	1	WHITEPAN	ALG_POT	1	1	1	INS	CHILA	126	50	681	0.0959		0.948	NA	0.8521
2008-08-12	CHA	1	1	WHITEPAN	ALG_POT	1	1	1	INS	CHIPU	2						NA	NA
2008-08-12	CHA	1	1	WHITEPAN	ALG_POT	1	1	1	ISO		2						NA	NA
2008-08-12	CHA	1	1	WHITEPAN	ALG_POT	1	1	1	OST		1						NA	NA
2008-08-12	CHA	1	1	WHITEPAN	ALG_POT	1	1	1	TAN		1						NA	NA
2008-08-12	CHA	1	2	FINES_PERIPHYTON	VAL	3.8	0.4	0.105263	AMP		1	1	321	0.0941	0.0946		0.0005	NA
2008-08-12	CHA	1	2	FINES_PERIPHYTON	VAL	3.8	0.4	0.105263	INS	CHILA	1	1	319	0.0854	0.0867		0.0013	NA
2008-08-12	CHA	1	2	FINES_PERIPHYTON	VAL	3.8	0.4	0.105263	INS	TRI	1	1	297	0.0901	0.0917		0.0016	NA
2008-08-12	CHA	1	2	FINES_PERIPHYTON	VAL	3.8	0.4	0.105263	OST		2	2	323	0.0893	0.0905		0.0012	NA
2008-08-12	CHA	1	2	FINES_PERIPHYTON	VAL	3.8	0.4	0.105263	TAN		1	1	322	0.0978	0.0988		0.001	NA
2008-08-12	CHA	1	2	SAV	VAL	14.5	1.5	0.103448	AMP		2	2	305	0.0905	0.0945		0.004	NA
2008-08-12	CHA	1	2	WHITEPAN	VAL	1	1	1	AMP		28	28	304	0.0921	0.1059	0.092	0.0138	NA
2008-08-12	CHA	1	2	WHITEPAN	VAL	1	1	1	AMP	CPMLO	6	6	311	0.1039	0.1056		0.0017	NA
2008-08-12	CHA	1	2	WHITEPAN	VAL	1	1	1	GAS		14	14	291	0.1019	0.1173	0.1084	0.0154	0.0065
2008-08-12	CHA	1	2	WHITEPAN	VAL	1	1	1	INS	CHILA	18	18	296	0.0983	0.1004	0.0956	0.0021	NA
2008-08-12	CHA	1	2	WHITEPAN	VAL	1	1	1	INS	STR	4	4	299	0.0998	0.1039		0.0041	NA
2008-08-12	CHA	1	2	WHITEPAN	VAL	1	1	1	ISO		21	21	302	0.0826	0.0881	0.0826	0.0055	0
2008-08-12	CHA	1	2	WHITEPAN	VAL	1	1	1	ISO	CYAPO	1	1	292	0.0985	0.1007		0.0022	NA
2008-08-12	CHA	1	2	WHITEPAN	VAL	1	1	1	TAN		1	1	307	0.0931	0.0933		0.0002	NA
2008-08-12	CHA	1	3	FINES_PERIPHYTON	VAL	8.2	0.8	0.097561	AMP		2	2	679	0.0918		0.089	NA	NA
2008-08-12	CHA	1	3	FINES_PERIPHYTON	VAL	8.2	0.8	0.097561	INS	CHILA	6	6	658	0.0815		0.0799	NA	NA
2008-08-12	CHA	1	3	FINES_PERIPHYTON	VAL	8.2	0.8	0.097561	INS	TRI	1	1	662	0.0942		0.0925	NA	NA
2008-08-12	CHA	1	3	FINES_PERIPHYTON	VAL	8.2	0.8	0.097561	ISO		3	3	664	0.0921		0.0901	NA	NA
2008-08-12	CHA	1	3	FINES_PERIPHYTON	VAL	8.2	0.8	0.097561	OST		7						NA	NA
2008-08-12	CHA	1	3	SAV	VAL	15.7	1.5	0.0955414	INS	CHILA	1						NA	NA
2008-08-12	CHA	1	3	WHITEPAN	VAL	1	1	1	ACA		4	4	645	0.0905		0.0896	NA	NA
2008-08-12	CHA	1	3	WHITEPAN	VAL	1	1	1	AMP	GAM	9	9	680	0.0987		0.0972	NA	NA
2008-08-12	CHA	1	3	WHITEPAN	VAL	1	1	1	GAS		3	3	636	0.0977		0.098	NA	0.0003
2008-08-12	CHA	1	3	WHITEPAN	VAL	1	1	1	INS	CHILA	140	140	686	0.0844		0.0846	NA	0.0002
2008-08-12	CHA	1	3	WHITEPAN	VAL	1	1	1	INS	CHIPU	6	6	666	0.0858		0.0833	NA	NA
2008-08-12	CHA	1	3	WHITEPAN	VAL	1	1	1	INS	ODOLA	1	1	657	0.0915		0.09	NA	NA
2008-08-12	CHA	1	3	WHITEPAN	VAL	1	1	1	INS	TRILA	1	1	673	0.0875		0.0856	NA	NA
2008-08-12	CHA	1	3	WHITEPAN	VAL	1	1	1	ISO		18	18	656	0.0912		0.0934	NA	0.0022
2008-08-12	CHA	1	3	WHITEPAN	VAL	1	1	1	ISO	CYAPO	1	1	677				NA	NA
2008-08-12	CHA	1	3	WHITEPAN	VAL	1	1	1	TAN		4	4	624	0.0816		0.08	NA	NA
2008-08-12	CHA	1	4	FINES_PERIPHYTON	VAL_POT_ALG	19	1.9	0.1	AMP		1						NA	NA
2008-08-12	CHA	1	4	FINES_PERIPHYTON	VAL_POT_ALG	19	1.9	0.1	INS	CHILA	3						NA	NA
2008-08-12	CHA	1	4	FINES_PERIPHYTON	VAL_POT_ALG	19	1.9	0.1	ISO		1						NA	NA
2008-08-12	CHA	1	4	FINES_PERIPHYTON	VAL_POT_ALG	19	1.9	0.1	NEM		2						NA	NA
2008-08-12	CHA	1	4	FINES_PERIPHYTON	VAL_POT_ALG	19	1.9	0.1	OST		11						NA	NA
2008-08-12	CHA	1	4	FINES_PERIPHYTON	VAL_POT_ALG	19	1.9	0.1	POL		2						NA	NA
2008-08-12	CHA	1	4	FINES_PERIPHYTON	VAL_POT_ALG	19	1.9	0.1	TAN		1						NA	NA
2008-08-12	CHA	1	4	SAV	VAL_POT_ALG	17.6	2	0.113636	NONE								NA	NA
2008-08-12	CHA	1	4	WHITEPAN	VAL_POT_ALG	1	1	1	ACA		1						NA	NA
2008-08-12	CHA	1	4	WHITEPAN	VAL_POT_ALG	1	1	1	AMP		19	19	640	0.084	0.0881	0.0787	0.0041	NA
2008-08-12	CHA	1	4	WHITEPAN	VAL_POT_ALG	1	1	1	AMP	GAM	4	4	651	0.0879	0.0916	0.0858	0.0037	NA
2008-08-12	CHA	1	4	WHITEPAN	VAL_POT_ALG	1	1	1	GAS		4						NA	NA
2008-08-12	CHA	1	4	WHITEPAN	VAL_POT_ALG	1	1	1	INS	CHILA	11	11	659	0.0894	0.0935	0.875	0.0041	0.7856
2008-08-12	CHA	1	4	WHITEPAN	VAL_POT_ALG	1	1	1	INS	CHIPU	1						NA	NA
2008-08-12	CHA	1	4	WHITEPAN	VAL_POT_ALG	1	1	1	ISO	CASOV	3						NA	NA
2008-08-12	CHA	1	4	WHITEPAN	VAL_POT_ALG	1	1	1	OLI		3						NA	NA
2008-08-12	CHA	1	4	WHITEPAN	VAL_POT_ALG	1	1	1	POL		2						NA	NA
2008-08-12	CHA	1	4	WHITEPAN	VAL_POT_ALG	1	1	1	TAN		4						NA	NA
2008-08-12	CHA	1	5	FINES_PERIPHYTON	ALG_POT	40.1	4.5	0.112219	AMP		1	1	682	0.0982		0.0942	NA	NA
2008-08-12	CHA	1	5	FINES_PERIPHYTON	ALG_POT	40.1	4.5	0.112219	GAS		1					0.0896	NA	NA
2008-08-12	CHA	1	5	FINES_PERIPHYTON	ALG_POT	40.1	4.5	0.112219	INS	CHILA	47	47	638	0.0942		0.0931	NA	NA
2008-08-12	CHA	1	5	FINES_PERIPHYTON	ALG_POT	40.1	4.5	0.112219	INS	TRILA	4	4	688	0.092		0.0884	NA	NA
2008-08-12	CHA	1	5	FINES_PERIPHYTON	ALG_POT	40.1	4.5	0.112219	OST		22						NA	NA
2008-08-12	CHA	1	5	SAV	ALG_POT	64.4	6.9	0.107143	INS	CHILA	2					0.0884	NA	NA
2008-08-12	CHA	1	5	WHITEPAN	ALG_POT	1	1	1	AMP		3						NA	NA
2008-08-12	CHA	1	5	WHITEPAN	ALG_POT	1	1	1	AMP	GAM	1						NA	NA
2008-08-12	CHA	1	5	WHITEPAN	ALG_POT	1	1	1	GAS		2						NA	NA
2008-08-12	CHA	1	5	WHITEPAN	ALG_POT	1	1	1	INS	CHILA	118	50	653	0.0825		0.081	NA	NA
2008-08-12	CHA	1	5	WHITEPAN	ALG_POT	1	1	1	INS	CHIPU	5	5	655	0.0912		0.0855	NA	NA
2008-08-12	CHA	1	5	WHITEPAN	ALG_POT	1	1	1	INS	TRI	4						NA	NA
2008-08-12	CHA	1	5	WHITEPAN	ALG_POT	1	1	1	ISO	CYAPO	1						NA	NA
2008-08-12	CHA	1	5	WHITEPAN	ALG_POT	1	1	1	OST		2						NA	NA
2008-08-12	CHA	1	5	WHITEPAN	ALG_POT	1	1	1	POL		2	2	676	0.0858		0.0896	NA	0.0038
2008-08-12	CHA	1.5	1	FINES_PERIPHYTON	NAJ	30.9	3.1	0.100324	GAS		3	3	719	0.094			NA	NA
2008-08-12	CHA	1.5	1	FINES_PERIPHYTON	NAJ	30.9	3.1	0.100324	INS	CHILA	10	10	721	0.01014			NA	NA
2008-08-12	CHA	1.5	1	FINES_PERIPHYTON	NAJ	30.9	3.1	0.100324	INS	CERLA	1						NA	NA
2008-08-12	CHA	1.5	1	FINES_PERIPHYTON	NAJ	30.9	3.1	0.100324	ISO		1	1	710	0.0964			NA	NA
2008-08-12	CHA	1.5	1	FINES_PERIPHYTON	NAJ	30.9	3.1	0.100324	OST		15						NA	NA
2008-08-12	CHA	1.5	1	FINES_PERIPHYTON	NAJ	30.9	3.1	0.100324	TAN		5	5	641	0.1182			NA	NA
2008-08-12	CHA	1.5	1	SAV	NAJ	48.3	4.8	0.0993789	NONE								NA	NA
2008-08-12	CHA	1.5	1	WHITEPAN	NAJ	1	1	1	ACA		1	1					NA	NA
2008-08-12	CHA	1.5	1	WHITEPAN	NAJ	1	1	1	AMP	GAM	2	2	727	0.0923			NA	NA
2008-08-12	CHA	1.5	1	WHITEPAN	NAJ	1	1	1	GAS		29	29	6536	1.2889		1.3582	NA	0.0693
2008-08-12	CHA	1.5	1	WHITEPAN	NAJ	1	1	1	INS	CHILA	24	24	683	0.083		0.083	NA	0
2008-08-12	CHA	1.5	1	WHITEPAN	NAJ	1	1	1	INS	CERLA	2	2	706	0.0786			NA	NA
2008-08-12	CHA	1.5	1	WHITEPAN	NAJ	1	1	1	INS	TRI	1	1	737	0.094			NA	NA
2008-08-12	CHA	1.5	1	WHITEPAN	NAJ	1	1	1	ISO		3	3	723	0.0773			NA	NA
2008-08-12	CHA	1.5	1	WHITEPAN	NAJ	1	1	1	OST		7						NA	NA
2008-08-12	CHA	1.5	1	WHITEPAN	NAJ	1	1	1	DEC	MYS	1						NA	NA
2008-08-12	CHA	1.5	1	WHITEPAN	NAJ	1	1	1	DEC	PAL	3	3	6535	1.3005		1.3419	NA	0.0414
2008-08-12	CHA	1.5	1	WHITEPAN	NAJ	1	1	1	TAN		18	18	685	0.0911		0.0915	NA	0.0004
2008-08-12	CHA	5	5	FINES_PERIPHYTON	VAL	1.1	1.1	1	COP		6	6	333	0.0937			NA	NA
2008-08-12	CHA	5	5	FINES_PERIPHYTON	VAL	1.1	1.1	1	INS	CHILA	7	7	340	0.0975			NA	NA
2008-08-12	CHA	5	5	FINES_PERIPHYTON	VAL	1.1	1.1	1	INS	TRILA	7	7	346	0.0905			NA	NA
2008-08-12	CHA	5	5	SAV	VAL	23.4	23.4	1	NONE								NA	NA	WHOLE SAMPLE PANNED
2008-08-12	CHA	5	5	WHITEPAN	VAL	1	1	1	AMP		5	5	341	0.0891			NA	NA
2008-08-12	CHA	5	5	WHITEPAN	VAL	1	1	1	GAS		2	2	343	0.0929			NA	NA
2008-08-12	CHA	5	5	WHITEPAN	VAL	1	1	1	INS	CHILA	16	16	339	0.0978	0.1029	0.0985	0.0051	0.0007
2008-08-12	CHA	5	5	WHITEPAN	VAL	1	1	1	INS	CHIPU	1	1	335	0.0825			NA	NA
2008-08-12	CHA	5	5	WHITEPAN	VAL	1	1	1	DEC	PAL	11	11	6543	1.2756	2.593	1.4709	1.3174	0.1953
2008-08-12	CHA	1.5	3	FINES_PERIPHYTON	VAL_NAJ	1.7	0.2	0.117647	INS	CHILA	1	1	309	0.0837	0.0839		0.0002	NA
2008-08-12	CHA	1.5	3	FINES_PERIPHYTON	VAL_NAJ	1.7	0.2	0.117647	ISO		2	2	301	0.0962	0.0971		0.0009	NA
2008-08-12	CHA	1.5	3	FINES_PERIPHYTON	VAL_NAJ	1.7	0.2	0.117647	POL		1	1	314	0.0986	0.0994		0.0008	NA
2008-08-12	CHA	1.5	3	SAV	VAL_NAJ	63.2	6.4	0.101266	INS	CHILA	4	4	298	0.0969	0.0986		0.0017	NA
2008-08-12	CHA	1.5	3	SAV	VAL_NAJ	63.2	6.4	0.101266	INS	ODOLA	1	1	318	0.0911	0.0925		0.0014	NA
2008-08-12	CHA	1.5	3	SAV	VAL_NAJ	63.2	6.4	0.101266	ISO		1	1	317	0.0866	0.0873		0.0007	NA
2008-08-12	CHA	1.5	3	WHITEPAN	VAL_NAJ	1	1	1	ACA		3	3	300	0.0985	0.0998		0.0013	NA
2008-08-12	CHA	1.5	3	WHITEPAN	VAL_NAJ	1	1	1	AMP	CPMLO	2	2	308	0.0866	0.0863		NA	NA
2008-08-12	CHA	1.5	3	WHITEPAN	VAL_NAJ	1	1	1	AMP	GAM	5	5	306	0.0837	0.0847		0.001	NA
2008-08-12	CHA	1.5	3	WHITEPAN	VAL_NAJ	1	1	1	GAS		1	1	315	0.1062	0.1075		0.0013	NA
2008-08-12	CHA	1.5	3	WHITEPAN	VAL_NAJ	1	1	1	INS	CHILA	41	41	313	0.0822	0.0851	0.081	0.0029	NA
2008-08-12	CHA	1.5	3	WHITEPAN	VAL_NAJ	1	1	1	INS	CHIPU	1	1	310	0.086	0.0874		0.0014	NA
2008-08-12	CHA	1.5	3	WHITEPAN	VAL_NAJ	1	1	1	INS	TRILA	1	1	316	0.0831	0.0841		0.001	NA
2008-08-12	CHA	1.5	3	WHITEPAN	VAL_NAJ	1	1	1	ISO		25	25	303	0.084	0.0866	0.083	0.0026	NA
2008-08-12	CHA	1.5	3	WHITEPAN	VAL_NAJ	1	1	1	DEC	PAL	1	1	312	0.0841	0.1979		0.1138	NA
2008-08-12	CHA	1.5	3	WHITEPAN	VAL_NAJ	1	1	1	TAN		7	7	320	0.1118	0.1132		0.0014	NA
2008-08-12	CHA	1.5	4	FINES_PERIPHYTON	NAJ	5.4	0.5	0.0925926	AMP		1	1	359	0.123	0.1243		0.0013	NA
2008-08-12	CHA	1.5	4	FINES_PERIPHYTON	NAJ	5.4	0.5	0.0925926	INS	CHILA	1	1	355	0.1254	0.1277		0.0023	NA
2008-08-12	CHA	1.5	4	FINES_PERIPHYTON	NAJ	5.4	0.5	0.0925926	ISO		2	2	353	0.1185	0.1219		0.0034	NA
2008-08-12	CHA	1.5	4	FINES_PERIPHYTON	NAJ	5.4	0.5	0.0925926	OST		1						NA	NA
2008-08-12	CHA	1.5	4	FINES_PERIPHYTON	NAJ	5.4	0.5	0.0925926	TER		1	1	358	0.1138	0.1165		0.0027	NA
2008-08-12	CHA	1.5	4	SAV	NAJ	27.3	2.7	0.0989011	INS	CHILA	2	2	350	0.115	0.12		0.005	NA
2008-08-12	CHA	1.5	4	WHITEPAN	NAJ	1	1	1	ACA		5	5	6533	1.283	1.2874	1.283	0.0044	0
2008-08-12	CHA	1.5	4	WHITEPAN	NAJ	1	1	1	AMP	CPMLO	1	1	357	0.1283	0.132		0.0037	NA
2008-08-12	CHA	1.5	4	WHITEPAN	NAJ	1	1	1	AMP	GAM	5	5	6532	1.2697	1.2724	1.2694	0.0027	NA
2008-08-12	CHA	1.5	4	WHITEPAN	NAJ	1	1	1	GAS		4	4	360	0.1267	0.134	0.1285	0.0073	0.0018
2008-08-12	CHA	1.5	4	WHITEPAN	NAJ	1	1	1	INS	CHILA	25	25	6530	1.2933	1.2965	1.2935	0.0032	0.0002
2008-08-12	CHA	1.5	4	WHITEPAN	NAJ	1	1	1	ISO		31	31	6531	1.273	1.2916	1.276	0.0186	0.003
2008-08-12	CHA	1.5	4	WHITEPAN	NAJ	1	1	1	POL		1	1	356	0.112	0.1148		0.0028	NA
2008-08-12	CHA	1.5	4	WHITEPAN	NAJ	1	1	1	DEC	PAL	1	1	6482	1.2758	1.3288	1.2847	0.053	0.0089
2008-08-12	CHA	1.5	4	WHITEPAN	NAJ	1	1	1	TAN		5	5	362	0.1081	0.1122		0.0041	NA
2008-08-12	CHA	1.5	5	FINES_PERIPHYTON	MYR	9.5	1	0.105263	AMP		1						NA	NA
2008-08-12	CHA	1.5	5	FINES_PERIPHYTON	MYR	9.5	1	0.105263	GAS		6	6	620	0.0856		0.0865	NA	0.0009
2008-08-12	CHA	1.5	5	FINES_PERIPHYTON	MYR	9.5	1	0.105263	INS	CHILA	3						NA	NA
2008-08-12	CHA	1.5	5	FINES_PERIPHYTON	MYR	9.5	1	0.105263	OST		9						NA	NA
2008-08-12	CHA	1.5	5	SAV	MYR	18.9	1.7	0.0899471	INS	CHILA	1						NA	NA
2008-08-12	CHA	1.5	5	SAV	MYR	18.9	1.7	0.0899471	OST		1						NA	NA
2008-08-12	CHA	1.5	5	WHITEPAN	MYR	1	1	1	AMP		10	10	395	0.0831			NA	NA
2008-08-12	CHA	1.5	5	WHITEPAN	MYR	1	1	1	AMP	GAM	26	26	606	0.1219		0.1221	NA	0.0002
2008-08-12	CHA	1.5	5	WHITEPAN	MYR	1	1	1	GAS		22	21	400	0.0927		0.1006	NA	0.0079
2008-08-12	CHA	1.5	5	WHITEPAN	MYR	1	1	1	INS	CHILA	10	10	604	0.1224			NA	NA
2008-08-12	CHA	1.5	5	WHITEPAN	MYR	1	1	1	ISO		3	3	386	0.088			NA	NA
2008-08-12	CHA	1.5	5	WHITEPAN	MYR	1	1	1	OST		25						NA	NA
2008-08-12	CHA	1.5	5	WHITEPAN	MYR	1	1	1	TAN		5	5	609	0.0823			NA	NA
2008-08-12	CHA	2	3	FINES_PERIPHYTON	MYR	17.7	1.8	0.101695	COP		6	6	398	0.0895			NA	NA
2008-08-12	CHA	2	3	FINES_PERIPHYTON	MYR	17.7	1.8	0.101695	CUM	ALYSP	2						NA	NA
2008-08-12	CHA	2	3	FINES_PERIPHYTON	MYR	17.7	1.8	0.101695	INS	CHILA	7	7	607	0.124			NA	NA
2008-08-12	CHA	2	3	FINES_PERIPHYTON	MYR	17.7	1.8	0.101695	NEM		21						NA	NA
2008-08-12	CHA	2	3	FINES_PERIPHYTON	MYR	17.7	1.8	0.101695	OST		36						NA	NA
2008-08-12	CHA	2	3	FINES_PERIPHYTON	MYR	17.7	1.8	0.101695	POL		1						NA	NA
2008-08-12	CHA	2	3	FINES_PERIPHYTON	MYR	17.7	1.8	0.101695	TAN		6	6	378	0.0907			NA	NA
2008-08-12	CHA	2	3	SAV	MYR	122.5	12.2	0.0995918	INS	CHILA	2	2	385	0.0888			NA	NA
2008-08-12	CHA	2	3	WHITEPAN	MYR	1	1	1	AMP		3	3	616	0.0855			NA	NA
2008-08-12	CHA	2	3	WHITEPAN	MYR	1	1	1	AMP	GAM	51	51	5577	1.2808		1.2945	NA	0.0137
2008-08-12	CHA	2	3	WHITEPAN	MYR	1	1	1	GAS		3	3	612	0.1249			NA	NA
2008-08-12	CHA	2	3	WHITEPAN	MYR	1	1	1	INS	CHILA	42	42	388	0.0886		0.0876	NA	NA
2008-08-12	CHA	2	3	WHITEPAN	MYR	1	1	1	INS	LEPLA	2	2	614	0.1182			NA	NA
2008-08-12	CHA	2	3	WHITEPAN	MYR	1	1	1	INS	TRILA	2	2	383	0.1063			NA	NA
2008-08-12	CHA	2	3	WHITEPAN	MYR	1	1	1	ISO		2	2	379	0.0929			NA	NA
2008-08-12	CHA	2	3	WHITEPAN	MYR	1	1	1	OST		69						NA	NA
2008-08-12	CHA	2	3	WHITEPAN	MYR	1	1	1	DEC	PAL	1	1	603	0.0906			NA	NA
2008-08-12	CHA	2	3	WHITEPAN	MYR	1	1	1	TAN		2	2	613	0.0934			NA	NA
2008-08-12	CHA	2	5	FINES_PERIPHYTON	MYR	32.6	3.8	0.116564	AMP		2	2	637	0.0904		0.0891	NA	NA
2008-08-12	CHA	2	5	FINES_PERIPHYTON	MYR	32.6	3.8	0.116564	INS	DIPLA	3	3	647	0.0816		0.0805	NA	NA
2008-08-12	CHA	2	5	FINES_PERIPHYTON	MYR	32.6	3.8	0.116564	INS	CHILA	11	11	625	0.0902		0.0894	NA	NA
2008-08-12	CHA	2	5	FINES_PERIPHYTON	MYR	32.6	3.8	0.116564	INS	TRILA	3	3	643	0.0796		0.0785	NA	NA
2008-08-12	CHA	2	5	FINES_PERIPHYTON	MYR	32.6	3.8	0.116564	OST		6						NA	NA
2008-08-12	CHA	2	5	SAV	MYR	137.3	15	0.10925	NONE								NA	NA
2008-08-12	CHA	2	5	WHITEPAN	MYR	1	1	1	AMP		17	17	649	0.0853		0.0849	NA	NA
2008-08-12	CHA	2	5	WHITEPAN	MYR	1	1	1	AMP	GAM	31	31	674	0.0898		0.0927	NA	0.0029
2008-08-12	CHA	2	5	WHITEPAN	MYR	1	1	1	INS	CHILA	63	50	611	0.111		0.1132	NA	0.0022
2008-08-12	CHA	2	5	WHITEPAN	MYR	1	1	1	INS	CHIPU	5	5	627	0.0878		0.0872	NA	NA
2008-08-12	CHA	2	5	WHITEPAN	MYR	1	1	1	INS	TRILA	4	4	632	0.09		0.0894	NA	NA
2008-08-12	CHA	2	5	WHITEPAN	MYR	1	1	1	ISO		3						NA	NA
2008-08-12	CHA	2	5	WHITEPAN	MYR	1	1	1	TAN		4						NA	NA
2008-08-12	CHA	4	4	FINES_PERIPHYTON	ALG	48.6	4.8	0.0987654	ACA		1						NA	NA
2008-08-12	CHA	4	4	FINES_PERIPHYTON	ALG	48.6	4.8	0.0987654	INS	CERLA	1						NA	NA
2008-08-12	CHA	4	4	FINES_PERIPHYTON	ALG	48.6	4.8	0.0987654	INS	CHILA	14	14	392	0.0931		0.0937	NA	0.0006
2008-08-12	CHA	4	4	FINES_PERIPHYTON	ALG	48.6	4.8	0.0987654	OST		2						NA	NA
2008-08-12	CHA	4	4	FINES_PERIPHYTON	ALG	48.6	4.8	0.0987654	TAN		1						NA	NA
2008-08-12	CHA	4	4	SAV	ALG	75.1	7.2	0.0958722	AMP	GAM	1	1	736	0.0939			NA	NA
2008-08-12	CHA	4	4	SAV	ALG	75.1	7.2	0.0958722	TAN		1	1	722	0.0789			NA	NA
2008-08-12	CHA	4	4	WHITEPAN	ALG	1	1	1	AMP	GAM	176	50	6539	1.2781		1.299	NA	0.0209
2008-08-12	CHA	4	4	WHITEPAN	ALG	1	1	1	GAS		8	8	698	0.0953		0.1088	NA	0.0135
2008-08-12	CHA	4	4	WHITEPAN	ALG	1	1	1	INS	CHILA	22	22	712	0.0948		0.0956	NA	0.0008
2008-08-12	CHA	4	4	WHITEPAN	ALG	1	1	1	INS	TRILA	3	3	6513	1.2756		1.2787	NA	0.0031
2008-08-12	CHA	4	4	WHITEPAN	ALG	1	1	1	ISO		6	6	720	0.09		0.0909	NA	0.0009
2008-08-12	CHA	4	4	WHITEPAN	ALG	1	1	1	OST		7						NA	NA
2008-08-12	CHA	4	4	WHITEPAN	ALG	1	1	1	POL		4	4	707	0.0923			NA	NA
2008-08-12	CHA	4	4	WHITEPAN	ALG	1	1	1	TAN		35	35	702	0.0851		0.087	NA	0.0019
2008-08-12	CHA	4	5	FINES_PERIPHYTON	ALG	11.4	1.1	0.0964912	HIR		1	1	354	0.1108			NA	NA
2008-08-12	CHA	4	5	FINES_PERIPHYTON	ALG	11.4	1.1	0.0964912	OST		3	3	363	0.1277			NA	NA
2008-08-12	CHA	4	5	SAV	ALG	2.3	1.3	0.565217	AMP	GAM	1	1	337	0.0892			NA	NA
2008-08-12	CHA	4	5	SAV	ALG	2.3	1.3	0.565217	INS	CHILA	1						NA	NA
2008-08-12	CHA	4	5	WHITEPAN	ALG	1	1	1	AMP		12	12	345	0.0849		0.0852	NA	0.0003
2008-08-12	CHA	4	5	WHITEPAN	ALG	1	1	1	AMP	GAM	1	1	349	0.1195			NA	NA
2008-08-12	CHA	4	5	WHITEPAN	ALG	1	1	1	GAS		4	4	338	0.0849		0.0895	NA	0.0046
2008-08-12	CHA	4	5	WHITEPAN	ALG	1	1	1	HIR		1	1	336	0.0848			NA	NA
2008-08-12	CHA	4	5	WHITEPAN	ALG	1	1	1	INS	CHILA	2	2	352	0.1247		0.1253	NA	0.0006
2008-08-12	CHA	4	5	WHITEPAN	ALG	1	1	1	OLI		1	1	361	0.1128			NA	NA
2008-08-12	CHA	4	5	WHITEPAN	ALG	1	1	1	OST		32	32	348	0.0842		0.0851	NA	0.0009
2008-08-12	CHA	4	5	WHITEPAN	ALG	1	1	1	POL		3	3	351	0.1192			NA	NA
2008-08-12	CHA	4	5	WHITEPAN	ALG	1	1	1	DEC	PAL	2	2	6481	1.3018	1.3176	1.3019	0.0158	0.0001
2008-08-12	CHA	4.5	2	FINES_PERIPHYTON	ALG_MYR	6.3	0.6	0.0952381	GAS		1	1	399	0.0916			NA	NA
2008-08-12	CHA	4.5	2	FINES_PERIPHYTON	ALG_MYR	6.3	0.6	0.0952381	ISO		1	1	394	0.0891			NA	NA
2008-08-12	CHA	4.5	2	FINES_PERIPHYTON	ALG_MYR	6.3	0.6	0.0952381	OST		8	8	380	0.0908			NA	NA
2008-08-12	CHA	4.5	2	SAV	ALG_MYR	4.2	0.5	0.119048	NONE								NA	NA
2008-08-12	CHA	4.5	2	WHITEPAN	ALG_MYR	1	1	1	AMP		23	23	390	0.0858	0.0892	0.0859	0.0034	0.0001
2008-08-12	CHA	4.5	2	WHITEPAN	ALG_MYR	1	1	1	AMP	GAM	20	20	381	0.0886	0.0958	0.0898	0.0072	0.0012
2008-08-12	CHA	4.5	2	WHITEPAN	ALG_MYR	1	1	1	GAS		11	11	149	0.090532	0.1246	0.1137	0.034068	0.023168
2008-08-12	CHA	4.5	2	WHITEPAN	ALG_MYR	1	1	1	INS	CHILA	1	1	391	0.0926			NA	NA
2008-08-12	CHA	4.5	2	WHITEPAN	ALG_MYR	1	1	1	INS	CHIPU	1	1	602	0.0982			NA	NA
2008-08-12	CHA	4.5	2	WHITEPAN	ALG_MYR	1	1	1	OST		10	10	140	0.089843			NA	NA
2008-08-12	CHA	4.5	2	WHITEPAN	ALG_MYR	1	1	1	POL		3	3	148	0.084872			NA	NA
2008-08-12	CHA	4.5	3	FINES_PERIPHYTON	ALG	42.7	4.5	0.105386	ACA		1						NA	NA
2008-08-12	CHA	4.5	3	FINES_PERIPHYTON	ALG	42.7	4.5	0.105386	AMP		6	6	726	0.0933			NA	NA
2008-08-12	CHA	4.5	3	FINES_PERIPHYTON	ALG	42.7	4.5	0.105386	GAS		1	1	714	0.101			NA	NA
2008-08-12	CHA	4.5	3	FINES_PERIPHYTON	ALG	42.7	4.5	0.105386	INS	CHILA	6	6	742	0.0844			NA	NA
2008-08-12	CHA	4.5	3	FINES_PERIPHYTON	ALG	42.7	4.5	0.105386	INS	EPHLA	1	1	738	0.0919			NA	NA
2008-08-12	CHA	4.5	3	FINES_PERIPHYTON	ALG	42.7	4.5	0.105386	NEM		1						NA	NA
2008-08-12	CHA	4.5	3	FINES_PERIPHYTON	ALG	42.7	4.5	0.105386	OST		9						NA	NA
2008-08-12	CHA	4.5	3	FINES_PERIPHYTON	ALG	42.7	4.5	0.105386	POL		2						NA	NA
2008-08-12	CHA	4.5	3	SAV	ALG	24.2	2.4	0.0991736	INS	CHILA	3	3	700	0.0863			NA	NA
2008-08-12	CHA	4.5	3	WHITEPAN	ALG	1	1	1	AMP		79	50	621	0.0923		0.0941	NA	0.0018
2008-08-12	CHA	4.5	3	WHITEPAN	ALG	1	1	1	AMP	GAM	53	50	665	0.0872		0.0975	NA	0.0103
2008-08-12	CHA	4.5	3	WHITEPAN	ALG	1	1	1	GAS		66	50	6534	1.2952		1.3948	NA	0.0996
2008-08-12	CHA	4.5	3	WHITEPAN	ALG	1	1	1	INS	CHILA	98	50	617	0.0907		0.0917	NA	0.001
2008-08-12	CHA	4.5	3	WHITEPAN	ALG	1	1	1	INS	CHIPU	1	1	635	0.1012			NA	NA
2008-08-12	CHA	4.5	3	WHITEPAN	ALG	1	1	1	INS	EPHLA	1	1	626	0.0866			NA	NA
2008-08-12	CHA	4.5	3	WHITEPAN	ALG	1	1	1	ISO		14	14	384	0.0887		0.0881	NA	NA
2008-08-12	CHA	4.5	3	WHITEPAN	ALG	1	1	1	POL		7	7	631	0.0941		0.0933	NA	NA
2008-08-12	CHA	4.5	5	FINES_PERIPHYTON	ALG	42.4	4.2	0.0990566	ACA		2	2	671	0.0818		0.0793	NA	NA
2008-08-12	CHA	4.5	5	FINES_PERIPHYTON	ALG	42.4	4.2	0.0990566	AMP		1	1	687	0.0878		0.0845	NA	NA
2008-08-12	CHA	4.5	5	FINES_PERIPHYTON	ALG	42.4	4.2	0.0990566	GAS		4	4	646	0.0927		0.0921	NA	NA
2008-08-12	CHA	4.5	5	FINES_PERIPHYTON	ALG	42.4	4.2	0.0990566	INS	CHILA	7	7	633	0.0922		0.0897	NA	NA
2008-08-12	CHA	4.5	5	FINES_PERIPHYTON	ALG	42.4	4.2	0.0990566	INS	CHIPU	2	2	629	0.0958		0.0934	NA	NA
2008-08-12	CHA	4.5	5	FINES_PERIPHYTON	ALG	42.4	4.2	0.0990566	OST		57	57					NA	NA
2008-08-12	CHA	4.5	5	FINES_PERIPHYTON	ALG	42.4	4.2	0.0990566	POL		6	6	615	0.0868		0.0855	NA	NA
2008-08-12	CHA	4.5	5	SAV	ALG	17.7	1.7	0.0960452	INS	CHILA	1						NA	NA
2008-08-12	CHA	4.5	5	SAV	ALG	17.7	1.7	0.0960452	POL		1	1	678	0.0812		0.0789	NA	NA
2008-08-12	CHA	4.5	5	WHITEPAN	ALG	1	1	1	AMP	CPMLO	50	50	630	0.0915		0.0947	NA	0.0032
2008-08-12	CHA	4.5	5	WHITEPAN	ALG	1	1	1	AMP	GAM	21	21	672	0.0874		0.0894	NA	0.002
2008-08-12	CHA	4.5	5	WHITEPAN	ALG	1	1	1	GAS		114	114	622	0.0928		0.2282	NA	0.1354
2008-08-12	CHA	4.5	5	WHITEPAN	ALG	1	1	1	INS	CHILA	32	32	668	0.0845		0.0866	NA	0.0021
2008-08-12	CHA	4.5	5	WHITEPAN	ALG	1	1	1	INS	CHIPU	3	3	675	0.085		0.0851	NA	0.0001
2008-08-12	CHA	4.5	5	WHITEPAN	ALG	1	1	1	POL		20	20	667	0.0864		0.0861	NA	NA
2008-08-12	CHA	4.5	5	WHITEPAN	ALG	1	1	1	DEC	PAL	2	2	623	0.0861		0.0995	NA	0.0134
2008-08-12	CHA	5	2	FINES_PERIPHYTON	VAL	30	3	0.1	AMP		4	4	150				NA	NA
2008-08-12	CHA	5	2	FINES_PERIPHYTON	VAL	30	3	0.1	COP		5	5	138				NA	NA
2008-08-12	CHA	5	2	FINES_PERIPHYTON	VAL	30	3	0.1	INS	CHILA	2	2	141				NA	NA
2008-08-12	CHA	5	2	FINES_PERIPHYTON	VAL	30	3	0.1	OLI		1	1	133				NA	NA
2008-08-12	CHA	5	2	FINES_PERIPHYTON	VAL	30	3	0.1	OST		1						NA	NA
2008-08-12	CHA	5	2	FINES_PERIPHYTON	VAL	30	3	0.1	POL		4	4	134				NA	NA
2008-08-12	CHA	5	2	SAV	VAL	5.8	0.7	0.12069	INS	CHILA	2	2	142				NA	NA
2008-08-12	CHA	5	2	WHITEPAN	VAL	1	1	1	AMP		42	42	6529	1.2801	1.3414	1.2833	0.0613	0.0032
2008-08-12	CHA	5	2	WHITEPAN	VAL	1	1	1	BIV		1	1	139				NA	NA
2008-08-12	CHA	5	2	WHITEPAN	VAL	1	1	1	GAS		23	23	6542	1.2912	1.383	1.3237	0.0918	0.0325
2008-08-12	CHA	5	2	WHITEPAN	VAL	1	1	1	INS	CHILA	25	25	144		0.1031	0.092	NA	NA
2008-08-12	CHA	5	2	WHITEPAN	VAL	1	1	1	INS	DIPLA	1	1	145				NA	NA
2008-08-12	CHA	5	2	WHITEPAN	VAL	1	1	1	ISO		1	1	136				NA	NA
2008-08-12	CHA	5	2	WHITEPAN	VAL	1	1	1	NEM		4	4	147		0.1022	0.0994	NA	NA
2008-08-12	CHA	5	2	WHITEPAN	VAL	1	1	1	OLI		1	1	152				NA	NA
2008-08-12	CHA	5	2	WHITEPAN	VAL	1	1	1	OST		1	1	137				NA	NA
2008-08-12	CHA	5	2	WHITEPAN	VAL	1	1	1	POL		8	8	143	0.086671	0.0922	0.0889	0.005529	0.002229
2008-08-12	CHA	5	3	FINES_PERIPHYTON	VAL_NAJ	9.6	0.9	0.09375	AMP		4	4	151	0.095354	0.0995		0.004146	NA
2008-08-12	CHA	5	3	FINES_PERIPHYTON	VAL_NAJ	9.6	0.9	0.09375	COP		3	3	135	0.086706	0.0907		0.003994	NA
2008-08-12	CHA	5	3	FINES_PERIPHYTON	VAL_NAJ	9.6	0.9	0.09375	INS	CHILA	5	5	397	0.0915	0.0928		0.0013	NA
2008-08-12	CHA	5	3	FINES_PERIPHYTON	VAL_NAJ	9.6	0.9	0.09375	INS	TRILA	2	2	146	0.093038	0.0965	0.0949	0.003462	0.001862
2008-08-12	CHA	5	3	FINES_PERIPHYTON	VAL_NAJ	9.6	0.9	0.09375	OST		2	2	393	0.0871	0.0888		0.0017	NA
2008-08-12	CHA	5	3	FINES_PERIPHYTON	VAL_NAJ	9.6	0.9	0.09375	POL		1	1	601	0.0882	0.0894		0.0012	NA
2008-08-12	CHA	5	3	SAV	VAL_NAJ	60	6	0.1	ACA		1	1	605	0.1122	0.1136		0.0014	NA
2008-08-12	CHA	5	3	SAV	VAL_NAJ	60	6	0.1	AMP	CPMLO	5	5	389	0.0933	0.0965		0.0032	NA
2008-08-12	CHA	5	3	SAV	VAL_NAJ	60	6	0.1	AMP	GAM	1	1	396	0.0945	0.0956		0.0011	NA
2008-08-12	CHA	5	3	SAV	VAL_NAJ	60	6	0.1	INS	CHILA	17	17	382	0.0942	0.106	0.0937	0.0118	NA
2008-08-12	CHA	5	3	SAV	VAL_NAJ	60	6	0.1	ISO		2	2	387	0.0854	0.0865		0.0011	NA
2008-08-12	CHA	5	3	WHITEPAN	VAL_NAJ	1	1	1	ACA		2	2	371	0.0882	0.0911		0.0029	NA
2008-08-12	CHA	5	3	WHITEPAN	VAL_NAJ	1	1	1	AMP	CPMLO	137	137	377	0.0951	0.1085	0.0991	0.0134	0.004
2008-08-12	CHA	5	3	WHITEPAN	VAL_NAJ	1	1	1	AMP	GAM	4	4	369	0.0889	0.0917		0.0028	NA
2008-08-12	CHA	5	3	WHITEPAN	VAL_NAJ	1	1	1	GAS		5	5	370	0.0876	0.1015	0.0962	0.0139	0.0086
2008-08-12	CHA	5	3	WHITEPAN	VAL_NAJ	1	1	1	INS	CHILA	76	76	376	0.0912	0.0993		0.0081	NA
2008-08-12	CHA	5	3	WHITEPAN	VAL_NAJ	1	1	1	INS	CHIPU	2	2	374	0.094	0.0948		0.0008	NA
2008-08-12	CHA	5	3	WHITEPAN	VAL_NAJ	1	1	1	INS	LEPLA	1	1	364	0.0836	0.0871		0.0035	NA
2008-08-12	CHA	5	3	WHITEPAN	VAL_NAJ	1	1	1	INS	STRLA	3	3	372	0.0921	0.0942		0.0021	NA
2008-08-12	CHA	5	3	WHITEPAN	VAL_NAJ	1	1	1	INS	TRILA	5	5	365	0.0881	0.0887	0.0877	0.0006	NA
2008-08-12	CHA	5	3	WHITEPAN	VAL_NAJ	1	1	1	ISO		33	33	368	0.0905	0.0975	0.0943	0.007	0.0038
2008-08-12	CHA	5	3	WHITEPAN	VAL_NAJ	1	1	1	DEC	MUCRB	1	1	366	0.0984	0.1281	0.1091	0.0297	0.0107
2008-08-12	CHA	5	3	WHITEPAN	VAL_NAJ	1	1	1	DEC	PAL	10	10	6545	1.2841	1.6089	1.3658	0.3248	0.0817
2008-08-12	CHA	5	3	WHITEPAN	VAL_NAJ	1	1	1	TAN		4	4	367	0.0888	0.09		0.0012	NA
2008-08-12	CHA	5	3	WHITEPAN	VAL_NAJ	1	1	1	TER	SPIDER	1	1	373	0.0909	0.0927		0.0018	NA
2008-08-12	CHA	5	4	FINES_PERIPHYTON	VAL	1.6	0.2	0.125	COP		7	6	342	0.0865			NA	NA
2008-08-12	CHA	5	4	FINES_PERIPHYTON	VAL	1.6	0.2	0.125	INS	CHILA	7	6	324	0.0849		0.0862	NA	0.0013
2008-08-12	CHA	5	4	FINES_PERIPHYTON	VAL	1.6	0.2	0.125	INS	TRILA	1	1	344	0.0804			NA	NA
2008-08-12	CHA	5	4	FINES_PERIPHYTON	VAL	1.6	0.2	0.125	ISO		1	1	334	0.0904			NA	NA
2008-08-12	CHA	5	4	FINES_PERIPHYTON	VAL	1.6	0.2	0.125	OST		1	1	347	0.091			NA	NA
2008-08-12	CHA	5	4	SAV	VAL	1.8	1.8	1	INS	CHILA	4	4	325	0.0811		0.0818	NA	0.0007
2008-08-12	CHA	5	4	SAV	VAL	1.8	1.8	1	NEM		1						NA	NA
2008-08-12	CHA	5	4	WHITEPAN	VAL	1	1	1	AMP		6	6	326	0.0852		0.0865	NA	0.0013
2008-08-12	CHA	5	4	WHITEPAN	VAL	1	1	1	BIV		1	1	327	0.0781			NA	NA
2008-08-12	CHA	5	4	WHITEPAN	VAL	1	1	1	GAS		2	2	328	0.0804		0.085	NA	0.0046
2008-08-12	CHA	5	4	WHITEPAN	VAL	1	1	1	INS	CHILA	21	21	332	0.0943	0.0995	0.0963	0.0052	0.002
2008-08-12	CHA	5	4	WHITEPAN	VAL	1	1	1	INS	ODOLA	2	2	329	0.0804		0.0815	NA	0.0011
2008-08-12	CHA	5	4	WHITEPAN	VAL	1	1	1	ISO		1	1	331	0.0785			NA	NA
2008-08-12	CHA	5	4	WHITEPAN	VAL	1	1	1	DEC	PAL	18	18	6541	1.2774	2.8531	1.4524	1.5757	0.175
2008-08-12	CHA	5	4	WHITEPAN	VAL	1	1	1	DEC	PAL	1	1	330	0.0849		0.0859	NA	0.001
2009-02-11	CHA	1	1	FINES_PERIPHYTON	ALG	7.1	0.71	0.1	AMP	GAM	37	37	11	0.04		0.0413	NA	0.0013
2009-02-11	CHA	1	1	FINES_PERIPHYTON	ALG	7.1	0.71	0.1	HIR		2	2	18	0.0385		0.0389	NA	0.0004
2009-02-11	CHA	1	1	FINES_PERIPHYTON	ALG	7.1	0.71	0.1	INS	CHILA	15	15	12	0.0392		0.0395	NA	0.0003
2009-02-11	CHA	1	1	FINES_PERIPHYTON	ALG	7.1	0.71	0.1	INS	EPHLA	2	2	14	0.0407		0.041	NA	0.0003
2009-02-11	CHA	1	1	FINES_PERIPHYTON	ALG	7.1	0.71	0.1	INS	TRILA	1	1	17	0.0405		0.0403	NA	NA
2009-02-11	CHA	1	1	FINES_PERIPHYTON	ALG	7.1	0.71	0.1	ISO	MNARE	13	13	15	0.04		0.0402	NA	0.0002
2009-02-11	CHA	1	1	FINES_PERIPHYTON	ALG	7.1	0.71	0.1	ISO	CASOV	1	1	16	0.0394		0.0394	NA	0
2009-02-11	CHA	1	1	FINES_PERIPHYTON	ALG	7.1	0.71	0.1	TAN	HAGRA	8	8	13	0.039		0.0395	NA	0.0005
2009-02-11	CHA	1	1	FINES_PERIPHYTON	ALG	11.3	1.13	0.1	AMP	GAM	36	36	12	0.0413		0.0421	NA	0.0008
2009-02-11	CHA	1	1	FINES_PERIPHYTON	ALG	11.3	1.13	0.1	GAS		1	1	15	0.0389		0.0392	NA	0.0003
2009-02-11	CHA	1	1	FINES_PERIPHYTON	ALG	11.3	1.13	0.1	INS	CHILA	7	7	13	0.0404		0.0406	NA	0.0002
2009-02-11	CHA	1	1	FINES_PERIPHYTON	ALG	11.3	1.13	0.1	ISO	MNARE	3	3	14	0.0391		0.0393	NA	0.0002
2009-02-11	CHA	1	1	FINES_PERIPHYTON	ALG	131.1	13.4	0.102212	AMP		25	25	12	0.0419		0.043	NA	0.0011
2009-02-11	CHA	1	1	FINES_PERIPHYTON	ALG	131.1	13.4	0.102212	INS	CHILA	1						NA	NA
2009-02-11	CHA	1	1	FINES_PERIPHYTON	ALG	131.1	13.4	0.102212	ISO	MNARE	5	5	13	0.0419		0.0421	NA	0.0002
2009-02-11	CHA	1	1	FINES_PERIPHYTON	ALG	131.1	13.4	0.102212	TAN	HAGRA	1						NA	NA
2009-02-11	CHA	1	1	SAV	ALG	37.4	3.8	0.101604	AMP	GAM	7	7	9	0.0416		0.0436	NA	0.002
2009-02-11	CHA	1	1	SAV	ALG	37.4	3.8	0.101604	GAS		1	1	11	0.0424		0.0428	NA	0.0004
2009-02-11	CHA	1	1	SAV	ALG	37.4	3.8	0.101604	INS	CHILA	1	1	10	0.0417		0.0417	NA	0
2009-02-11	CHA	1	1	SAV	ALG	37.4	3.8	0.101604	ISO	MNARE	2						NA	NA
2009-02-11	CHA	1	1	SAV	ALG	72.5	7.25	0.1	AMP	GAM	6	6	8	0.0392		0.0418	NA	0.0026
2009-02-11	CHA	1	1	SAV	ALG	72.5	7.25	0.1	INS	CHILA	2	2	9	0.0398		0.0397	NA	NA
2009-02-11	CHA	1	1	SAV	ALG	72.5	7.25	0.1	INS	TRILA	1	1	11	0.0392		0.0392	NA	0
2009-02-11	CHA	1	1	SAV	ALG	72.5	7.25	0.1	ISO	MNARE	1	1	10	0.0395		0.0393	NA	NA
2009-02-11	CHA	1	1	SAV	ALG	105.5	10.55	0.1	AMP	GAM	13	13	6	0.0377		0.0415	NA	0.0038
2009-02-11	CHA	1	1	SAV	ALG	105.5	10.55	0.1	INS	CHILA	1	1	7	0.058		0.0581	NA	0.0001
2009-02-11	CHA	1	1	SAV	ALG	105.5	10.55	0.1	INS	EPHLA	1	1	9	0.0387		0.0387	NA	0
2009-02-11	CHA	1	1	SAV	ALG	105.5	10.55	0.1	INS	ODOLA	1	1	10	0.0397		0.0418	NA	0.0021
2009-02-11	CHA	1	1	SAV	ALG	105.5	10.55	0.1	TAN	HAGRA	6	6	8	0.0384		0.0391	NA	0.0007
2009-02-11	CHA	1	1	WHITEPAN	ALG	1	1	1	AMP	GAM	374	50	7571	1.272		1.2863	NA	0.0143
2009-02-11	CHA	1	1	WHITEPAN	ALG	1	1	1	AMP	GAM	205	50	7590	1.291		1.3034	NA	0.0124
2009-02-11	CHA	1	1	WHITEPAN	ALG	1	1	1	AMP	GAM	159	50	1	0.0395		0.0542	NA	0.0147
2009-02-11	CHA	1	1	WHITEPAN	ALG	1	1	1	GAS		3	3	2	0.0427		0.0464	NA	0.0037
2009-02-11	CHA	1	1	WHITEPAN	ALG	1	1	1	GAS		3	3	1	0.0398		0.0463	NA	0.0065
2009-02-11	CHA	1	1	WHITEPAN	ALG	1	1	1	INS	CHILA	38	38	1	0.0431		0.0438	NA	0.0007
2009-02-11	CHA	1	1	WHITEPAN	ALG	1	1	1	INS	LEPLA	1	1	5	0.0421		0.0426	NA	0.0005
2009-02-11	CHA	1	1	WHITEPAN	ALG	1	1	1	INS	ODOLA	2	2	7569	1.2666		1.2727	NA	0.0061
2009-02-11	CHA	1	1	WHITEPAN	ALG	1	1	1	INS	EPHLA	3	3	8	0.0406		0.0414	NA	0.0008
2009-02-11	CHA	1	1	WHITEPAN	ALG	1	1	1	INS	CHIPU	1						NA	NA
2009-02-11	CHA	1	1	WHITEPAN	ALG	1	1	1	INS	TRILA	1						NA	NA
2009-02-11	CHA	1	1	WHITEPAN	ALG	1	1	1	INS	CHILA	16	16	2	0.0397		0.0406	NA	0.0009
2009-02-11	CHA	1	1	WHITEPAN	ALG	1	1	1	INS	CHIPU	1	1	3	0.0389		0.0391	NA	0.0002
2009-02-11	CHA	1	1	WHITEPAN	ALG	1	1	1	INS	EPHLA	1	1	6	0.0392		0.0398	NA	0.0006
2009-02-11	CHA	1	1	WHITEPAN	ALG	1	1	1	INS	ODOLA	2	2	7	0.0394		0.0425	NA	0.0031
2009-02-11	CHA	1	1	WHITEPAN	ALG	1	1	1	INS	CHILA	9	9	2	0.039		0.0395	NA	0.0005
2009-02-11	CHA	1	1	WHITEPAN	ALG	1	1	1	INS	EPHLA	2	2	5	0.0395		0.0398	NA	0.0003
2009-02-11	CHA	1	1	WHITEPAN	ALG	1	1	1	ISO	CASOV	4	4	7	0.0427		0.0435	NA	0.0008
2009-02-11	CHA	1	1	WHITEPAN	ALG	1	1	1	ISO	MNARE	1	1	4	0.039		0.0393	NA	0.0003
2009-02-11	CHA	1	1	WHITEPAN	ALG	1	1	1	ISO	CASOV	6	6	3	0.0386		0.0416	NA	0.003
2009-02-11	CHA	1	1	WHITEPAN	ALG	1	1	1	DEC	PAL	1	1	6	0.0432		0.0452	NA	0.002
2009-02-11	CHA	1	1	WHITEPAN	ALG	1	1	1	TAN	HAGRA	1	1	3	0.0434		0.0437	NA	0.0003
2009-02-11	CHA	1	1	WHITEPAN	ALG	1	1	1	TAN	HAGRA	8	8	4	0.041		0.0419	NA	0.0009
2009-02-11	CHA	1	1	WHITEPAN	ALG	1	1	1	TAN	HAGRA	4	4	5	0.0392		0.0396	NA	0.0004
2009-02-11	CHA	1	1	WHITEPAN	ALG	1	1	1	TAN	HAGRA	2	2	4	0.0386		0.0392	NA	0.0006
2009-02-11	CHA	1	2	FINES_PERIPHYTON	VAL_MYR	2.6	0.4	0.153846	AMP	GAM	3						NA	NA
2009-02-11	CHA	1	2	FINES_PERIPHYTON	VAL_MYR	2.6	0.4	0.153846	ISO	MNARE	1						NA	NA
2009-02-11	CHA	1	2	SAV	VAL_MYR	7.9	0.8	0.101266	NONE								NA	NA
2009-02-11	CHA	1	2	WHITEPAN	VAL_MYR	1	1	1	AMP	GAM	142	142	7477	1.3118	1.6052	1.3313	0.2934	0.0195
2009-02-11	CHA	1	2	WHITEPAN	VAL_MYR	1	1	1	AMP		12	12	12	0.0393	0.0994	0.0424	0.0601	0.0031
2009-02-11	CHA	1	2	WHITEPAN	VAL_MYR	1	1	1	INS	CHILA	10	10	11	0.0416	0.048	0.0425	0.0064	0.0009
2009-02-11	CHA	1	2	WHITEPAN	VAL_MYR	1	1	1	ISO	MNARE	7	7	10	0.0427	0.0499	0.0428	0.0072	0.0001
2009-02-11	CHA	1	2	WHITEPAN	VAL_MYR	1	1	1	ISO	CASOV	71	71	7478	1.3458	1.5548	1.3617	0.209	0.0159
2009-02-11	CHA	1	2	WHITEPAN	VAL_MYR	1	1	1	TAN		4	4	15	0.0392	0.0431	0.04	0.0039	0.0008
2009-02-11	CHA	1	3	FINES_PERIPHYTON	VAL	0.8	0.08	0.1	AMP	GAM	10	10	6	0.0394		0.0392	NA	NA
2009-02-11	CHA	1	3	FINES_PERIPHYTON	VAL	0.8	0.08	0.1	INS	CHILA	3	3	7	0.04		0.0402	NA	0.0002
2009-02-11	CHA	1	3	FINES_PERIPHYTON	VAL	0.8	0.08	0.1	ISO		4	4	9	0.0391		0.0391	NA	0
2009-02-11	CHA	1	3	FINES_PERIPHYTON	VAL	0.8	0.08	0.1	TAN	HAGRA	2	2	8	0.0413		0.0409	NA	NA
2009-02-11	CHA	1	3	SAV	VAL	1.6	0.16	0.1	AMP	GAM	1	1	4	0.404		0.0396	NA	NA
2009-02-11	CHA	1	3	SAV	VAL	1.6	0.16	0.1	ISO	CASOV	1	1	5	0.0397		0.0396	NA	NA
2009-02-11	CHA	1	3	WHITEPAN	VAL	1	1	1	AMP	GAM	39	39	1	0.0386		0.0476	NA	0.009
2009-02-11	CHA	1	3	WHITEPAN	VAL	1	1	1	INS	CHILA	6	6	2	0.0388		0.0396	NA	0.0008
2009-02-11	CHA	1	3	WHITEPAN	VAL	1	1	1	ISO	CASOV	1	1	3	0.0389		0.0388	NA	NA
2009-02-11	CHA	1	4	FINES_PERIPHYTON	VAL	4.2	0.4	0.0952381	AMP	GAM	6	6	610	0.1146			NA	NA
2009-02-11	CHA	1	4	FINES_PERIPHYTON	VAL	4.2	0.4	0.0952381	COP		2						NA	NA
2009-02-11	CHA	1	4	FINES_PERIPHYTON	VAL	4.2	0.4	0.0952381	GAS		2						NA	NA
2009-02-11	CHA	1	4	FINES_PERIPHYTON	VAL	4.2	0.4	0.0952381	INS	CHILA	4	4	660	0.0898			NA	NA
2009-02-11	CHA	1	4	FINES_PERIPHYTON	VAL	4.2	0.4	0.0952381	INS	STRLA	1	1	701	0.0899			NA	NA
2009-02-11	CHA	1	4	FINES_PERIPHYTON	VAL	4.2	0.4	0.0952381	ISO		3	3	716	0.1002			NA	NA
2009-02-11	CHA	1	4	FINES_PERIPHYTON	VAL	4.2	0.4	0.0952381	OST		5						NA	NA
2009-02-11	CHA	1	4	FINES_PERIPHYTON	VAL	4.2	0.4	0.0952381	TAN		4	4	663	0.0879			NA	NA
2009-02-11	CHA	1	4	SAV	VAL	16.4	1.6	0.097561	NONE								NA	NA
2009-02-11	CHA	1	4	WHITEPAN	VAL	1	1	1	ACA		1						NA	NA
2009-02-11	CHA	1	4	WHITEPAN	VAL	1	1	1	AMP	GAM	31	31	6491	1.2921		1.2969	NA	0.0048
2009-02-11	CHA	1	4	WHITEPAN	VAL	1	1	1	HIR		1						NA	NA
2009-02-11	CHA	1	4	WHITEPAN	VAL	1	1	1	INS	CHILA	45	45	693	0.096		0.0975	NA	0.0015
2009-02-11	CHA	1	4	WHITEPAN	VAL	1	1	1	INS	STRLA	1	1	730	0.0905			NA	NA
2009-02-11	CHA	1	4	WHITEPAN	VAL	1	1	1	ISO		63	63	6490	1.2871		1.2978	NA	0.0107
2009-02-11	CHA	1	4	WHITEPAN	VAL	1	1	1	ISO	CYAPO	1						NA	NA
2009-02-11	CHA	1	4	WHITEPAN	VAL	1	1	1	OST		5						NA	NA
2009-02-11	CHA	1	4	WHITEPAN	VAL	1	1	1	TAN		27	27	695	0.0775		0.0793	NA	0.0018
2009-02-11	CHA	1	5	FINES_PERIPHYTON	HYD	3.1	0.31	0.1	AMP	GAM	5	5	21	0.0408		0.0406	NA	NA
2009-02-11	CHA	1	5	FINES_PERIPHYTON	HYD	3.1	0.31	0.1	GAS		1	1	23	0.0423		0.0425	NA	0.0002
2009-02-11	CHA	1	5	FINES_PERIPHYTON	HYD	3.1	0.31	0.1	INS	CHILA	20	20	19	0.0399		0.0402	NA	0.0003
2009-02-11	CHA	1	5	FINES_PERIPHYTON	HYD	3.1	0.31	0.1	INS	TRILA	5	5	20	0.0397		0.0399	NA	0.0002
2009-02-11	CHA	1	5	FINES_PERIPHYTON	HYD	3.1	0.31	0.1	ISO	MNARE	2	2	24	0.0401		0.0404	NA	0.0003
2009-02-11	CHA	1	5	FINES_PERIPHYTON	HYD	3.1	0.31	0.1	TAN	HAGRA	3	3	22	0.0404		0.0406	NA	0.0002
2009-02-11	CHA	1	5	FINES_PERIPHYTON	HYD	3.8	0.38	0.1	AMP	GAM	4	4	14	0.0383		0.0388	NA	0.0005
2009-02-11	CHA	1	5	FINES_PERIPHYTON	HYD	3.8	0.38	0.1	INS	CHILA	45	45	11	0.0406		0.0412	NA	0.0006
2009-02-11	CHA	1	5	FINES_PERIPHYTON	HYD	3.8	0.38	0.1	INS	CHIPU	1	1	12	0.0393		0.0397	NA	0.0004
2009-02-11	CHA	1	5	FINES_PERIPHYTON	HYD	3.8	0.38	0.1	INS	TRILA	2	2	16	0.0394		0.0396	NA	0.0002
2009-02-11	CHA	1	5	FINES_PERIPHYTON	HYD	3.8	0.38	0.1	ISO	CASOV	1	1	15	0.0406		0.0408	NA	0.0002
2009-02-11	CHA	1	5	FINES_PERIPHYTON	HYD	3.8	0.38	0.1	TAN	HAGRA	7	7	13	0.0382		0.0386	NA	0.0004
2009-02-11	CHA	1	5	SAV	HYD	45.9	4.59	0.1	INS	CHILA	23	23	9	0.04		0.0408	NA	0.0008
2009-02-11	CHA	1	5	SAV	HYD	45.9	4.59	0.1	INS	TRILA	1	1	10	0.04		0.0404	NA	0.0004
2009-02-11	CHA	1	5	SAV	HYD	54.8	5.48	0.1	AMP	GAM	1	1	14	0.0403		0.0403	NA	0
2009-02-11	CHA	1	5	SAV	HYD	54.8	5.48	0.1	INS	CHILA	14	14	12	0.0382		0.0389	NA	0.0007
2009-02-11	CHA	1	5	SAV	HYD	54.8	5.48	0.1	INS	CHIPU	1	1	13	0.0396		0.0396	NA	0
2009-02-11	CHA	1	5	SAV	HYD	54.8	5.48	0.1	INS	CERLA	1	1	15	0.0412		0.0418	NA	0.0006
2009-02-11	CHA	1	5	SAV	HYD	54.8	5.48	0.1	INS	TRILA	1	1	16	0.0415		0.0417	NA	0.0002
2009-02-11	CHA	1	5	SAV	HYD	54.8	5.48	0.1	ISO	CASOV	2	2	18	0.0398		0.0401	NA	0.0003
2009-02-11	CHA	1	5	SAV	HYD	54.8	5.48	0.1	TAN	HAGRA	3	3	17	0.0409		0.0409	NA	0
2009-02-11	CHA	1	5	WHITEPAN	HYD	1	1	1	ACA		3	3	4	0.0404		0.042	NA	0.0016
2009-02-11	CHA	1	5	WHITEPAN	HYD	1	1	1	ACA		5	5	8	0.0402		0.0423	NA	0.0021
2009-02-11	CHA	1	5	WHITEPAN	HYD	1	1	1	AMP	GAM	24	24	1	0.0405		0.0562	NA	0.0157
2009-02-11	CHA	1	5	WHITEPAN	HYD	1	1	1	AMP	GAM	30	30	3	0.0392		0.0525	NA	0.0133
2009-02-11	CHA	1	5	WHITEPAN	HYD	1	1	1	GAS		4	4	5	0.0445		0.0487	NA	0.0042
2009-02-11	CHA	1	5	WHITEPAN	HYD	1	1	1	GAS		6	6	4	0.0389		0.0498	NA	0.0109
2009-02-11	CHA	1	5	WHITEPAN	HYD	1	1	1	INS	CHILA	85	50	2	0.0394		0.0427	NA	0.0033
2009-02-11	CHA	1	5	WHITEPAN	HYD	1	1	1	INS	EPHLA	6	6	3	0.0407		0.0467	NA	0.006
2009-02-11	CHA	1	5	WHITEPAN	HYD	1	1	1	INS	CHILA	76	50	1	0.0378		0.0399	NA	0.0021
2009-02-11	CHA	1	5	WHITEPAN	HYD	1	1	1	INS	CHIPU	2	2	2	0.0383		0.0384	NA	0.0001
2009-02-11	CHA	1	5	WHITEPAN	HYD	1	1	1	INS	CERLA	3	3	6	0.0395		0.0398	NA	0.0003
2009-02-11	CHA	1	5	WHITEPAN	HYD	1	1	1	INS	TRILA	6	6	7	0.0397		0.0407	NA	0.001
2009-02-11	CHA	1	5	WHITEPAN	HYD	1	1	1	INS	EPHLA	5	5	10	0.0392		0.0402	NA	0.001
2009-02-11	CHA	1	5	WHITEPAN	HYD	1	1	1	INS	ODOLA	1	1	11	0.0386		0.0393	NA	0.0007
2009-02-11	CHA	1	5	WHITEPAN	HYD	1	1	1	ISO	CASOV	4	4	6	0.0404		0.0412	NA	0.0008
2009-02-11	CHA	1	5	WHITEPAN	HYD	1	1	1	ISO	CASOV	14	14	9	0.0415		0.0442	NA	0.0027
2009-02-11	CHA	1	5	WHITEPAN	HYD	1	1	1	DEC	PAL	1	1	8	0.0399		0.0412	NA	0.0013
2009-02-11	CHA	1	5	WHITEPAN	HYD	1	1	1	TAN	HAGRA	33	33	7	0.0403		0.0436	NA	0.0033
2009-02-11	CHA	1	5	WHITEPAN	HYD	1	1	1	TAN	HAGRA	45	45	5	0.0394		0.0439	NA	0.0045
2009-02-11	CHA	1.5	1	FINES_PERIPHYTON	MYR	40.2	4	0.0995025	AMP	GAM	2						NA	NA
2009-02-11	CHA	1.5	1	FINES_PERIPHYTON	MYR	40.2	4	0.0995025	INS	CHILA	1						NA	NA
2009-02-11	CHA	1.5	1	FINES_PERIPHYTON	MYR	40.2	4	0.0995025	ISO		5	5	72	0.0337	0.0413	0.0343	0.0076	0.0006
2009-02-11	CHA	1.5	1	FINES_PERIPHYTON	MYR	40.2	4	0.0995025	OST		1						NA	NA
2009-02-11	CHA	1.5	1	SAV	MYR	146.5	14.7	0.100341	AMP	GAM	2	2	16	0.0347	0.0485	0.0354	0.0138	0.0007
2009-02-11	CHA	1.5	1	WHITEPAN	MYR	1	1	1	AMP		46	46	114	0.0414	0.0935	0.0424	0.0521	0.001
2009-02-11	CHA	1.5	1	WHITEPAN	MYR	1	1	1	AMP	GAM	102	50	7222	1.3354		1.3692	NA	0.0338
2009-02-11	CHA	1.5	1	WHITEPAN	MYR	1	1	1	GAS		8	8	115	0.0448	0.0615	0.0515	0.0167	0.0067
2009-02-11	CHA	1.5	1	WHITEPAN	MYR	1	1	1	HIR		2	2	120	0.0399	0.0431	0.04	0.0032	0.0001
2009-02-11	CHA	1.5	1	WHITEPAN	MYR	1	1	1	INS	CHILA	25	25	113	0.0475	0.0936	0.0484	0.0461	0.0009
2009-02-11	CHA	1.5	1	WHITEPAN	MYR	1	1	1	INS	EPHLA	15	15	116	0.0412	0.088	0.0437	0.0468	0.0025
2009-02-11	CHA	1.5	1	WHITEPAN	MYR	1	1	1	INS	MEGLA	1	1	119	0.0413	0.0575	0.0417	0.0162	0.0004
2009-02-11	CHA	1.5	1	WHITEPAN	MYR	1	1	1	INS	ODOLA	4	4	117	0.0446	0.063	0.0447	0.0184	0.0001
2009-02-11	CHA	1.5	1	WHITEPAN	MYR	1	1	1	INS	TRILA	24	24	118	0.044	0.1001	0.0457	0.0561	0.0017
2009-02-11	CHA	1.5	1	WHITEPAN	MYR	1	1	1	ISO		426	50	111	0.044	0.1118	0.0593	0.0678	0.0153
2009-02-11	CHA	1.5	1	WHITEPAN	MYR	1	1	1	OST		10						NA	NA
2009-02-11	CHA	1.5	1	WHITEPAN	MYR	1	1	1	TAN		78	50	112	0.0445	0.072	0.0482	0.0275	0.0037
2009-02-11	CHA	1.5	2	FINES_PERIPHYTON	VAL_POT_ALG_MYR	14.9	1.5	0.100671	AMP	GAM	3	3	108	0.0459	0.0522	0.0454	0.0063	NA
2009-02-11	CHA	1.5	2	FINES_PERIPHYTON	VAL_POT_ALG_MYR	14.9	1.5	0.100671	INS	CHILA	12	12	110	0.0445	0.0503	0.0449	0.0058	0.0004
2009-02-11	CHA	1.5	2	FINES_PERIPHYTON	VAL_POT_ALG_MYR	14.9	1.5	0.100671	INS	TRILA	2	2	109	0.046	0.0517	0.0464	0.0057	0.0004
2009-02-11	CHA	1.5	2	FINES_PERIPHYTON	VAL_POT_ALG_MYR	14.9	1.5	0.100671	ISO		1						NA	NA
2009-02-11	CHA	1.5	2	FINES_PERIPHYTON	VAL_POT_ALG_MYR	14.9	1.5	0.100671	OST		3						NA	NA
2009-02-11	CHA	1.5	2	FINES_PERIPHYTON	VAL_POT_ALG_MYR	25.5	2.6	0.101961	AMP		15	15	79	0.0335		0.0341	NA	0.0006
2009-02-11	CHA	1.5	2	FINES_PERIPHYTON	VAL_POT_ALG_MYR	25.5	2.6	0.101961	INS	CHILA	14	14	23	0.0347		0.035	NA	0.0003
2009-02-11	CHA	1.5	2	FINES_PERIPHYTON	VAL_POT_ALG_MYR	25.5	2.6	0.101961	INS	CHILA	1	1	25	0.0347		0.0341	NA	NA
2009-02-11	CHA	1.5	2	FINES_PERIPHYTON	VAL_POT_ALG_MYR	25.5	2.6	0.101961	INS	ODOLA	1	1	6	0.0347		0.0351	NA	0.0004
2009-02-11	CHA	1.5	2	FINES_PERIPHYTON	VAL_POT_ALG_MYR	25.5	2.6	0.101961	ISO		10	10	66	0.0338		0.0339	NA	0.0001	6 CASOV 4 MUNNI
2009-02-11	CHA	1.5	2	FINES_PERIPHYTON	VAL_POT_ALG_MYR	25.5	2.6	0.101961	TAN		7	7	52	0.0345		0.0341	NA	NA
2009-02-11	CHA	1.5	2	SAV	VAL_POT_ALG_MYR	64	6.5	0.101562	AMP		1	1	1	0.0336		0.0339	NA	0.0003
2009-02-11	CHA	1.5	2	SAV	VAL_POT_ALG_MYR	64	6.5	0.101562	INS	CHILA	1	1	42	0.0339		0.0339	NA	0
2009-02-11	CHA	1.5	2	SAV	VAL_POT_ALG_MYR	69.5	6.9	0.0992806	INS	STRLA	1	1	104	0.0436	0.0493	0.0437	0.0057	0.0001
2009-02-11	CHA	1.5	2	WHITEPAN	VAL_POT_ALG_MYR	1	1	1	ACA		1	1	36	0.0347		0.0346	NA	NA
2009-02-11	CHA	1.5	2	WHITEPAN	VAL_POT_ALG_MYR	1	1	1	AMP		7	7	102	0.0435	0.0492	0.0435	0.0057	0
2009-02-11	CHA	1.5	2	WHITEPAN	VAL_POT_ALG_MYR	1	1	1	AMP		3	3	68	0.0347		0.035	NA	0.0003
2009-02-11	CHA	1.5	2	WHITEPAN	VAL_POT_ALG_MYR	1	1	1	AMP	GAM	102	50	6963	1.3278	1.3768	1.3368	0.049	0.009
2009-02-11	CHA	1.5	2	WHITEPAN	VAL_POT_ALG_MYR	1	1	1	AMP	GAM	206	50	7204	1.3487		1.3631	NA	0.0144
2009-02-11	CHA	1.5	2	WHITEPAN	VAL_POT_ALG_MYR	1	1	1	GAS		1						NA	NA
2009-02-11	CHA	1.5	2	WHITEPAN	VAL_POT_ALG_MYR	1	1	1	GAS		2	2	16	0.0347		0.0353	NA	0.0006
2009-02-11	CHA	1.5	2	WHITEPAN	VAL_POT_ALG_MYR	1	1	1	INS	CHILA	68	50	105	0.0444	0.0784	0.0453	0.034	0.0009
2009-02-11	CHA	1.5	2	WHITEPAN	VAL_POT_ALG_MYR	1	1	1	INS	CHILA	60	50	76	0.0334		0.0342	NA	0.0008
2009-02-11	CHA	1.5	2	WHITEPAN	VAL_POT_ALG_MYR	1	1	1	INS	EPHLA	4	4	107	0.0445	0.0744	0.0464	0.0299	0.0019
2009-02-11	CHA	1.5	2	WHITEPAN	VAL_POT_ALG_MYR	1	1	1	INS	EPHLA	1	1	8	0.0347		0.0345	NA	NA
2009-02-11	CHA	1.5	2	WHITEPAN	VAL_POT_ALG_MYR	1	1	1	INS	ODOLA	1	1	56	0.0347		0.0354	NA	0.0007
2009-02-11	CHA	1.5	2	WHITEPAN	VAL_POT_ALG_MYR	1	1	1	INS	TRILA	1	1	106	0.0439	0.045	0.0433	0.0011	NA
2009-02-11	CHA	1.5	2	WHITEPAN	VAL_POT_ALG_MYR	1	1	1	ISO		23	23	101	0.0466	0.0756	0.048	0.029	0.0014
2009-02-11	CHA	1.5	2	WHITEPAN	VAL_POT_ALG_MYR	1	1	1	ISO		24	24	58	0.035		0.039	NA	0.004
2009-02-11	CHA	1.5	2	WHITEPAN	VAL_POT_ALG_MYR	1	1	1	OST		8						NA	NA
2009-02-11	CHA	1.5	2	WHITEPAN	VAL_POT_ALG_MYR	1	1	1	TAN		19	19	103	0.046	0.065	0.0475	0.019	0.0015
2009-02-11	CHA	1.5	2	WHITEPAN	VAL_POT_ALG_MYR	1	1	1	TAN		31	31	4	0.0344		0.0373	NA	0.0029
2009-02-11	CHA	1.5	3	FINES_PERIPHYTON	VAL_HYD	4.5	0.5	0.111111	AMP	GAM	20	20	788	0.087		0.0847	NA	NA
2009-02-11	CHA	1.5	3	FINES_PERIPHYTON	VAL_HYD	4.5	0.5	0.111111	INS	CHILA	4						NA	NA
2009-02-11	CHA	1.5	3	FINES_PERIPHYTON	VAL_HYD	4.5	0.5	0.111111	ISO		4	4	768	0.1072			NA	NA
2009-02-11	CHA	1.5	3	FINES_PERIPHYTON	VAL_HYD	4.5	0.5	0.111111	OST		1						NA	NA
2009-02-11	CHA	1.5	3	FINES_PERIPHYTON	VAL_HYD	4.5	0.5	0.111111	TAN		3	3	755	0.0938			NA	NA
2009-02-11	CHA	1.5	3	SAV	VAL_HYD	100.6	10	0.0994036	AMP	GAM	3	3	761	0.0855			NA	NA
2009-02-11	CHA	1.5	3	SAV	VAL_HYD	100.6	10	0.0994036	COP		1						NA	NA
2009-02-11	CHA	1.5	3	SAV	VAL_HYD	100.6	10	0.0994036	INS	CHILA	1						NA	NA
2009-02-11	CHA	1.5	3	SAV	VAL_HYD	100.6	10	0.0994036	TAN		1						NA	NA
2009-02-11	CHA	1.5	3	WHITEPAN	VAL_HYD	1	1	1	AMP		17	17	757	0.097		0.1034	NA	0.0064
2009-02-11	CHA	1.5	3	WHITEPAN	VAL_HYD	1	1	1	AMP	GAM	513	50	778	0.1019		0.1175	NA	0.0156
2009-02-11	CHA	1.5	3	WHITEPAN	VAL_HYD	1	1	1	GAS		10	10	754	0.0916		0.0952	NA	0.0036
2009-02-11	CHA	1.5	3	WHITEPAN	VAL_HYD	1	1	1	INS	CHILA	84	50	766	0.0844		0.0833	NA	NA
2009-02-11	CHA	1.5	3	WHITEPAN	VAL_HYD	1	1	1	INS	CHILA	3	3	753	0.0917			NA	NA
2009-02-11	CHA	1.5	3	WHITEPAN	VAL_HYD	1	1	1	INS	TRILA	1	1	746	0.0981			NA	NA
2009-02-11	CHA	1.5	3	WHITEPAN	VAL_HYD	1	1	1	ISO		156	50	777	0.092		0.1017	NA	0.0097
2009-02-11	CHA	1.5	3	WHITEPAN	VAL_HYD	1	1	1	TAN		33	33	784	0.0886		0.0875	NA	NA
2009-02-11	CHA	1.5	3	WHITEPAN	VAL_HYD	1	1	1	TER		1	1	762	0.0876			NA	NA
2009-02-11	CHA	1.5	4	FINES_PERIPHYTON	POT_VAL	14.5	1.6	0.110345	AMP		13	13	B2	0.0345		0.0351	NA	0.0006
2009-02-11	CHA	1.5	4	FINES_PERIPHYTON	POT_VAL	14.5	1.6	0.110345	INS	CHILA	2	2	B3	0.0348		0.0347	NA	NA
2009-02-11	CHA	1.5	4	FINES_PERIPHYTON	POT_VAL	14.5	1.6	0.110345	OST		6						NA	NA
2009-02-11	CHA	1.5	4	FINES_PERIPHYTON	POT_VAL	14.5	1.6	0.110345	TAN		1						NA	NA
2009-02-11	CHA	1.5	4	SAV	POT_VAL	18.1	1.8	0.0994475	AMP	GAM	1	1	B1	0.0341		0.0343	NA	0.0002
2009-02-11	CHA	1.5	4	WHITEPAN	POT_VAL	1	1	1	ACA		3	3	A6	0.0334		0.0337	NA	0.0003
2009-02-11	CHA	1.5	4	WHITEPAN	POT_VAL	1	1	1	AMP		1	1	A3	0.0346		0.034	NA	NA
2009-02-11	CHA	1.5	4	WHITEPAN	POT_VAL	1	1	1	AMP	GAM	109	50	7219	1.3222		1.3388	NA	0.0166
2009-02-11	CHA	1.5	4	WHITEPAN	POT_VAL	1	1	1	GAS		1	1	A5	0.0335		0.0345	NA	0.001
2009-02-11	CHA	1.5	4	WHITEPAN	POT_VAL	1	1	1	INS	CHILA	23	23	A2	0.0343		0.0345	NA	0.0002
2009-02-11	CHA	1.5	4	WHITEPAN	POT_VAL	1	1	1	ISO		12	12	A4	0.0339		0.0375	NA	0.0036
2009-02-11	CHA	1.5	4	WHITEPAN	POT_VAL	1	1	1	TAN		6	6	A1	0.0344		0.0353	NA	0.0009
2009-02-11	CHA	1.5	5	FINES_PERIPHYTON	POT	8.8	0.88	0.1	AMP	GAM	2	2	28	0.0345	0.0343	0.0345	NA	0
2009-02-11	CHA	1.5	5	FINES_PERIPHYTON	POT	8.8	0.88	0.1	INS	CHILA	18	18	15	0.0339	0.0351	0.0341	0.0012	0.0002
2009-02-11	CHA	1.5	5	FINES_PERIPHYTON	POT	8.8	0.88	0.1	INS	CHIPU	2	2	83	0.0338	0.0347	0.0345	0.0009	0.0007
2009-02-11	CHA	1.5	5	FINES_PERIPHYTON	POT	8.8	0.88	0.1	INS	TRILA	2	2	49	0.0349	0.0344	0.0345	NA	NA
2009-02-11	CHA	1.5	5	FINES_PERIPHYTON	POT	8.8	0.88	0.1	ISO		2	2	80	0.0341	0.0346	0.0347	0.0005	0.0006
2009-02-11	CHA	1.5	5	FINES_PERIPHYTON	POT	8.8	0.88	0.1	OST		9	9	18	0.0338			NA	NA
2009-02-11	CHA	1.5	5	FINES_PERIPHYTON	POT	8.8	0.88	0.1	TAN		3	3	44	0.0344	0.034	0.0342	NA	NA
2009-02-11	CHA	1.5	5	SAV	POT	82.98	8.28	0.0997831	INS	CHILA	5	5	13	0.034	0.0469	0.0345	0.0129	0.0005
2009-02-11	CHA	1.5	5	WHITEPAN	POT	1	1	1	ACA		3	3	64	0.0334	0.0395	0.0347	0.0061	0.0013
2009-02-11	CHA	1.5	5	WHITEPAN	POT	1	1	1	AMP	GAM	57	50	14	0.0342	0.0584	0.0513	0.0242	0.0171
2009-02-11	CHA	1.5	5	WHITEPAN	POT	1	1	1	GAS		1	1	34	0.0378	0.0388	0.0383	0.001	0.0005
2009-02-11	CHA	1.5	5	WHITEPAN	POT	1	1	1	INS	CHILA	853	50	31	0.0344	0.0469	0.0366	0.0125	0.0022
2009-02-11	CHA	1.5	5	WHITEPAN	POT	1	1	1	INS	CHIPU	49	49	94	0.034	0.0541	0.0478	0.0201	0.0138
2009-02-11	CHA	1.5	5	WHITEPAN	POT	1	1	1	INS	ODOLA	5	5	62	0.0343	0.0787	0.0379	0.0444	0.0036
2009-02-11	CHA	1.5	5	WHITEPAN	POT	1	1	1	INS	TRILA	40	40	90	0.0344	0.0413	0.04	0.0069	0.0056
2009-02-11	CHA	1.5	5	WHITEPAN	POT	1	1	1	ISO		12	12	88	0.0343	0.035	0.0345	0.0007	0.0002
2009-02-11	CHA	1.5	5	WHITEPAN	POT	1	1	1	OST		50	50	73	0.0346	0.0424	0.0414	0.0078	0.0068
2009-02-11	CHA	1.5	5	WHITEPAN	POT	1	1	1	DEC	PAL	2	2	89	0.0336	0.0427	0.0348	0.0091	0.0012
2009-02-11	CHA	1.5	5	WHITEPAN	POT	1	1	1	TAN		56	50	84	0.0344	0.0604	0.0472	0.026	0.0128
2009-02-11	CHA	2	1	FINES_PERIPHYTON	ALG	24.9	2.5	0.100402	AMP	GAM	13	13	210	0.0417	0.0618	0.0416	0.0201	NA
2009-02-11	CHA	2	1	FINES_PERIPHYTON	ALG	24.9	2.5	0.100402	INS	CHILA	30	30	209	0.0428	0.0932	0.0429	0.0504	0.0001
2009-02-11	CHA	2	1	FINES_PERIPHYTON	ALG	24.9	2.5	0.100402	INS	EPHLA	1	1	3	0.0338	0.0344	0.0334	0.0006	NA
2009-02-11	CHA	2	1	FINES_PERIPHYTON	ALG	24.9	2.5	0.100402	ISO		4	4	1	0.0345	0.0422	0.0343	0.0077	NA
2009-02-11	CHA	2	1	FINES_PERIPHYTON	ALG	24.9	2.5	0.100402	OST		40						NA	NA
2009-02-11	CHA	2	1	FINES_PERIPHYTON	ALG	24.9	2.5	0.100402	TAN		4	4	2	0.0354	0.0395	0.0354	0.0041	0
2009-02-11	CHA	2	1	FINES_PERIPHYTON	ALG	68.1	6.8	0.0998532	AMP		67	50	C3	0.0338		0.0366	NA	0.0028
2009-02-11	CHA	2	1	FINES_PERIPHYTON	ALG	68.1	6.8	0.0998532	GAS		6	6	D1	0.0346		0.0356	NA	0.001
2009-02-11	CHA	2	1	FINES_PERIPHYTON	ALG	68.1	6.8	0.0998532	INS	CHILA	30	30	C4	0.0348		0.0349	NA	0.0001
2009-02-11	CHA	2	1	FINES_PERIPHYTON	ALG	68.1	6.8	0.0998532	INS	EPHLA	9	9	C6	0.035		0.035	NA	0
2009-02-11	CHA	2	1	FINES_PERIPHYTON	ALG	68.1	6.8	0.0998532	INS	TRILA	2						NA	NA
2009-02-11	CHA	2	1	FINES_PERIPHYTON	ALG	68.1	6.8	0.0998532	ISO	MNARE	11	11	C5	0.0342		0.0342	NA	0
2009-02-11	CHA	2	1	FINES_PERIPHYTON	ALG	68.1	6.8	0.0998532	OST		140						NA	NA
2009-02-11	CHA	2	1	FINES_PERIPHYTON	ALG	68.1	6.8	0.0998532	TAN		1						NA	NA
2009-02-11	CHA	2	1	SAV	ALG	105.2	10.5	0.0998099	AMP	GAM	3	3	204	0.0397	0.0721	0.0419	0.0324	0.0022
2009-02-11	CHA	2	1	SAV	ALG	105.2	10.5	0.0998099	INS	CHILA	5	5	201	0.0409	0.0436	0.0412	0.0027	0.0003
2009-02-11	CHA	2	1	SAV	ALG	105.2	10.5	0.0998099	INS	EPHLA	2	2	202	0.0424	0.0456	0.0426	0.0032	0.0002
2009-02-11	CHA	2	1	SAV	ALG	105.2	10.5	0.0998099	ISO		1						NA	NA
2009-02-11	CHA	2	1	SAV	ALG	105.7	10.4	0.0983917	AMP	GAM	11	11	B6	0.0347		0.0412	NA	0.0065
2009-02-11	CHA	2	1	SAV	ALG	105.7	10.4	0.0983917	INS	CHILA	6	6	C1	0.0338		0.0342	NA	0.0004
2009-02-11	CHA	2	1	SAV	ALG	105.7	10.4	0.0983917	INS	EPHLA	3	3	C2	0.0334		0.0341	NA	0.0007
2009-02-11	CHA	2	1	SAV	ALG	105.7	10.4	0.0983917	ISO		1						NA	NA
2009-02-11	CHA	2	1	WHITEPAN	ALG	1	1	1	ACA		1						NA	NA
2009-02-11	CHA	2	1	WHITEPAN	ALG	1	1	1	AMP		17	17	206	0.0403	0.0759	0.042	0.0356	0.0017
2009-02-11	CHA	2	1	WHITEPAN	ALG	1	1	1	AMP		18	18	7203	1.3447		1.3491	NA	0.0044
2009-02-11	CHA	2	1	WHITEPAN	ALG	1	1	1	AMP	GAM	189	50	7216	1.341	1.7751	1.379	0.4341	0.038
2009-02-11	CHA	2	1	WHITEPAN	ALG	1	1	1	AMP	GAM	202	50	7217	1.3363		1.3593	NA	0.023
2009-02-11	CHA	2	1	WHITEPAN	ALG	1	1	1	GAS		16	16	211	0.0443	0.1096	0.0707	0.0653	0.0264
2009-02-11	CHA	2	1	WHITEPAN	ALG	1	1	1	GAS		7	7	7201	1.3427		1.3684	NA	0.0257
2009-02-11	CHA	2	1	WHITEPAN	ALG	1	1	1	HIR		3	3	213	0.0421	0.0443	0.0421	0.0022	0
2009-02-11	CHA	2	1	WHITEPAN	ALG	1	1	1	INS	CHILA	201	50	203	0.0425	0.0586	0.0439	0.0161	0.0014
2009-02-11	CHA	2	1	WHITEPAN	ALG	1	1	1	INS	CHILA	47	47	B4	0.0344		0.0356	NA	0.0012
2009-02-11	CHA	2	1	WHITEPAN	ALG	1	1	1	INS	EPHLA	41	41	7229	1.338	1.5143	1.3437	0.1763	0.0057
2009-02-11	CHA	2	1	WHITEPAN	ALG	1	1	1	INS	EPHLA	27	27	7200	1.3251		1.3304	NA	0.0053
2009-02-11	CHA	2	1	WHITEPAN	ALG	1	1	1	INS	ODOLA	1	1	208	0.0407	0.041	0.0404	0.0003	NA
2009-02-11	CHA	2	1	WHITEPAN	ALG	1	1	1	INS	TRILA	3	3	B5	0.0336		0.0337	NA	0.0001
2009-02-11	CHA	2	1	WHITEPAN	ALG	1	1	1	INS	TRILA	5	5	205	0.0395	0.0414	0.0395	0.0019	0
2009-02-11	CHA	2	1	WHITEPAN	ALG	1	1	1	ISO		37	37	207	0.0385	0.0624	0.039	0.0239	0.0005
2009-02-11	CHA	2	1	WHITEPAN	ALG	1	1	1	OST		108						NA	NA
2009-02-11	CHA	2	1	WHITEPAN	ALG	1	1	1	DEC	MYS	2	2	212	0.0417	0.0497	0.0424	0.008	0.0007
2009-02-11	CHA	2	1	WHITEPAN	ALG	1	1	1	DEC	MYS	4	4	7199	1.3318		1.3341	NA	0.0023
2009-02-11	CHA	2	1	WHITEPAN	ALG	1	1	1	TAN		9	9	214	0.043	0.0467	0.0428	0.0037	NA
2009-02-11	CHA	2	1	WHITEPAN	ALG	1	1	1	TAN		2						NA	NA
2009-02-11	CHA	2	2	FINES_PERIPHYTON	VAL_ALG	4.6	0.5	0.108696	COP		3						NA	NA
2009-02-11	CHA	2	2	FINES_PERIPHYTON	VAL_ALG	4.6	0.5	0.108696	INS	CHILA	1						NA	NA
2009-02-11	CHA	2	2	FINES_PERIPHYTON	VAL_ALG	4.6	0.5	0.108696	INS	CHIPU	1						NA	NA
2009-02-11	CHA	2	2	FINES_PERIPHYTON	VAL_ALG	4.6	0.5	0.108696	INS	STRLA	1	1	652	0.0927			NA	NA
2009-02-11	CHA	2	2	FINES_PERIPHYTON	VAL_ALG	4.6	0.5	0.108696	ISO		3	3	733	0.0925			NA	NA
2009-02-11	CHA	2	2	FINES_PERIPHYTON	VAL_ALG	4.6	0.5	0.108696	OST		4						NA	NA
2009-02-11	CHA	2	2	FINES_PERIPHYTON	VAL_ALG	4.6	0.5	0.108696	TAN		1						NA	NA
2009-02-11	CHA	2	2	SAV	VAL_ALG	7.1	0.7	0.0985915	NONE								NA	NA
2009-02-11	CHA	2	2	WHITEPAN	VAL_ALG	1	1	1	AMP		8	8	690	0.0977			NA	NA
2009-02-11	CHA	2	2	WHITEPAN	VAL_ALG	1	1	1	AMP	GAM	5	5	696	0.0894			NA	NA
2009-02-11	CHA	2	2	WHITEPAN	VAL_ALG	1	1	1	GAS		1						NA	NA
2009-02-11	CHA	2	2	WHITEPAN	VAL_ALG	1	1	1	INS	CHILA	6	6	717	0.095			NA	NA
2009-02-11	CHA	2	2	WHITEPAN	VAL_ALG	1	1	1	INS	CERLA	1						NA	NA
2009-02-11	CHA	2	2	WHITEPAN	VAL_ALG	1	1	1	INS		1	1	741	0.0873			NA	NA
2009-02-11	CHA	2	2	WHITEPAN	VAL_ALG	1	1	1	ISO		8	8	644	0.0819			NA	NA
2009-02-11	CHA	2	2	WHITEPAN	VAL_ALG	1	1	1	OST		5						NA	NA
2009-02-11	CHA	2	3	FINES_PERIPHYTON	MYR_NAJ_VAL	37.1	3.7	0.0997305	AMP	GAM	20	8	31	0.0348	0.044	0.0353	0.0092	0.0005
2009-02-11	CHA	2	3	FINES_PERIPHYTON	MYR_NAJ_VAL	37.1	3.7	0.0997305	INS	CHILA	10	10	36	0.033	0.0434	0.0337	0.0104	0.0007
2009-02-11	CHA	2	3	FINES_PERIPHYTON	MYR_NAJ_VAL	37.1	3.7	0.0997305	OST		10						NA	NA
2009-02-11	CHA	2	3	FINES_PERIPHYTON	MYR_NAJ_VAL	37.1	3.7	0.0997305	TAN		2						NA	NA
2009-02-11	CHA	2	3	SAV	MYR_NAJ_VAL	58.4	5.7	0.0976027	AMP		1						NA	NA
2009-02-11	CHA	2	3	SAV	MYR_NAJ_VAL	58.4	5.7	0.0976027	AMP	GAM	4	4	24	0.0355	0.0442	0.0359	0.0087	0.0004
2009-02-11	CHA	2	3	SAV	MYR_NAJ_VAL	58.4	5.7	0.0976027	INS	CHILA	1						NA	NA
2009-02-11	CHA	2	3	SAV	MYR_NAJ_VAL	58.4	5.7	0.0976027	TAN		1						NA	NA
2009-02-11	CHA	2	3	WHITEPAN	MYR_NAJ_VAL	1	1	1	AMP		1						NA	NA
2009-02-11	CHA	2	3	WHITEPAN	MYR_NAJ_VAL	1	1	1	AMP	GAM	1582	50	22	0.0342	0.1209	0.0433	0.0867	0.0091
2009-02-11	CHA	2	3	WHITEPAN	MYR_NAJ_VAL	1	1	1	GAS		5	5	29	0.0341	0.0477	0.0366	0.0136	0.0025
2009-02-11	CHA	2	3	WHITEPAN	MYR_NAJ_VAL	1	1	1	INS	CHILA	119	50	28	0.0346	0.0436	0.036	0.009	0.0014
2009-02-11	CHA	2	3	WHITEPAN	MYR_NAJ_VAL	1	1	1	INS	CHIPU	4	4	34	0.0367	0.0505	0.0374	0.0138	0.0007
2009-02-11	CHA	2	3	WHITEPAN	MYR_NAJ_VAL	1	1	1	INS	ODOLA	2	2	21	0.0329	0.046	0.0335	0.0131	0.0006
2009-02-11	CHA	2	3	WHITEPAN	MYR_NAJ_VAL	1	1	1	INS	TRILA	1	1	33	0.0333	0.035	0.034	0.0017	0.0007
2009-02-11	CHA	2	3	WHITEPAN	MYR_NAJ_VAL	1	1	1	ISO		87	50	25	0.0346	0.0482	0.0382	0.0136	0.0036
2009-02-11	CHA	2	3	WHITEPAN	MYR_NAJ_VAL	1	1	1	OST		45						NA	NA
2009-02-11	CHA	2	3	WHITEPAN	MYR_NAJ_VAL	1	1	1	POL		1	1	32	0.0346	0.0352	0.0351	0.0006	0.0005
2009-02-11	CHA	2	3	WHITEPAN	MYR_NAJ_VAL	1	1	1	TAN		20	20	26	0.0346	0.0842	0.0355	0.0496	0.0009
2009-02-11	CHA	2	4	FINES_PERIPHYTON	MYR	13.6	1.3	0.0955882	AMP	GAM	58	58	30	0.0343	0.0393	0.0347	0.005	0.0004
2009-02-11	CHA	2	4	FINES_PERIPHYTON	MYR	13.6	1.3	0.0955882	COP		3						NA	NA
2009-02-11	CHA	2	4	FINES_PERIPHYTON	MYR	13.6	1.3	0.0955882	INS	CHILA	31	31	17	0.0337	0.0369	0.0337	0.0032	0
2009-02-11	CHA	2	4	FINES_PERIPHYTON	MYR	13.6	1.3	0.0955882	INS	TRILA	1						NA	NA
2009-02-11	CHA	2	4	FINES_PERIPHYTON	MYR	13.6	1.3	0.0955882	ISO		24	24	10	0.0342	0.0348	0.0343	0.0006	0.0001
2009-02-11	CHA	2	4	FINES_PERIPHYTON	MYR	13.6	1.3	0.0955882	OST		69						NA	NA
2009-02-11	CHA	2	4	FINES_PERIPHYTON	MYR	13.6	1.3	0.0955882	TAN		5	5	23	0.0345	0.0359	0.0345	0.0014	0
2009-02-11	CHA	2	4	FINES_PERIPHYTON	MYR	17.6	1.9	0.107955	AMP		16	16	16	0.0423		0.0424	NA	0.0001
2009-02-11	CHA	2	4	FINES_PERIPHYTON	MYR	17.6	1.9	0.107955	COP		5	5	12	0.043		0.0424	NA	NA
2009-02-11	CHA	2	4	FINES_PERIPHYTON	MYR	17.6	1.9	0.107955	INS	CHILA	5	5	8	0.0432		0.0432	NA	0
2009-02-11	CHA	2	4	FINES_PERIPHYTON	MYR	17.6	1.9	0.107955	ISO		1	1	4	0.0427		0.0427	NA	0
2009-02-11	CHA	2	4	FINES_PERIPHYTON	MYR	17.6	1.9	0.107955	TAN		1	1	13	0.0404		0.0405	NA	0.0001
2009-02-11	CHA	2	4	SAV	MYR	55.5	5.9	0.106306	NONE								NA	NA
2009-02-11	CHA	2	4	SAV	MYR	73.6	7.4	0.100543	NONE								NA	NA
2009-02-11	CHA	2	4	WHITEPAN	MYR	1	1	1	ACA		1	1	13	0.0348	0.0357	0.0349	0.0009	0.0001
2009-02-11	CHA	2	4	WHITEPAN	MYR	1	1	1	AMP		1	1	20	0.0336	0.0343	0.0338	0.0007	0.0002
2009-02-11	CHA	2	4	WHITEPAN	MYR	1	1	1	AMP		38	38	7223	1.3431		1.3456	NA	0.0025
2009-02-11	CHA	2	4	WHITEPAN	MYR	1	1	1	AMP	GAM	354	50	19	0.0341	0.0494	0.0369	0.0153	0.0028
2009-02-11	CHA	2	4	WHITEPAN	MYR	1	1	1	AMP	GAM	13	13	6	0.0426		0.0463	NA	0.0037
2009-02-11	CHA	2	4	WHITEPAN	MYR	1	1	1	BIV	MUS	1	1	19	0.0423		0.0434	NA	0.0011
2009-02-11	CHA	2	4	WHITEPAN	MYR	1	1	1	GAS		4	4	18	0.0338	0.0451	0.0382	0.0113	0.0044
2009-02-11	CHA	2	4	WHITEPAN	MYR	1	1	1	GAS		24	24	17	0.0411		0.0632	NA	0.0221
2009-02-11	CHA	2	4	WHITEPAN	MYR	1	1	1	HIR		2	2	11	0.0332	0.0347	0.0332	0.0015	0
2009-02-11	CHA	2	4	WHITEPAN	MYR	1	1	1	INS	CHILA	175	50	15	0.0341	0.0436	0.0361	0.0095	0.002
2009-02-11	CHA	2	4	WHITEPAN	MYR	1	1	1	INS	CHILA	7	7	18	0.0417		0.0419	NA	0.0002
2009-02-11	CHA	2	4	WHITEPAN	MYR	1	1	1	INS	TRILA	9	9	12	0.0337	0.0402	0.0341	0.0065	0.0004
2009-02-11	CHA	2	4	WHITEPAN	MYR	1	1	1	ISO		64	50	16	0.0344	0.044	0.0363	0.0096	0.0019
2009-02-11	CHA	2	4	WHITEPAN	MYR	1	1	1	OST		99	28	27	0.0345	0.0362	0.0349	0.0017	0.0004
2009-02-11	CHA	2	4	WHITEPAN	MYR	1	1	1	TAN		31	31	14	0.0376	0.0503	0.0391	0.0127	0.0015
2009-02-11	CHA	2	4	WHITEPAN	MYR	1	1	1	TAN		2	2	14	0.0426		0.0431	NA	0.0005
2009-02-11	CHA	2	5	FINES_PERIPHYTON	ALG_NAJ	7.4	0.7	0.0945946	AMP		1	1	4	0.0347	0.0369	0.035	0.0022	0.0003
2009-02-11	CHA	2	5	FINES_PERIPHYTON	ALG_NAJ	7.4	0.7	0.0945946	AMP	GAM	3						NA	NA
2009-02-11	CHA	2	5	FINES_PERIPHYTON	ALG_NAJ	7.4	0.7	0.0945946	COP		4						NA	NA
2009-02-11	CHA	2	5	FINES_PERIPHYTON	ALG_NAJ	7.4	0.7	0.0945946	OST		20						NA	NA
2009-02-11	CHA	2	5	FINES_PERIPHYTON	ALG_NAJ	7.4	0.7	0.0945946	TAN		1						NA	NA
2009-02-11	CHA	2	5	FINES_PERIPHYTON	ALG_NAJ	12.5	1.3	0.104	AMP		23	23	10	0.0423		0.043	NA	0.0007
2009-02-11	CHA	2	5	FINES_PERIPHYTON	ALG_NAJ	12.5	1.3	0.104	OST		11						NA	NA
2009-02-11	CHA	2	5	FINES_PERIPHYTON	ALG_NAJ	12.5	1.3	0.104	TAN		5	5	1	0.046		0.0436	NA	NA
2009-02-11	CHA	2	5	SAV	ALG_NAJ	86.7	8.9	0.102653	AMP	GAM	2	2	6	0.0452		0.044	NA	NA
2009-02-11	CHA	2	5	SAV	ALG_NAJ	86.7	8.9	0.102653	INS	CHILA	1	1	3	0.0428		0.0425	NA	NA
2009-02-11	CHA	2	5	SAV	ALG_NAJ	106.6	10.6	0.0994371	AMP	GAM	1	1	1	0.0339	0.0416	0.0348	0.0077	0.0009
2009-02-11	CHA	2	5	SAV	ALG_NAJ	106.6	10.6	0.0994371	ISO		1						NA	NA
2009-02-11	CHA	2	5	SAV	ALG_NAJ	106.6	10.6	0.0994371	TAN		2	2	10	0.0343	0.0353	0.0346	0.001	0.0003
2009-02-11	CHA	2	5	WHITEPAN	ALG_NAJ	1	1	1	AMP		1						NA	NA
2009-02-11	CHA	2	5	WHITEPAN	ALG_NAJ	1	1	1	AMP		17	17	2	0.0346	0.0398	0.0355	0.0052	0.0009
2009-02-11	CHA	2	5	WHITEPAN	ALG_NAJ	1	1	1	AMP	GAM	266	50	7225	1.3372		1.3555	NA	0.0183
2009-02-11	CHA	2	5	WHITEPAN	ALG_NAJ	1	1	1	AMP	GAM	582	50	7202	1.3388	1.4091	1.355	0.0703	0.0162
2009-02-11	CHA	2	5	WHITEPAN	ALG_NAJ	1	1	1	GAS		3	3	20	0.0417		0.0424	NA	0.0007
2009-02-11	CHA	2	5	WHITEPAN	ALG_NAJ	1	1	1	GAS		6	6	3	0.0347	0.0516	0.041	0.0169	0.0063
2009-02-11	CHA	2	5	WHITEPAN	ALG_NAJ	1	1	1	INS	CHILA	17	17	7	0.0355	0.0428	0.036	0.0073	0.0005
2009-02-11	CHA	2	5	WHITEPAN	ALG_NAJ	1	1	1	INS	CHILA	5	5	7	0.0436		0.0433	NA	NA
2009-02-11	CHA	2	5	WHITEPAN	ALG_NAJ	1	1	1	INS	TRILA	4	4	9	0.034	0.0394	0.0344	0.0054	0.0004
2009-02-11	CHA	2	5	WHITEPAN	ALG_NAJ	1	1	1	ISO	CYAPO	2	2	5	0.034	0.041	0.0351	0.007	0.0011
2009-02-11	CHA	2	5	WHITEPAN	ALG_NAJ	1	1	1	ISO		2	2	2	0.0415		0.0421	NA	0.0006
2009-02-11	CHA	2	5	WHITEPAN	ALG_NAJ	1	1	1	ISO		14	14	6	0.0344	0.0394	0.035	0.005	0.0006
2009-02-11	CHA	2	5	WHITEPAN	ALG_NAJ	1	1	1	OST		122	30	8	0.0343	0.0425	0.0349	0.0082	0.0006
2009-02-11	CHA	2	5	WHITEPAN	ALG_NAJ	1	1	1	TAN		26	26	5	0.0431		0.0452	NA	0.0021
2009-02-11	CHA	2	5	WHITEPAN	ALG_NAJ	1	1	1	TAN		81	50	35	0.0346	0.0522	0.038	0.0176	0.0034
2009-02-11	CHA	4	1	FINES_PERIPHYTON	ALG	9.8	1	0.102041	AMP	GAM	119	50	20	0.0408		0.0426	NA	0.0018
2009-02-11	CHA	4	1	FINES_PERIPHYTON	ALG	9.8	1	0.102041	AMP	COR	1	1	28	0.0399		0.0402	NA	0.0003
2009-02-11	CHA	4	1	FINES_PERIPHYTON	ALG	9.8	1	0.102041	AMP		1	1	29	0.0414		0.0416	NA	0.0002
2009-02-11	CHA	4	1	FINES_PERIPHYTON	ALG	9.8	1	0.102041	AMP	GRABO	2	2	30	0.0403		0.0419	NA	0.0016
2009-02-11	CHA	4	1	FINES_PERIPHYTON	ALG	9.8	1	0.102041	CUM	ALYSP	3	3	23	0.0397		0.041	NA	0.0013
2009-02-11	CHA	4	1	FINES_PERIPHYTON	ALG	9.8	1	0.102041	GAS		1	1	22	0.0431		0.0437	NA	0.0006
2009-02-11	CHA	4	1	FINES_PERIPHYTON	ALG	9.8	1	0.102041	INS	CHILA	5	5	21	0.0405		0.0408	NA	0.0003
2009-02-11	CHA	4	1	FINES_PERIPHYTON	ALG	9.8	1	0.102041	INS	EPHLA	3	3	24	0.0399		0.0406	NA	0.0007
2009-02-11	CHA	4	1	FINES_PERIPHYTON	ALG	9.8	1	0.102041	ISO	MNARE	10	10	26	0.0369		0.0398	NA	0.0029
2009-02-11	CHA	4	1	FINES_PERIPHYTON	ALG	9.8	1	0.102041	POL		2	2	27	0.0407		0.0404	NA	NA
2009-02-11	CHA	4	1	FINES_PERIPHYTON	ALG	9.8	1	0.102041	TAN	HAGRA	2	2	25	0.0397		0.0396	NA	NA
2009-02-11	CHA	4	1	FINES_PERIPHYTON	ALG	11.6	1.2	0.103448	ACA		1	1	18	0.0404		0.0412	NA	0.0008
2009-02-11	CHA	4	1	FINES_PERIPHYTON	ALG	11.6	1.2	0.103448	AMP	GAM	61	50	16	0.0381		0.0394	NA	0.0013
2009-02-11	CHA	4	1	FINES_PERIPHYTON	ALG	11.6	1.2	0.103448	AMP	GRABO	4	4	20	0.0391		0.0395	NA	0.0004
2009-02-11	CHA	4	1	FINES_PERIPHYTON	ALG	11.6	1.2	0.103448	AMP	CPMLO	2	2	21	0.0386		0.0395	NA	0.0009
2009-02-11	CHA	4	1	FINES_PERIPHYTON	ALG	11.6	1.2	0.103448	COP		10	10	26	0.0393		0.0394	NA	0.0001
2009-02-11	CHA	4	1	FINES_PERIPHYTON	ALG	11.6	1.2	0.103448	CUM	ALYSP	1	1	24	0.0398		0.04	NA	0.0002
2009-02-11	CHA	4	1	FINES_PERIPHYTON	ALG	11.6	1.2	0.103448	GAS		1	1	25	0.0415		0.0416	NA	0.0001
2009-02-11	CHA	4	1	FINES_PERIPHYTON	ALG	11.6	1.2	0.103448	HIR		1	1	23	0.038		0.0388	NA	0.0008
2009-02-11	CHA	4	1	FINES_PERIPHYTON	ALG	11.6	1.2	0.103448	INS	CHILA	3	3	17	0.0406		0.041	NA	0.0004
2009-02-11	CHA	4	1	FINES_PERIPHYTON	ALG	11.6	1.2	0.103448	INS	EPHLA	1	1	19	0.0393		0.0394	NA	0.0001
2009-02-11	CHA	4	1	FINES_PERIPHYTON	ALG	11.6	1.2	0.103448	ISO	MNARE	3	3	22	0.0385		0.0389	NA	0.0004
2009-02-11	CHA	4	1	SAV	ALG	90.7	9.1	0.100331	AMP	GAM	45	45	7612	1.2786		1.2907	NA	0.0121
2009-02-11	CHA	4	1	SAV	ALG	90.7	9.1	0.100331	COP		2	2	13	0.0432		0.0439	NA	0.0007
2009-02-11	CHA	4	1	SAV	ALG	90.7	9.1	0.100331	CUM	ALYSP	1	1	14	0.0411		0.0415	NA	0.0004
2009-02-11	CHA	4	1	SAV	ALG	90.7	9.1	0.100331	INS	CHILA	4	4	10	0.0405		0.0407	NA	0.0002
2009-02-11	CHA	4	1	SAV	ALG	90.7	9.1	0.100331	INS	TRILA	2	2	11	0.0403		0.0407	NA	0.0004
2009-02-11	CHA	4	1	SAV	ALG	90.7	9.1	0.100331	INS	EPHLA	1	1	12	0.04		0.0406	NA	0.0006
2009-02-11	CHA	4	1	SAV	ALG	90.7	9.1	0.100331	ISO	MNARE	2	2	15	0.0398		0.0396	NA	NA
2009-02-11	CHA	4	1	SAV	ALG	90.7	9.1	0.100331	DEC	PAL	1	1	7613	1.2804		1.2953	NA	0.0149
2009-02-11	CHA	4	1	SAV	ALG	130.8	13.1	0.100153	AMP	GAM	92	50	7623	1.2845		0.12942	NA	NA
2009-02-11	CHA	4	1	SAV	ALG	130.8	13.1	0.100153	AMP	CPMLO	1	1	13	0.0396		0.0439	NA	0.0043
2009-02-11	CHA	4	1	SAV	ALG	130.8	13.1	0.100153	AMP	GRABO	1	1	14	0.0392		0.041	NA	0.0018
2009-02-11	CHA	4	1	SAV	ALG	130.8	13.1	0.100153	CUM	ALYSP	1	1	19	0.0408		0.0402	NA	NA
2009-02-11	CHA	4	1	SAV	ALG	130.8	13.1	0.100153	INS	CHILA	2	2	16	0.0422		0.0428	NA	0.0006
2009-02-11	CHA	4	1	SAV	ALG	130.8	13.1	0.100153	INS	EPHLA	2	2	17	0.0415		0.0419	NA	0.0004
2009-02-11	CHA	4	1	SAV	ALG	130.8	13.1	0.100153	DEC	MYS	1	1	18	0.0415		0.0418	NA	0.0003
2009-02-11	CHA	4	1	SAV	ALG	130.8	13.1	0.100153	DEC	PAL	1	1	7622	1.2949		1.3145	NA	0.0196
2009-02-11	CHA	4	1	SAV	ALG	130.8	13.1	0.100153	TAN	HAGRA	3	3	15	0.0405		0.0417	NA	0.0012
2009-02-11	CHA	4	1	WHITEPAN	ALG	1	1	1	AMP	GAM	300	50	7604	1.2934		1.3197	NA	0.0263
2009-02-11	CHA	4	1	WHITEPAN	ALG	1	1	1	AMP	CPMLO	8	8	8	0.0387		0.0398	NA	0.0011
2009-02-11	CHA	4	1	WHITEPAN	ALG	1	1	1	AMP	GRABO	8	8	9	0.0411		0.0417	NA	0.0006
2009-02-11	CHA	4	1	WHITEPAN	ALG	1	1	1	AMP	GAM	915	50	7626	1.2985		1.3222	NA	0.0237
2009-02-11	CHA	4	1	WHITEPAN	ALG	1	1	1	AMP	CPMLO	8	8	8	0.0409		0.0415	NA	0.0006
2009-02-11	CHA	4	1	WHITEPAN	ALG	1	1	1	AMP	GRABO	7	7	10	0.0405		0.0417	NA	0.0012
2009-02-11	CHA	4	1	WHITEPAN	ALG	1	1	1	AMP		1	1	12	0.0405		0.0407	NA	0.0002
2009-02-11	CHA	4	1	WHITEPAN	ALG	1	1	1	GAS		3	3	3	0.0383		0.0448	NA	0.0065
2009-02-11	CHA	4	1	WHITEPAN	ALG	1	1	1	GAS		8	8	1	0.041		0.051	NA	0.01
2009-02-11	CHA	4	1	WHITEPAN	ALG	1	1	1	HIR		1	1	5	0.047		0.0468	NA	NA
2009-02-11	CHA	4	1	WHITEPAN	ALG	1	1	1	INS	CHILA	12	12	2	0.0405		0.0413	NA	0.0008
2009-02-11	CHA	4	1	WHITEPAN	ALG	1	1	1	INS	EPHLA	1	1	7	0.0409		0.0421	NA	0.0012
2009-02-11	CHA	4	1	WHITEPAN	ALG	1	1	1	INS	CHILA	3	3	2	0.0418		0.0425	NA	0.0007
2009-02-11	CHA	4	1	WHITEPAN	ALG	1	1	1	INS	EPHLA	1	1	4	0.0419		0.0418	NA	NA
2009-02-11	CHA	4	1	WHITEPAN	ALG	1	1	1	INS	LEPLA	1	1	11	0.041		0.0441	NA	0.0031
2009-02-11	CHA	4	1	WHITEPAN	ALG	1	1	1	ISO	CASOV	2	2	5	0.0374		0.0377	NA	0.0003
2009-02-11	CHA	4	1	WHITEPAN	ALG	1	1	1	ISO	MNARE	1	1	1	0.0396		0.0396	NA	0
2009-02-11	CHA	4	1	WHITEPAN	ALG	1	1	1	ISO	EDOTEA	1	1	6	0.0445		0.0448	NA	0.0003
2009-02-11	CHA	4	1	WHITEPAN	ALG	1	1	1	ISO	CASOV	2	2	9	0.0404		0.0401	NA	NA
2009-02-11	CHA	4	1	WHITEPAN	ALG	1	1	1	DEC	MYS	5	5	6	0.0395		0.0412	NA	0.0017
2009-02-11	CHA	4	1	WHITEPAN	ALG	1	1	1	DEC	PAL	1	1	7625	1.2817		1.299	NA	0.0173
2009-02-11	CHA	4	1	WHITEPAN	ALG	1	1	1	DEC	MYS	3	3	7	0.0415		0.0436	NA	0.0021
2009-02-11	CHA	4	1	WHITEPAN	ALG	1	1	1	TAN	HAGRA	4	4	4	0.0387		0.0387	NA	0
2009-02-11	CHA	4	1	WHITEPAN	ALG	1	1	1	TAN	HAGRA	3	3	3	0.0415		0.0432	NA	0.0017
2009-02-11	CHA	4	2	FINES_PERIPHYTON	POT	7.4	0.7	0.0945946	AMP	GAM	3	3	715	0.0966			NA	NA
2009-02-11	CHA	4	2	FINES_PERIPHYTON	POT	7.4	0.7	0.0945946	COP		1						NA	NA
2009-02-11	CHA	4	2	FINES_PERIPHYTON	POT	7.4	0.7	0.0945946	GAS		1	1	718	0.0908			NA	NA
2009-02-11	CHA	4	2	FINES_PERIPHYTON	POT	7.4	0.7	0.0945946	ISO		1	1	650	0.087			NA	NA
2009-02-11	CHA	4	2	FINES_PERIPHYTON	POT	7.4	0.7	0.0945946	OST		10	10					NA	NA
2009-02-11	CHA	4	2	SAV	POT	16	1.6	0.1	AMP	GAM	3	3	692	0.0817			NA	NA
2009-02-11	CHA	4	2	SAV	POT	16	1.6	0.1	OST		1						NA	NA
2009-02-11	CHA	4	2	WHITEPAN	POT	1	1	1	AMP		4	4	648	0.0785			NA	NA
2009-02-11	CHA	4	2	WHITEPAN	POT	1	1	1	AMP	CPMLO	3	3	705	0.0867			NA	NA
2009-02-11	CHA	4	2	WHITEPAN	POT	1	1	1	AMP	GAM	43	43	691	0.0934		0.1025	NA	0.0091
2009-02-11	CHA	4	2	WHITEPAN	POT	1	1	1	GAS		3	3	729	0.088			NA	NA
2009-02-11	CHA	4	2	WHITEPAN	POT	1	1	1	INS	CHILA	1						NA	NA
2009-02-11	CHA	4	2	WHITEPAN	POT	1	1	1	ISO		2	2	642	0.0827			NA	NA
2009-02-11	CHA	4	2	WHITEPAN	POT	1	1	1	ISO	CYAPO	1	1	697	0.0822			NA	NA
2009-02-11	CHA	4	2	WHITEPAN	POT	1	1	1	OLI		1	1	728	0.0942			NA	NA
2009-02-11	CHA	4	2	WHITEPAN	POT	1	1	1	OST		1						NA	NA
2009-02-11	CHA	4	2	WHITEPAN	POT	1	1	1	POL		1	1	709	0.0919			NA	NA
2009-02-11	CHA	4	2	WHITEPAN	POT	1	1	1	TAN		1	1	711	0.0922			NA	NA
2009-02-11	CHA	4	4	FINES_PERIPHYTON	MYR	8.6	0.8	0.0930233	AMP		5	5	D2	0.0347		0.0347	NA	0
2009-02-11	CHA	4	4	FINES_PERIPHYTON	MYR	8.6	0.8	0.0930233	COP		4	4	D4	0.034		0.0339	NA	NA
2009-02-11	CHA	4	4	FINES_PERIPHYTON	MYR	8.6	0.8	0.0930233	INS	CHIPU	1	1	D3	0.0351		0.0345	NA	NA
2009-02-11	CHA	4	4	FINES_PERIPHYTON	MYR	8.6	0.8	0.0930233	ISO		2	2	D5	0.035		0.0349	NA	NA
2009-02-11	CHA	4	4	FINES_PERIPHYTON	MYR	8.6	0.8	0.0930233	OST		5						NA	NA
2009-02-11	CHA	4	4	SAV	MYR	12.9	1.3	0.100775	AMP	GAM	1	1	D6	0.033		0.0334	NA	0.0004
2009-02-11	CHA	4	4	WHITEPAN	MYR	1	1	1	AMP		5	5	E1	0.0353		0.0353	NA	0
2009-02-11	CHA	4	4	WHITEPAN	MYR	1	1	1	AMP	GAM	80	50	7197	1.3289		1.3315	NA	0.0026
2009-02-11	CHA	4	4	WHITEPAN	MYR	1	1	1	GAS		3	3	E3	0.0334		0.0367	NA	0.0033
2009-02-11	CHA	4	4	WHITEPAN	MYR	1	1	1	INS	CHILA	7	7	E2	0.0351		0.0351	NA	0
2009-02-11	CHA	4	4	WHITEPAN	MYR	1	1	1	TAN		4	4	E4	0.0354		0.0351	NA	NA
2009-02-11	CHA	4.5	1	FINES_PERIPHYTON	ALG	12.5	1.3	0.104	AMP	GAM	7	7	14	0.0418		0.0418	NA	0
2009-02-11	CHA	4.5	1	FINES_PERIPHYTON	ALG	12.5	1.3	0.104	AMP		4	4	16	0.0423		0.0422	NA	NA
2009-02-11	CHA	4.5	1	FINES_PERIPHYTON	ALG	12.5	1.3	0.104	COP		8	8	18	0.041		0.0412	NA	0.0002
2009-02-11	CHA	4.5	1	FINES_PERIPHYTON	ALG	12.5	1.3	0.104	ISO		2	2	17	0.0423		0.0424	NA	0.0001
2009-02-11	CHA	4.5	1	FINES_PERIPHYTON	ALG	12.5	1.3	0.104	OLI		1	1	20	0.0415		0.0414	NA	NA
2009-02-11	CHA	4.5	1	FINES_PERIPHYTON	ALG	12.5	1.3	0.104	OST		38	38					NA	NA
2009-02-11	CHA	4.5	1	FINES_PERIPHYTON	ALG	12.5	1.3	0.104	TAN		1	1	19	0.0414		0.0414	NA	0
2009-02-11	CHA	4.5	1	SAV	ALG	17.7	1.7	0.0960452	AMP		1	1	13	0.04		0.0401	NA	0.0001
2009-02-11	CHA	4.5	1	WHITEPAN	ALG	1	1	1	AMP	GAM	57	50	7524	1.3091		1.3205	NA	0.0114
2009-02-11	CHA	4.5	1	WHITEPAN	ALG	1	1	1	AMP		45	45	7525	1.3118		1.315	NA	0.0032
2009-02-11	CHA	4.5	1	WHITEPAN	ALG	1	1	1	GAS		2	2	8	0.0414		0.0424	NA	0.001
2009-02-11	CHA	4.5	1	WHITEPAN	ALG	1	1	1	HIR		1	1	10	0.0435		0.0433	NA	NA
2009-02-11	CHA	4.5	1	WHITEPAN	ALG	1	1	1	INS	CHILA	9	9	9	0.0425		0.0431	NA	0.0006
2009-02-11	CHA	4.5	1	WHITEPAN	ALG	1	1	1	ISO	CYAPO	1	1	12	0.0427		0.043	NA	0.0003
2009-02-11	CHA	4.5	1	WHITEPAN	ALG	1	1	1	DEC	MYS	9	9	7527	1.3146		1.3171	NA	0.0025
2009-02-11	CHA	4.5	1	WHITEPAN	ALG	1	1	1	DEC	PAL	1	1	7528	1.3334		1.3479	NA	0.0145
2009-02-11	CHA	4.5	1	WHITEPAN	ALG	1	1	1	TAN	HAGRA	1	1	11	0.0427		0.0425	NA	NA
2009-02-11	CHA	4.5	2	FINES_PERIPHYTON	ALG	14.4	1.5	0.104167	AMP		15	15	8	0.0401		0.0404	NA	0.0003
2009-02-11	CHA	4.5	2	FINES_PERIPHYTON	ALG	14.4	1.5	0.104167	COP		45	45	12	0.0399		0.0396	NA	NA
2009-02-11	CHA	4.5	2	FINES_PERIPHYTON	ALG	14.4	1.5	0.104167	GAS		1	1	10	0.0408		0.0404	NA	NA
2009-02-11	CHA	4.5	2	FINES_PERIPHYTON	ALG	14.4	1.5	0.104167	INS	CHILA	2	2	9	0.0406		0.0406	NA	0
2009-02-11	CHA	4.5	2	FINES_PERIPHYTON	ALG	14.4	1.5	0.104167	ISO		11	11	11	0.0407		0.0406	NA	NA
2009-02-11	CHA	4.5	2	FINES_PERIPHYTON	ALG	14.4	1.5	0.104167	NEM		1	1					NA	NA
2009-02-11	CHA	4.5	2	SAV	ALG	23.2	2.6	0.112069	NONE								NA	NA
2009-02-11	CHA	4.5	2	WHITEPAN	ALG	1	1	1	ACA		1	1					NA	NA
2009-02-11	CHA	4.5	2	WHITEPAN	ALG	1	1	1	AMP	GAM	37	37	1	0.0406		0.0445	NA	0.0039
2009-02-11	CHA	4.5	2	WHITEPAN	ALG	1	1	1	AMP		18	18	2	0.043		0.042	NA	NA
2009-02-11	CHA	4.5	2	WHITEPAN	ALG	1	1	1	GAS		12	12	3	0.0401		0.0456	NA	0.0055
2009-02-11	CHA	4.5	2	WHITEPAN	ALG	1	1	1	INS	CHILA	3	3	4	0.0411		0.0398	NA	NA
2009-02-11	CHA	4.5	2	WHITEPAN	ALG	1	1	1	ISO	MNARE	6	6	6	0.0395		0.0393	NA	NA
2009-02-11	CHA	4.5	2	WHITEPAN	ALG	1	1	1	ISO	CASOV	2	2	5	0.0409		0.041	NA	0.0001
2009-02-11	CHA	4.5	2	WHITEPAN	ALG	1	1	1	DEC	MYS	1	1	7	0.0405		0.0406	NA	0.0001
2009-02-11	CHA	4.5	3	FINES_PERIPHYTON	NAJ	15.9	1.6	0.100629	AMP	GAM	4	4	4				NA	NA
2009-02-11	CHA	4.5	3	FINES_PERIPHYTON	NAJ	15.9	1.6	0.100629	AMP		1	1					NA	NA
2009-02-11	CHA	4.5	3	FINES_PERIPHYTON	NAJ	15.9	1.6	0.100629	COP		4	4	5	0.039		0.0393	NA	0.0003
2009-02-11	CHA	4.5	3	FINES_PERIPHYTON	NAJ	15.9	1.6	0.100629	OST		3	3					NA	NA
2009-02-11	CHA	4.5	3	SAV	NAJ	7.6	0.8	0.105263	NONE								NA	NA
2009-02-11	CHA	4.5	3	WHITEPAN	NAJ	1	1	1	AMP	GAM	88	50	7515	1.333		1.3421	NA	0.0091
2009-02-11	CHA	4.5	3	WHITEPAN	NAJ	1	1	1	AMP		33	33	1	0.0414		0.0428	NA	0.0014
2009-02-11	CHA	4.5	3	WHITEPAN	NAJ	1	1	1	BIV	MUS	1	1					NA	NA
2009-02-11	CHA	4.5	3	WHITEPAN	NAJ	1	1	1	CUM	ALYSP	1	1					NA	NA
2009-02-11	CHA	4.5	3	WHITEPAN	NAJ	1	1	1	GAS		8	8	2	0.0405		0.0445	NA	0.004
2009-02-11	CHA	4.5	3	WHITEPAN	NAJ	1	1	1	INS	CHILA	5	5	3	0.0396		0.0402	NA	0.0006
2009-02-11	CHA	4.5	4	FINES_PERIPHYTON	NAJ	7.2	0.7	0.0972222	COP		6	6	7	0.0458		0.0455	NA	NA
2009-02-11	CHA	4.5	4	FINES_PERIPHYTON	NAJ	7.2	0.7	0.0972222	INS	CHILA	1	1	6	0.0427		0.0432	NA	0.0005
2009-02-11	CHA	4.5	4	FINES_PERIPHYTON	NAJ	7.2	0.7	0.0972222	ISO		2	2	5	0.0426		0.0427	NA	0.0001
2009-02-11	CHA	4.5	4	FINES_PERIPHYTON	NAJ	7.2	0.7	0.0972222	OST		4	4					NA	NA
2009-02-11	CHA	4.5	4	SAV	NAJ	4.3	0.5	0.116279	NONE								NA	NA
2009-02-11	CHA	4.5	4	WHITEPAN	NAJ	1	1	1	AMP	GAM	50	50	7522	1.3185		1.3257	NA	0.0072
2009-02-11	CHA	4.5	4	WHITEPAN	NAJ	1	1	1	AMP		12	2	1	0.0433		0.0438	NA	0.0005
2009-02-11	CHA	4.5	4	WHITEPAN	NAJ	1	1	1	GAS		2	2	2	0.0431		0.0434	NA	0.0003
2009-02-11	CHA	4.5	4	WHITEPAN	NAJ	1	1	1	INS	CHILA	9	9	3	0.0403		0.0404	NA	0.0001
2009-02-11	CHA	4.5	4	WHITEPAN	NAJ	1	1	1	DEC	MYS	1	1	4	0.0412		0.0417	NA	0.0005
2009-02-11	CHA	4.5	5	FINES_PERIPHYTON	MYR	14.6	1.4	0.0958904	AMP	GAM	17	17	10	0.0407		0.041	NA	0.0003
2009-02-11	CHA	4.5	5	FINES_PERIPHYTON	MYR	14.6	1.4	0.0958904	AMP		3	3					NA	NA
2009-02-11	CHA	4.5	5	FINES_PERIPHYTON	MYR	14.6	1.4	0.0958904	COP		10	10					NA	NA
2009-02-11	CHA	4.5	5	FINES_PERIPHYTON	MYR	14.6	1.4	0.0958904	GAS		1	1					NA	NA
2009-02-11	CHA	4.5	5	FINES_PERIPHYTON	MYR	14.6	1.4	0.0958904	OST		1	1					NA	NA
2009-02-11	CHA	4.5	5	SAV	MYR	15.6	1.5	0.0961538	AMP		1						NA	NA
2009-02-11	CHA	4.5	5	WHITEPAN	MYR	1	1	1	AMP	GAM	130	50	7519				NA	NA
2009-02-11	CHA	4.5	5	WHITEPAN	MYR	1	1	1	AMP		9	9	6	0.0402		0.0411	NA	0.0009
2009-02-11	CHA	4.5	5	WHITEPAN	MYR	1	1	1	GAS		1	1	8	0.0391		0.0394	NA	0.0003
2009-02-11	CHA	4.5	5	WHITEPAN	MYR	1	1	1	INS	CHILA	9	9	7	0.0399		0.0405	NA	0.0006
2009-02-11	CHA	4.5	5	WHITEPAN	MYR	1	1	1	OLI		1	1					NA	NA
2009-02-11	CHA	4.5	5	WHITEPAN	MYR	1	1	1	TAN		2	2	9	0.0402		0.0407	NA	0.0005
2009-02-11	CHA	5	1	FINES_PERIPHYTON	ALG	2.6	0.26	0.1	AMP	GAM	14	14	8	0.04		0.0404	NA	0.0004
2009-02-11	CHA	5	1	FINES_PERIPHYTON	ALG	2.6	0.26	0.1	COP		6	6	10	0.0433		0.0436	NA	0.0003
2009-02-11	CHA	5	1	FINES_PERIPHYTON	ALG	2.6	0.26	0.1	INS	CHILA	1	1	11	0.0408		0.0411	NA	0.0003
2009-02-11	CHA	5	1	FINES_PERIPHYTON	ALG	2.6	0.26	0.1	INS	TRILA	4	4	12	0.0399		0.0399	NA	0
2009-02-11	CHA	5	1	FINES_PERIPHYTON	ALG	2.6	0.26	0.1	ISO	MNARE	4	4	9	0.0403		0.0406	NA	0.0003
2009-02-11	CHA	5	1	FINES_PERIPHYTON	ALG	3.7	0.37	0.1	AMP	GAM	8	8	8	0.039		0.0391	NA	0.0001
2009-02-11	CHA	5	1	FINES_PERIPHYTON	ALG	3.7	0.37	0.1	GAS		1	1	11	0.0393		0.0392	NA	NA
2009-02-11	CHA	5	1	FINES_PERIPHYTON	ALG	3.7	0.37	0.1	INS	CHILA	1	1	10	0.0385		0.0384	NA	NA
2009-02-11	CHA	5	1	FINES_PERIPHYTON	ALG	3.7	0.37	0.1	INS	TRILA	1	1	12	0.0391		0.039	NA	NA
2009-02-11	CHA	5	1	FINES_PERIPHYTON	ALG	3.7	0.37	0.1	ISO	MNARE	3	3	9	0.0387		0.0395	NA	0.0008
2009-02-11	CHA	5	1	SAV	ALG	85.4	8.54	0.1	AMP	GAM	15	15	7	0.0398		0.0464	NA	0.0066
2009-02-11	CHA	5	1	SAV	ALG	85.4	8.54	0.1	GAS		1	1	5	0.0395		0.0414	NA	0.0019
2009-02-11	CHA	5	1	SAV	ALG	85.4	8.54	0.1	ISO	MNARE	1	1	6	0.039		0.0391	NA	0.0001
2009-02-11	CHA	5	1	SAV	ALG	118.4	11.84	0.1	AMP	GAM	35	35	7534	1.3093		1.3224	NA	0.0131
2009-02-11	CHA	5	1	SAV	ALG	118.4	11.84	0.1	GAS		2	2	7	0.0394		0.043	NA	0.0036
2009-02-11	CHA	5	1	SAV	ALG	118.4	11.84	0.1	INS	CHILA	1	1	5	0.039		0.0392	NA	0.0002
2009-02-11	CHA	5	1	SAV	ALG	118.4	11.84	0.1	INS	TRILA	2	2	6	0.0386		0.0384	NA	NA
2009-02-11	CHA	5	1	WHITEPAN	ALG	1	1	1	AMP	GAM	107	50	7587	1.282		1.2931	NA	0.0111
2009-02-11	CHA	5	1	WHITEPAN	ALG	1	1	1	AMP	GAM	81	50	7425	1.3418		1.3524	NA	0.0106
2009-02-11	CHA	5	1	WHITEPAN	ALG	1	1	1	GAS		11	11	4	0.0388		0.0634	NA	0.0246
2009-02-11	CHA	5	1	WHITEPAN	ALG	1	1	1	GAS		6	6	2	0.0417		0.053	NA	0.0113
2009-02-11	CHA	5	1	WHITEPAN	ALG	1	1	1	INS	CHILA	17	17	1	0.0393		0.0398	NA	0.0005
2009-02-11	CHA	5	1	WHITEPAN	ALG	1	1	1	INS	TRILA	1	1	2	0.0386		0.0388	NA	0.0002
2009-02-11	CHA	5	1	WHITEPAN	ALG	1	1	1	INS	EPHLA	5	5	3	0.0403		0.0427	NA	0.0024
2009-02-11	CHA	5	1	WHITEPAN	ALG	1	1	1	INS	CHILA	3	3	1	0.0422		0.0422	NA	0
2009-02-11	CHA	5	1	WHITEPAN	ALG	1	1	1	INS	EPHLA	1	1	3	0.041		0.0414	NA	0.0004
2009-02-11	CHA	5	1	WHITEPAN	ALG	1	1	1	ISO	MNARE	1	1	4	0.0418		0.0414	NA	NA
2009-02-11	CHA	5	1	WHITEPAN	ALG	1	1	1	DEC	PAL	1	1	7480	1.3205		1.336	NA	0.0155
2009-02-11	CHA	5	1	WHITEPAN	ALG	1	1	1									NA	NA
2009-02-11	CHA	5	2	FINES_PERIPHYTON	ALG	6.3	0.6	0.0952381	AMP	GAM	33	33	16	0.0405		0.041	NA	0.0005
2009-02-11	CHA	5	2	FINES_PERIPHYTON	ALG	6.3	0.6	0.0952381	COP		33	33	20	0.0409		0.0411	NA	0.0002
2009-02-11	CHA	5	2	FINES_PERIPHYTON	ALG	6.3	0.6	0.0952381	GAS		1	1	17	0.0409		0.041	NA	0.0001
2009-02-11	CHA	5	2	FINES_PERIPHYTON	ALG	6.3	0.6	0.0952381	INS	CHILA	3	3	18	0.0419		0.0421	NA	0.0002
2009-02-11	CHA	5	2	FINES_PERIPHYTON	ALG	6.3	0.6	0.0952381	ISO	MNARE	39	39	19	0.0416		0.0416	NA	0
2009-02-11	CHA	5	2	FINES_PERIPHYTON	ALG	12	1.2	0.1	ACA		1	1	19	0.0408		0.0417	NA	0.0009
2009-02-11	CHA	5	2	FINES_PERIPHYTON	ALG	12	1.2	0.1	AMP	GAM	20	20	14	0.0408		0.0413	NA	0.0005
2009-02-11	CHA	5	2	FINES_PERIPHYTON	ALG	12	1.2	0.1	COP		8	8	17	0.0407		0.0417	NA	0.001
2009-02-11	CHA	5	2	FINES_PERIPHYTON	ALG	12	1.2	0.1	GAS		2	2	18	0.0401		0.0407	NA	0.0006
2009-02-11	CHA	5	2	FINES_PERIPHYTON	ALG	12	1.2	0.1	INS	CHILA	4	4	16	0.0405		0.0411	NA	0.0006
2009-02-11	CHA	5	2	FINES_PERIPHYTON	ALG	12	1.2	0.1	ISO	MNARE	18	18	15	0.0412		0.0418	NA	0.0006
2009-02-11	CHA	5	2	FINES_PERIPHYTON	ALG	12	1.2	0.1	TUR		1	1	20	0.0409		0.0418	NA	0.0009
2009-02-11	CHA	5	2	FINES_PERIPHYTON	ALG	32.2	3.2	0.0993789	AMP	GAM	16						NA	NA
2009-02-11	CHA	5	2	FINES_PERIPHYTON	ALG	32.2	3.2	0.0993789	COP		13						NA	NA
2009-02-11	CHA	5	2	FINES_PERIPHYTON	ALG	32.2	3.2	0.0993789	GAS		1						NA	NA
2009-02-11	CHA	5	2	FINES_PERIPHYTON	ALG	32.2	3.2	0.0993789	INS	CHILA	1						NA	NA
2009-02-11	CHA	5	2	FINES_PERIPHYTON	ALG	32.2	3.2	0.0993789	ISO		9	9	86	0.0346		0.0346	NA	0
2009-02-11	CHA	5	2	FINES_PERIPHYTON	ALG	32.2	3.2	0.0993789	OST		15						NA	NA
2009-02-11	CHA	5	2	SAV	ALG	123.9	12.4	0.100081	ACA		1	1	14	0.0392		0.0392	NA	0
2009-02-11	CHA	5	2	SAV	ALG	123.9	12.4	0.100081	AMP	GAM	16	16	11	0.0407		0.0449	NA	0.0042
2009-02-11	CHA	5	2	SAV	ALG	123.9	12.4	0.100081	INS	CHILA	7	7	12	0.0408		0.0411	NA	0.0003
2009-02-11	CHA	5	2	SAV	ALG	123.9	12.4	0.100081	INS	CERLA	1	1	15	0.0408		0.0411	NA	0.0003
2009-02-11	CHA	5	2	SAV	ALG	123.9	12.4	0.100081	ISO	MNARE	5	5	13	0.0414		0.0417	NA	0.0003
2009-02-11	CHA	5	2	SAV	ALG	144.6	14.5	0.100277	AMP	GAM	15	15	8	0.0414		0.0439	NA	0.0025
2009-02-11	CHA	5	2	SAV	ALG	144.6	14.5	0.100277	COP		3	3	13	0.0414		0.0422	NA	0.0008
2009-02-11	CHA	5	2	SAV	ALG	144.6	14.5	0.100277	HIR		1	1	12	0.0394		0.041	NA	0.0016
2009-02-11	CHA	5	2	SAV	ALG	144.6	14.5	0.100277	INS	CHILA	2	2	10	0.0428		0.0429	NA	0.0001
2009-02-11	CHA	5	2	SAV	ALG	144.6	14.5	0.100277	ISO	MNARE	5	5	9	0.0408		0.0411	NA	0.0003
2009-02-11	CHA	5	2	SAV	ALG	144.6	14.5	0.100277	TAN	HAGRA	1	1	11	0.0416		0.0422	NA	0.0006
2009-02-11	CHA	5	2	SAV	ALG	213.3	21.2	0.0993905	AMP	GAM	4	4	95	0.0342		0.0345	NA	0.0003
2009-02-11	CHA	5	2	SAV	ALG	213.3	21.2	0.0993905	INS	CHILA	1						NA	NA
2009-02-11	CHA	5	2	SAV	ALG	213.3	21.2	0.0993905	INS	ODOLA	1	1	96	0.034		0.0386	NA	0.0046
2009-02-11	CHA	5	2	WHITEPAN	ALG	1	1	1	ACA		4	4	97	0.0343		0.0353	NA	0.001
2009-02-11	CHA	5	2	WHITEPAN	ALG	1	1	1	ACA		2	2	7	0.0397		0.0409	NA	0.0012
2009-02-11	CHA	5	2	WHITEPAN	ALG	1	1	1	AMP	GAM	227	50	7175	1.3077		1.3428	NA	0.0351
2009-02-11	CHA	5	2	WHITEPAN	ALG	1	1	1	AMP	GAM	79	50	1	0.0396		0.0469	NA	0.0073
2009-02-11	CHA	5	2	WHITEPAN	ALG	1	1	1	AMP	GAM	146	50	7620	1.2923		1.3093	NA	0.017
2009-02-11	CHA	5	2	WHITEPAN	ALG	1	1	1	GAS		20	20	98	0.0339		0.051	NA	0.0171
2009-02-11	CHA	5	2	WHITEPAN	ALG	1	1	1	GAS		1						NA	NA
2009-02-11	CHA	5	2	WHITEPAN	ALG	1	1	1	GAS		3	3	2	0.0402		0.0451	NA	0.0049
2009-02-11	CHA	5	2	WHITEPAN	ALG	1	1	1	GAS		9	9	1	0.0409		0.0528	NA	0.0119
2009-02-11	CHA	5	2	WHITEPAN	ALG	1	1	1	HIR		1	1	92	0.0336		0.0334	NA	NA
2009-02-11	CHA	5	2	WHITEPAN	ALG	1	1	1	HIR		1	1	7	0.0413		0.0412	NA	NA
2009-02-11	CHA	5	2	WHITEPAN	ALG	1	1	1	HIR		1	1	9	0.0411		0.0419	NA	0.0008
2009-02-11	CHA	5	2	WHITEPAN	ALG	1	1	1	INS	CHILA	16	16	91	0.0336		0.0338	NA	0.0002
2009-02-11	CHA	5	2	WHITEPAN	ALG	1	1	1	INS	EPHLA	5	5	93	0.0338		0.0344	NA	0.0006
2009-02-11	CHA	5	2	WHITEPAN	ALG	1	1	1	INS	TRILA	1						NA	NA
2009-02-11	CHA	5	2	WHITEPAN	ALG	1	1	1	INS	CHILA	19	19	3	0.0409		0.041	NA	0.0001
2009-02-11	CHA	5	2	WHITEPAN	ALG	1	1	1	INS	EPHLA	4	4	4	0.0403		0.0408	NA	0.0005
2009-02-11	CHA	5	2	WHITEPAN	ALG	1	1	1	INS	CHILA	7	7	2	0.04		0.0403	NA	0.0003
2009-02-11	CHA	5	2	WHITEPAN	ALG	1	1	1	INS	TRILA	2	2	3	0.0411		0.0412	NA	0.0001
2009-02-11	CHA	5	2	WHITEPAN	ALG	1	1	1	INS	TRILA	1	1	8	0.041		0.041	NA	0
2009-02-11	CHA	5	2	WHITEPAN	ALG	1	1	1	ISO		108	50	99	0.034		0.0342	NA	0.0002
2009-02-11	CHA	5	2	WHITEPAN	ALG	1	1	1	ISO	MNARE	9	9	6	0.0395		0.0403	NA	0.0008
2009-02-11	CHA	5	2	WHITEPAN	ALG	1	1	1	ISO	CASOV	1	1	5	0.0409		0.0411	NA	0.0002
2009-02-11	CHA	5	2	WHITEPAN	ALG	1	1	1	ISO	MNARE	3	3	6	0.0401		0.0398	NA	NA
2009-02-11	CHA	5	2	WHITEPAN	ALG	1	1	1	OST		16						NA	NA
2009-02-11	CHA	5	2	WHITEPAN	ALG	1	1	1	DEC	MYS	1	1	10	0.0409		0.0415	NA	0.0006
2009-02-11	CHA	5	2	WHITEPAN	ALG	1	1	1	TAN		1						NA	NA
2009-02-11	CHA	5	2	WHITEPAN	ALG	1	1	1	TAN	HAGRA	4	4	5	0.0396		0.0404	NA	0.0008
2009-02-11	CHA	5	2	WHITEPAN	ALG	1	1	1	TAN	HAGRA	1	1	4	0.042		0.0419	NA	NA
2009-02-11	CHA	5	3	FINES_PERIPHYTON	VAL_ALG	4.6	0.46	0.1	ACA		1	1	12	0.0401		0.0396	NA	NA
2009-02-11	CHA	5	3	FINES_PERIPHYTON	VAL_ALG	4.6	0.46	0.1	AMP	GAM	42	42	8	0.039		0.0395	NA	0.0005
2009-02-11	CHA	5	3	FINES_PERIPHYTON	VAL_ALG	4.6	0.46	0.1	INS	CHILA	2	2	11	0.0399		0.0402	NA	0.0003
2009-02-11	CHA	5	3	FINES_PERIPHYTON	VAL_ALG	4.6	0.46	0.1	ISO	MNARE	11	11	9	0.0388		0.0386	NA	NA
2009-02-11	CHA	5	3	FINES_PERIPHYTON	VAL_ALG	4.6	0.46	0.1	ISO	CASOV	1	1	10	0.0398		0.0404	NA	0.0006
2009-02-11	CHA	5	3	FINES_PERIPHYTON	VAL_ALG	4.6	0.46	0.1	OST		20	20	7	0.042		0.0412	NA	NA
2009-02-11	CHA	5	3	SAV	VAL_ALG	20.5	2.05	0.1	ACA		1	1	6	0.0395		0.0396	NA	0.0001
2009-02-11	CHA	5	3	SAV	VAL_ALG	20.5	2.05	0.1	AMP	GAM	3	3	5	0.0403		0.0403	NA	0
2009-02-11	CHA	5	3	WHITEPAN	VAL_ALG	1	1	1	ACA		3	3	4	0.0419		0.042	NA	0.0001
2009-02-11	CHA	5	3	WHITEPAN	VAL_ALG	1	1	1	AMP	GAM	78	78	1	0.0411		0.0501	NA	0.009
2009-02-11	CHA	5	3	WHITEPAN	VAL_ALG	1	1	1	INS	CHILA	7	7	2	0.0395		0.039	NA	NA
2009-02-11	CHA	5	3	WHITEPAN	VAL_ALG	1	1	1	TAN	HAGRA	1	1	3	0.0402		0.0398	NA	NA
2009-02-11	CHA	5	4	FINES_PERIPHYTON	ALG	3.5	0.35	0.1	AMP	GAM	9	9	5	0.0405		0.0406	NA	0.0001
2009-02-11	CHA	5	4	FINES_PERIPHYTON	ALG	3.5	0.35	0.1	INS	TRILA	2	2	6	0.0396		0.0393	NA	NA
2009-02-11	CHA	5	4	FINES_PERIPHYTON	ALG	3.5	0.35	0.1	INS	TRILA	1	1	8	0.0384		0.0388	NA	0.0004
2009-02-11	CHA	5	4	FINES_PERIPHYTON	ALG	3.5	0.35	0.1	ISO	MNARE	4	4	7	0.0402		0.0403	NA	0.0001
2009-02-11	CHA	5	4	FINES_PERIPHYTON	ALG	3.5	0.35	0.1	ISO	CASOV	1	1	9	0.0389		0.0391	NA	0.0002
2009-02-11	CHA	5	4	FINES_PERIPHYTON	ALG	3.5	0.35	0.1	OLI		1	1	10	0.0404		0.0408	NA	0.0004
2009-02-11	CHA	5	4	SAV	ALG	27.2	2.72	0.1	NONE								NA	NA
2009-02-11	CHA	5	4	WHITEPAN	ALG	1	1	1	ACA		1	1	2	0.0396		0.04	NA	0.0004
2009-02-11	CHA	5	4	WHITEPAN	ALG	1	1	1	AMP	GAM	44	44	1	0.0418		0.0571	NA	0.0153
2009-02-11	CHA	5	4	WHITEPAN	ALG	1	1	1	INS	CHILA	11	11	3	0.0389		0.039	NA	0.0001
2009-02-11	CHA	5	4	WHITEPAN	ALG	1	1	1	ISO	CASOV	1	1	4	0.0414		0.0414	NA	0
2009-02-11	CHA	5	5	FINES_PERIPHYTON	VAL_ALG	5.7	0.57	0.1	AMP	GAM	9	9	11	0.0403		0.0405	NA	0.0002
2009-02-11	CHA	5	5	FINES_PERIPHYTON	VAL_ALG	5.7	0.57	0.1	INS	TRILA	1	1	13	0.0387		0.0388	NA	0.0001
2009-02-11	CHA	5	5	FINES_PERIPHYTON	VAL_ALG	5.7	0.57	0.1	INS	CHILA	11	11	14	0.0405		0.0397	NA	NA
2009-02-11	CHA	5	5	FINES_PERIPHYTON	VAL_ALG	5.7	0.57	0.1	ISO	MNARE	10	10	15	0.0404		0.0406	NA	0.0002
2009-02-11	CHA	5	5	FINES_PERIPHYTON	VAL_ALG	5.7	0.57	0.1	TAN	HAGRA	4	4	12	0.0396		0.0401	NA	0.0005
2009-02-11	CHA	5	5	SAV	VAL_ALG	14.2	1.42	0.1	ACA		2	2	7	0.0392		0.0399	NA	0.0007
2009-02-11	CHA	5	5	SAV	VAL_ALG	14.2	1.42	0.1	AMP	GAM	1	1	10	0.0394		0.0398	NA	0.0004
2009-02-11	CHA	5	5	SAV	VAL_ALG	14.2	1.42	0.1	INS	CHILA	4	4	6	0.0388		0.039	NA	0.0002
2009-02-11	CHA	5	5	SAV	VAL_ALG	14.2	1.42	0.1	INS	TRILA	1	1	8	0.0384		0.0386	NA	0.0002
2009-02-11	CHA	5	5	SAV	VAL_ALG	14.2	1.42	0.1	TAN	HAGRA	1	1	9	0.0401		0.0403	NA	0.0002
2009-02-11	CHA	5	5	WHITEPAN	VAL_ALG	1	1	1	ACA		16	16	2	0.0391		0.0424	NA	0.0033
2009-02-11	CHA	5	5	WHITEPAN	VAL_ALG	1	1	1	AMP	GAM	40	40	1	0.0391		0.0487	NA	0.0096
2009-02-11	CHA	5	5	WHITEPAN	VAL_ALG	1	1	1	INS	CHILA	59	50	4	0.0443		0.0456	NA	0.0013
2009-02-11	CHA	5	5	WHITEPAN	VAL_ALG	1	1	1	INS	STRLA	3	3	5	0.0384		0.0392	NA	0.0008
2009-02-11	CHA	5	5	WHITEPAN	VAL_ALG	1	1	1	INS	LEPLA	1	1	7518	1.3225	1.3824	1.3263	0.0599	0.0038
2009-02-11	CHA	5	5	WHITEPAN	VAL_ALG	1	1	1	INS	TRILA	1	1					NA	NA
2009-02-11	CHA	5	5	WHITEPAN	VAL_ALG	1	1	1	POL		1	1					NA	NA
2009-02-11	CHA	5	5	WHITEPAN	VAL_ALG	1	1	1	TAN	HAGRA	10	10	3	0.0397		0.0406	NA	0.0009
2009-02-11	CHA	8	3	FINES_PERIPHYTON	ALG	12.8	1.3	0.101562	COP		3						NA	NA
2009-02-11	CHA	8	3	FINES_PERIPHYTON	ALG	12.8	1.3	0.101562	GAS		7	7	797	0.0978		0.0956	NA	NA
2009-02-11	CHA	8	3	FINES_PERIPHYTON	ALG	12.8	1.3	0.101562	INS	CHILA	1						NA	NA
2009-02-11	CHA	8	3	FINES_PERIPHYTON	ALG	12.8	1.3	0.101562	INS	TRILA	1	1	791	0.0956		0.0939	NA	NA
2009-02-11	CHA	8	3	FINES_PERIPHYTON	ALG	12.8	1.3	0.101562	ISO		4	4	771	0.1066			NA	NA
2009-02-11	CHA	8	3	FINES_PERIPHYTON	ALG	12.8	1.3	0.101562	OST		5						NA	NA
2009-02-11	CHA	8	3	SAV	ALG	49.8	5	0.100402	NONE								NA	NA
2009-02-11	CHA	8	3	WHITEPAN	ALG	1	1	1	AMP		4	4	794	0.0961			NA	NA
2009-02-11	CHA	8	3	WHITEPAN	ALG	1	1	1	AMP	GAM	12	12	786	0.0816		0.0815	NA	NA
2009-02-11	CHA	8	3	WHITEPAN	ALG	1	1	1	GAS		110	50	790	0.0977		0.1393	NA	0.0416
2009-02-11	CHA	8	3	WHITEPAN	ALG	1	1	1	INS	CERLA	6	6	793	0.088			NA	NA
2009-02-11	CHA	8	3	WHITEPAN	ALG	1	1	1	INS	TRILA	1	1	798	0.08			NA	NA
2009-02-11	CHA	8	3	WHITEPAN	ALG	1	1	1	ISO		44	44	799	0.0908		0.0881	NA	NA
2009-02-11	CHA	8	3	WHITEPAN	ALG	1	1	1	OST		17						NA	NA
2009-02-11	CHA	8	3	WHITEPAN	ALG	1	1	1	DEC	PAL	1	1	6485	1.2795		1.2921	NA	0.0126
2009-02-11	CHA	8	3	WHITEPAN	ALG	1	1	1	DEC	MYS	1	1	800	0.0966		0.095	NA	NA
2009-02-11	CHA	8	3	WHITEPAN	ALG	1	1	1	TAN		1						NA	NA
2009-02-11	CHA	8	4	FINES_PERIPHYTON	ALG	4.6	0.5	0.108696	AMP	GAM	1						NA	NA
2009-02-11	CHA	8	4	FINES_PERIPHYTON	ALG	4.6	0.5	0.108696	COP		9						NA	NA
2009-02-11	CHA	8	4	FINES_PERIPHYTON	ALG	4.6	0.5	0.108696	GAS		2	2	703	0.0874			NA	NA
2009-02-11	CHA	8	4	SAV	ALG	21.8	2.2	0.100917	NONE								NA	NA
2009-02-11	CHA	8	4	WHITEPAN	ALG	1	1	1	AMP		8	8	708	0.0959			NA	NA
2009-02-11	CHA	8	4	WHITEPAN	ALG	1	1	1	AMP	GAM	37	37	634	0.0968		0.0968	NA	0
2009-02-11	CHA	8	4	WHITEPAN	ALG	1	1	1	GAS		12	12	735	0.0988		0.1006	NA	0.0018
2009-02-11	CHA	8	4	WHITEPAN	ALG	1	1	1	INS	CHILA	6	6	670	0.0879			NA	NA
2009-02-11	CHA	8	4	WHITEPAN	ALG	1	1	1	OST		5						NA	NA
2009-02-11	CHA	8	4	WHITEPAN	ALG	1	1	1	DEC	MYS	1	1	739	0.0964			NA	NA
2009-02-11	CHA	8	5	FINES_PERIPHYTON	ALG	10.2	1	0.0980392	AMP	GAM	1	1	21	0.0344		0.0343	NA	NA
2009-02-11	CHA	8	5	FINES_PERIPHYTON	ALG	10.2	1	0.0980392	COP		2						NA	NA
2009-02-11	CHA	8	5	FINES_PERIPHYTON	ALG	10.2	1	0.0980392	GAS		4	4	39	0.0337		0.0342	NA	0.0005
2009-02-11	CHA	8	5	FINES_PERIPHYTON	ALG	12.9	1.29	0.1	AMP	GAM	2						NA	NA
2009-02-11	CHA	8	5	FINES_PERIPHYTON	ALG	12.9	1.29	0.1	COP		7						NA	NA
2009-02-11	CHA	8	5	FINES_PERIPHYTON	ALG	12.9	1.29	0.1	GAS		4	4	773	0.0753		0.0765	NA	0.0012
2009-02-11	CHA	8	5	FINES_PERIPHYTON	ALG	12.9	1.29	0.1	ISO		2						NA	NA
2009-02-11	CHA	8	5	FINES_PERIPHYTON	ALG	13.05	1.3	0.0996169	ACA		1	1	43	0.0377	0.038	0.0373	0.0003	NA
2009-02-11	CHA	8	5	FINES_PERIPHYTON	ALG	13.05	1.3	0.0996169	AMP	GAM	3	3	55	0.0341	0.0335	0.034	NA	NA
2009-02-11	CHA	8	5	FINES_PERIPHYTON	ALG	13.05	1.3	0.0996169	BIV	CLAM	1	1	2	0.035	0.0351	0.0352	0.0001	0.0002
2009-02-11	CHA	8	5	FINES_PERIPHYTON	ALG	13.05	1.3	0.0996169	CLA		3	3	35	0.0344	0.0344	0.0348	0	0.0004
2009-02-11	CHA	8	5	FINES_PERIPHYTON	ALG	13.05	1.3	0.0996169	COP		14	14	47	0.0333	0.0425	0.0417	0.0092	0.0084
2009-02-11	CHA	8	5	FINES_PERIPHYTON	ALG	13.05	1.3	0.0996169	GAS		14	8	78	0.0336	0.035	0.0352	0.0014	0.0016
2009-02-11	CHA	8	5	FINES_PERIPHYTON	ALG	13.05	1.3	0.0996169	ISO		3	3	30	0.0347	0.0346	0.0342	NA	NA
2009-02-11	CHA	8	5	FINES_PERIPHYTON	ALG	13.05	1.3	0.0996169	NEM		3	3	70	0.0344	0.0339	0.0345	NA	0.0001
2009-02-11	CHA	8	5	FINES_PERIPHYTON	ALG	13.05	1.3	0.0996169	OST		45	12	22	0.0337	0.0365	0.0336	0.0028	NA
2009-02-11	CHA	8	5	FINES_PERIPHYTON	ALG	30.6	3.6	0.117647	AMP	GAM	9	9	67	0.034		0.0338	NA	NA
2009-02-11	CHA	8	5	FINES_PERIPHYTON	ALG	30.6	3.6	0.117647	BIV	CLAM	2	2	32	0.0338		0.0348	NA	0.001
2009-02-11	CHA	8	5	FINES_PERIPHYTON	ALG	30.6	3.6	0.117647	COP		3	3	85	0.0347		0.0345	NA	NA
2009-02-11	CHA	8	5	FINES_PERIPHYTON	ALG	30.6	3.6	0.117647	GAS		19	19	17	0.0342		0.036	NA	0.0018
2009-02-11	CHA	8	5	FINES_PERIPHYTON	ALG	30.6	3.6	0.117647	OST		6	6	60	0.0347		0.0349	NA	0.0002
2009-02-11	CHA	8	5	SAV	ALG	37.9	3.79	0.1	AMP	GAM	1	1	82	0.0342	0.0361	0.0348	0.0019	0.0006
2009-02-11	CHA	8	5	SAV	ALG	37.9	3.79	0.1	INS	CHIPU	1	1	69	0.0341	0.0348	0.0345	0.0007	0.0004
2009-02-11	CHA	8	5	SAV	ALG	59.4	5.9	0.0993266	AMP	GAM	1	1	5	0.0338		0.0354	NA	0.0016
2009-02-11	CHA	8	5	SAV	ALG	80.2	8	0.0997506	NONE								NA	NA
2009-02-11	CHA	8	5	SAV	ALG	145.8	14.4	0.0987654	AMP	GAM	3	3	10	0.0338		0.0355	NA	0.0017
2009-02-11	CHA	8	5	SAV	ALG	145.8	14.4	0.0987654	GAS		1	1	19	0.034		0.034	NA	0
2009-02-11	CHA	8	5	SAV	ALG	145.8	14.4	0.0987654	ISO	MNARE	1	1	50	0.0347		0.0349	NA	0.0002
2009-02-11	CHA	8	5	WHITEPAN	ALG	1	1	1	ACA		1	1	48	0.0388	0.0386	0.0389	NA	0.0001
2009-02-11	CHA	8	5	WHITEPAN	ALG	1	1	1	AMP		13	13	33	0.0348		0.0356	NA	0.0008
2009-02-11	CHA	8	5	WHITEPAN	ALG	1	1	1	AMP	CPMLO	6	6	747	0.0926		0.1005	NA	0.0079
2009-02-11	CHA	8	5	WHITEPAN	ALG	1	1	1	AMP	GRABO	7	7	7	0.0335	0.0438	0.0422	0.0103	0.0087
2009-02-11	CHA	8	5	WHITEPAN	ALG	1	1	1	AMP	GAM	42	42	769	0.0953		0.1124	NA	0.0171
2009-02-11	CHA	8	5	WHITEPAN	ALG	1	1	1	AMP	GAM	52	50	53	0.0349	0.0661	0.0553	0.0312	0.0204
2009-02-11	CHA	8	5	WHITEPAN	ALG	1	1	1	AMP	GAM	64	50	27	0.034		0.0456	NA	0.0116
2009-02-11	CHA	8	5	WHITEPAN	ALG	1	1	1	AMP	GAM	27	27	7209	1.335		1.3433	NA	0.0083
2009-02-11	CHA	8	5	WHITEPAN	ALG	1	1	1	BIV	CLAM	8	8	75	0.0345	0.0417	0.0393	0.0072	0.0048
2009-02-11	CHA	8	5	WHITEPAN	ALG	1	1	1	COP		2						NA	NA
2009-02-11	CHA	8	5	WHITEPAN	ALG	1	1	1	GAS		48	48	759	0.0961		0.1195	NA	0.0234
2009-02-11	CHA	8	5	WHITEPAN	ALG	1	1	1	GAS		106	50	24	0.0343	0.1055	0.0785	0.0712	0.0442
2009-02-11	CHA	8	5	WHITEPAN	ALG	1	1	1	GAS		58	50	63	0.0344		0.0656	NA	0.0312
2009-02-11	CHA	8	5	WHITEPAN	ALG	1	1	1	GAS		44	44	7207	1.3378		1.3661	NA	0.0283
2009-02-11	CHA	8	5	WHITEPAN	ALG	1	1	1	INS	CHILA	12	12	694	0.0832		0.0856	NA	0.0024
2009-02-11	CHA	8	5	WHITEPAN	ALG	1	1	1	INS	CHILA	25	25	20	0.0343	0.0398	0.0359	0.0055	0.0016
2009-02-11	CHA	8	5	WHITEPAN	ALG	1	1	1	INS	CHILA	7	7	79	0.0335		0.0411	NA	0.0076
2009-02-11	CHA	8	5	WHITEPAN	ALG	1	1	1	INS	CHILA	6	6	37	0.0355		0.0346	NA	NA
2009-02-11	CHA	8	5	WHITEPAN	ALG	1	1	1	INS		1	1	61	0.0336	0.034	0.0341	0.0004	0.0005
2009-02-11	CHA	8	5	WHITEPAN	ALG	1	1	1	ISO		11	11	774	0.088		0.0898	NA	0.0018
2009-02-11	CHA	8	5	WHITEPAN	ALG	1	1	1	ISO		1	1	26	0.0335	0.0337	0.0336	0.0002	0.0001
2009-02-11	CHA	8	5	WHITEPAN	ALG	1	1	1	ISO		3	3	68	0.0347		0.0342	NA	NA
2009-02-11	CHA	8	5	WHITEPAN	ALG	1	1	1	DEC	MUCRB	1	1	7206	1.3411		1.4609	NA	0.1198
2009-02-11	CHA	8	5	WHITEPAN	ALG	1	1	1	DEC	MUCRB	2	2	79	0.0335		0.0344	NA	0.0009
2009-02-11	CHA	8	5	WHITEPAN	ALG	1	1	1	OST		2						NA	NA
2009-02-11	CHA	8	5	WHITEPAN	ALG	1	1	1	POL		5	5	45	0.0347	0.0375	0.0354	0.0028	0.0007
2009-02-11	CHA	8	5	WHITEPAN	ALG	1	1	1	DEC	PAL	2	2	7176	1.3367		1.3803	NA	0.0436
2009-02-11	CHA	8	5	WHITEPAN	ALG	1	1	1	DEC	MYS	1	1	74	0.0348	0.0342	0.0343	NA	NA
2009-02-11	CHA	8	5	WHITEPAN	ALG	1	1	1	DEC	MYS	1	1	72	0.0337		0.034	NA	0.0003
2009-07-21	CHA	1	5	FINES_PERIPHYTON	MYR	16.6	0.8	0.0481928	AMP		2						NA	NA
2009-07-21	CHA	1	5	FINES_PERIPHYTON	MYR	16.6	0.8	0.0481928	COP		2						NA	NA
2009-07-21	CHA	1	5	FINES_PERIPHYTON	MYR	16.6	0.8	0.0481928	INS	CHILA	8						NA	NA
2009-07-21	CHA	1	5	FINES_PERIPHYTON	MYR	16.6	0.8	0.0481928	ISO		1						NA	NA
2009-07-21	CHA	1	5	FINES_PERIPHYTON	MYR	16.6	0.8	0.0481928	NEM		1						NA	NA
2009-07-21	CHA	1	5	FINES_PERIPHYTON	MYR	16.6	0.8	0.0481928	OLI		1						NA	NA
2009-07-21	CHA	1	5	FINES_PERIPHYTON	MYR	16.6	0.8	0.0481928	OST		8						NA	NA
2009-07-21	CHA	1	5	SAV	MYR	116.5	5.7	0.048927	INS	CHILA	2						NA	NA
2009-07-21	CHA	1	5	WHITEPAN	MYR	1	1	1	AMP		3	3	4951	1.2875	1.2977	1.2883	0.0102	0.0008
2009-07-21	CHA	1	5	WHITEPAN	MYR	1	1	1	GAS		7	7	4952	1.2831	1.323	1.3047	0.0399	0.0216
2009-07-21	CHA	1	5	WHITEPAN	MYR	1	1	1	INS	CHILA	5	5	4885	1.2777	1.3187	1.2783	0.041	0.0006
2009-07-21	CHA	1	5	WHITEPAN	MYR	1	1	1	INS		4	4	4873	1.2925	1.3199	1.2951	0.0274	0.0026
2009-07-21	CHA	1	5	WHITEPAN	MYR	1	1	1	ISO		1	1	4950	1.2858	1.2883	1.2863	0.0025	0.0005
2009-07-21	CHA	1	5	WHITEPAN	MYR	1	1	1	DEC	PAL	1	1	4884	1.2859	1.2924	1.2867	0.0065	0.0008
2009-07-21	CHA	1.5	3	FINES_PERIPHYTON	VAL	4.5	0.8	0.177778	COP		1						NA	NA
2009-07-21	CHA	1.5	3	FINES_PERIPHYTON	VAL	4.5	0.8	0.177778	INS	CHILA	7						NA	NA
2009-07-21	CHA	1.5	3	FINES_PERIPHYTON	VAL	4.5	0.8	0.177778	OST		1						NA	NA
2009-07-21	CHA	1.5	3	SAV	VAL	29.2	3	0.10274	NONE								NA	NA
2009-07-21	CHA	1.5	3	WHITEPAN	VAL	1	1	1	INS	CHILA	6	6	4872	1.2751	1.2787	1.2754	0.0036	0.0003
2009-07-21	CHA	4.5	3	FINES_PERIPHYTON	NAJ	10	1.4	0.14	ACA		1						NA	NA
2009-07-21	CHA	4.5	3	FINES_PERIPHYTON	NAJ	10	1.4	0.14	AMP		3						NA	NA
2009-07-21	CHA	4.5	3	FINES_PERIPHYTON	NAJ	10	1.4	0.14	BIV		1						NA	NA
2009-07-21	CHA	4.5	3	FINES_PERIPHYTON	NAJ	10	1.4	0.14	COP		60						NA	NA
2009-07-21	CHA	4.5	3	FINES_PERIPHYTON	NAJ	10	1.4	0.14	GAS		8						NA	NA
2009-07-21	CHA	4.5	3	FINES_PERIPHYTON	NAJ	10	1.4	0.14	INS	CHILA	10						NA	NA
2009-07-21	CHA	4.5	3	FINES_PERIPHYTON	NAJ	10	1.4	0.14	INS		6						NA	NA
2009-07-21	CHA	4.5	3	FINES_PERIPHYTON	NAJ	10	1.4	0.14	ISO		6						NA	NA
2009-07-21	CHA	4.5	3	FINES_PERIPHYTON	NAJ	10	1.4	0.14	OST		16						NA	NA
2009-07-21	CHA	4.5	3	FINES_PERIPHYTON	NAJ	10	1.4	0.14	TAN		6						NA	NA
2009-07-21	CHA	4.5	3	SAV	NAJ	11.8	1.2	0.101695	COP		1						NA	NA
2009-07-21	CHA	4.5	3	SAV	NAJ	11.8	1.2	0.101695	INS	CHILA	2						NA	NA
2009-07-21	CHA	4.5	3	SAV	NAJ	11.8	1.2	0.101695	INS		1						NA	NA
2009-07-21	CHA	4.5	3	WHITEPAN	NAJ	1	1	1	AMP		26	26	2	1.2918	1.338	1.3007	0.0462	0.0089
2009-07-21	CHA	4.5	3	WHITEPAN	NAJ	1	1	1	GAS		40	40	4	1.2886	1.4223	1.3409	0.1337	0.0523
2009-07-21	CHA	4.5	3	WHITEPAN	NAJ	1	1	1	INS	CHILA	8	8	3	1.2887	1.297	1.2893	0.0083	0.0006
2009-07-21	CHA	4.5	3	WHITEPAN	NAJ	1	1	1	INS		3	3	6	1.2882	1.3413	1.2959	0.0531	0.0077
2009-07-21	CHA	4.5	3	WHITEPAN	NAJ	1	1	1	ISO		28	28	1	1.2849	1.341	1.2991	0.0561	0.0142
2009-07-21	CHA	4.5	3	WHITEPAN	NAJ	1	1	1	DEC	PAL	2	2	5	1.2878	1.3398	1.296	0.052	0.0082
2009-07-21	CHA	4.5	3	WHITEPAN	NAJ	1	1	1	TAN		3	3	8	1.286	1.2868	1.2866	0.0008	0.0006
2009-07-21	CHA	5	3	FINES_PERIPHYTON	VAL_NAJ	8	0.8	0.1	ACA		1						NA	NA
2009-07-21	CHA	5	3	FINES_PERIPHYTON	VAL_NAJ	8	0.8	0.1	COP		16						NA	NA
2009-07-21	CHA	5	3	FINES_PERIPHYTON	VAL_NAJ	8	0.8	0.1	GAS		2						NA	NA
2009-07-21	CHA	5	3	FINES_PERIPHYTON	VAL_NAJ	8	0.8	0.1	INS	CHILA	4						NA	NA
2009-07-21	CHA	5	3	FINES_PERIPHYTON	VAL_NAJ	8	0.8	0.1	NEM		9						NA	NA
2009-07-21	CHA	5	3	FINES_PERIPHYTON	VAL_NAJ	8	0.8	0.1	OST		27						NA	NA
2009-07-21	CHA	5	3	SAV	VAL_NAJ	31.1	1.5	0.0482315	OST		1						NA	NA
2009-07-21	CHA	5	3	WHITEPAN	VAL_NAJ	1	1	1	INS	CHILA	2	2	4946	1.2748	1.289	1.2742	0.0142	NA
2009-07-21	CHA	5	3	WHITEPAN	VAL_NAJ	1	1	1	DEC	PAL	7	7	4947	1.266	1.7793	1.3588	0.5133	0.0928
2009-08-10	CHA	1	1	FINES_PERIPHYTON	VAL	14.1	1.4	0.0992908	AMP		5	4	F16	0.08587		0.086929	NA	0.001059
2009-08-10	CHA	1	1	FINES_PERIPHYTON	VAL	14.1	1.4	0.0992908	COP		53	26	F21	0.093713		0.094508	NA	0.000795
2009-08-10	CHA	1	1	FINES_PERIPHYTON	VAL	14.1	1.4	0.0992908	GAS		1	1	78D	0.085078		0.08637	NA	0.001292
2009-08-10	CHA	1	1	FINES_PERIPHYTON	VAL	14.1	1.4	0.0992908	INS	CHILA	11	9	F8	0.082474		0.083375	NA	0.000901
2009-08-10	CHA	1	1	FINES_PERIPHYTON	VAL	14.1	1.4	0.0992908	NEM		48	10	F22	0.094001		0.094828	NA	0.000827
2009-08-10	CHA	1	1	FINES_PERIPHYTON	VAL	14.1	1.4	0.0992908	OST		35	18	F19	0.100788		0.102118	NA	0.00133
2009-08-10	CHA	1	1	FINES_PERIPHYTON	VAL	14.1	1.4	0.0992908	POL		25	15	F7	0.079319		0.080148	NA	0.000829
2009-08-10	CHA	1	1	FINES_PERIPHYTON	VAL	14.1	1.4	0.0992908	TAN		4	4	78F	0.080224		0.081669	NA	0.001445
2009-08-10	CHA	1	1	SAV	VAL	131	6.5	0.0496183	INS	CHILA	3	3	F23	0.098194		0.09734	NA	NA
2009-08-10	CHA	1	1	SAV	VAL	131	6.5	0.0496183	ISO		1	1	F25	0.105806		0.106671	NA	0.000865
2009-08-10	CHA	1	1	WHITEPAN	VAL	1	1	1	AMP		13	13	F5	0.090811		0.094072	NA	0.003261
2009-08-10	CHA	1	1	WHITEPAN	VAL	1	1	1	AMP	GAM	65	65	F24	0.102051		0.122325	NA	0.020274
2009-08-10	CHA	1	1	WHITEPAN	VAL	1	1	1	GAS		7	7	F27	0.104483		0.114287	NA	0.009804
2009-08-10	CHA	1	1	WHITEPAN	VAL	1	1	1	INS	CHILA	13	13	F6	0.084522		0.085801	NA	0.001279
2009-08-10	CHA	1	1	WHITEPAN	VAL	1	1	1	INS	STRLA	3	3	9	0.09661		0.098303	NA	0.001693
2009-08-10	CHA	1	1	WHITEPAN	VAL	1	1	1	ISO	CASOV	4	4	F10	0.098532		0.100936	NA	0.002404
2009-08-10	CHA	1	1	WHITEPAN	VAL	1	1	1	POL		2	2	11	0.092906		0.093938	NA	0.001032
2009-08-10	CHA	1	1	WHITEPAN	VAL	1	1	1	DEC	PAL	5	5	5590	1.2816	2.5438	1.5676	1.2622	0.286
2009-08-10	CHA	1	1	WHITEPAN	VAL	1	1	1	TAN		12	12	F13	0.091706		0.09528	NA	0.003574
2009-08-10	CHA	1	2	FINES_PERIPHYTON	VAL	9.1	0.9	0.0989011	ACA		5	5	39	0.075808		0.07616	NA	0.000352
2009-08-10	CHA	1	2	FINES_PERIPHYTON	VAL	9.1	0.9	0.0989011	AMP		1	1	31	0.081263		0.081803	NA	0.00054
2009-08-10	CHA	1	2	FINES_PERIPHYTON	VAL	9.1	0.9	0.0989011	INS	CHILA	1	1	33	0.079945		0.073478	NA	NA
2009-08-10	CHA	1	2	FINES_PERIPHYTON	VAL	9.1	0.9	0.0989011	INS	CHIPU	1	1	49	0.102265		0.102704	NA	0.000439
2009-08-10	CHA	1	2	FINES_PERIPHYTON	VAL	9.1	0.9	0.0989011	POL		4	4	41	0.092114		0.092909	NA	0.000795
2009-08-10	CHA	1	2	SAV	VAL	38.1	3.9	0.102362	INS	CHILA	2	2	78A	0.091004		0.091503	NA	0.000499
2009-08-10	CHA	1	2	WHITEPAN	VAL	1	1	1	AMP		3	3	48	0.101184		0.101878	NA	0.000694
2009-08-10	CHA	1	2	WHITEPAN	VAL	1	1	1	AMP	GAM	3	3	40	0.083101		0.084318	NA	0.001217
2009-08-10	CHA	1	2	WHITEPAN	VAL	1	1	1	INS	CHILA	11	11	78C	0.085582		0.08751	NA	0.001928
2009-08-10	CHA	1	2	WHITEPAN	VAL	1	1	1	INS	CHIPU	1	1	78B	0.090547		0.091682	NA	0.001135
2009-08-10	CHA	1	2	WHITEPAN	VAL	1	1	1	INS	STRLA	2	2	78E	0.095714		0.097218	NA	0.001504
2009-08-10	CHA	1	2	WHITEPAN	VAL	1	1	1	TAN		2	2	43	0.090614		0.091213	NA	0.000599
2009-08-10	CHA	1	3	FINES_PERIPHYTON	VAL	4.4	0.4	0.0909091	ACA		1	1	185	0.089794	0.09186	0.090565	0.002066	0.000771
2009-08-10	CHA	1	3	FINES_PERIPHYTON	VAL	4.4	0.4	0.0909091	COP		6	6	168	0.09578		0.096542	NA	0.000762
2009-08-10	CHA	1	3	FINES_PERIPHYTON	VAL	4.4	0.4	0.0909091	GAS		2	2	181	0.091375	0.09338	0.092206	0.002005	0.000831
2009-08-10	CHA	1	3	FINES_PERIPHYTON	VAL	4.4	0.4	0.0909091	INS	CHILA	2	2	169	0.093198	0.0958	0.094082	0.002602	0.000884
2009-08-10	CHA	1	3	FINES_PERIPHYTON	VAL	4.4	0.4	0.0909091	OST		2	2	186	0.092161	0.09539	0.093865	0.003229	0.001704
2009-08-10	CHA	1	3	SAV	VAL	44	2.2	0.05	INS	CHILA	1	1	171	0.094828	0.097127	0.095368	0.002299	0.00054
2009-08-10	CHA	1	3	SAV	VAL	44	2.2	0.05	TAN		1	1	172	0.085585	0.08845	0.086309	0.002865	0.000724
2009-08-10	CHA	1	3	WHITEPAN	VAL	1	1	1	AMP	GAM	1	1	180	0.08927	0.091387	0.090093	0.002117	0.000823
2009-08-10	CHA	1	3	WHITEPAN	VAL	1	1	1	GAS		6	6	184	0.083522	0.09801	0.090847	0.014488	0.007325
2009-08-10	CHA	1	3	WHITEPAN	VAL	1	1	1	INS	CHILA	9	9	187	0.08884	0.09473	0.08981	0.00589	0.00097
2009-08-10	CHA	1	3	WHITEPAN	VAL	1	1	1	POL		2	2	183	0.0809	0.08326	0.081559	0.00236	0.000659
2009-08-10	CHA	1	4	FINES_PERIPHYTON	VAL	5.4	0.6	0.111111	ACA		3	3	76D	0.095335		0.095191	NA	NA
2009-08-10	CHA	1	4	FINES_PERIPHYTON	VAL	5.4	0.6	0.111111	AMP	GAM	2	2	76A	0.095992	0.096643	0.096035	0.000651	4.3e-05
2009-08-10	CHA	1	4	FINES_PERIPHYTON	VAL	5.4	0.6	0.111111	COP		58	43	76E	0.070519		0.07051	NA	NA
2009-08-10	CHA	1	4	FINES_PERIPHYTON	VAL	5.4	0.6	0.111111	INS	CHILA	3	3	76B	0.106112	0.106905	0.106104	0.000793	NA
2009-08-10	CHA	1	4	FINES_PERIPHYTON	VAL	5.4	0.6	0.111111	NEM		1	1	76G	0.091605		0.090581	NA	NA
2009-08-10	CHA	1	4	FINES_PERIPHYTON	VAL	5.4	0.6	0.111111	OST		12	10	76F	0.070499		0.07024	NA	NA
2009-08-10	CHA	1	4	FINES_PERIPHYTON	VAL	5.4	0.6	0.111111	POL		9	5	76C	0.09908		0.099031	NA	NA
2009-08-10	CHA	1	4	FINES_PERIPHYTON	VAL	5.4	0.6	0.111111	TAN		1	1	76H	0.089919	0.089682	0.089755	NA	NA
2009-08-10	CHA	1	4	SAV	VAL	0.2			NONE								NA	NA
2009-08-10	CHA	1	4	SAV	VAL	41.6	4.2	0.100962	INS	CHILA	5	5	75A	0.09407	0.096843	0.094502	0.002773	0.000432
2009-08-10	CHA	1	4	WHITEPAN	VAL	1	1	1	AMP		1	1	74L	0.075605	0.076559	0.075478	0.000954	NA
2009-08-10	CHA	1	4	WHITEPAN	VAL	1	1	1	AMP	GAM	25	25	74B	0.086215	0.09501	0.088533	0.008795	0.002318
2009-08-10	CHA	1	4	WHITEPAN	VAL	1	1	1	GAS		1	1	74F	0.091042	0.09249	0.091378	0.001448	0.000336
2009-08-10	CHA	1	4	WHITEPAN	VAL	1	1	1	INS	CHILA	24	24	74D	0.078962	0.083378	0.079756	0.004416	0.000794
2009-08-10	CHA	1	4	WHITEPAN	VAL	1	1	1	INS	TRILA	1	1	74G	0.0853	0.08574	0.085201	0.00044	NA
2009-08-10	CHA	1	4	WHITEPAN	VAL	1	1	1	DEC	PAL	1	1	74A	0.079241	0.11142	0.08643	0.032179	0.007189
2009-08-10	CHA	1	4	WHITEPAN	VAL	1	1	1	TAN		2	2	74E	0.08042	0.081925	0.08065	0.001505	0.00023
2009-08-10	CHA	1	5	FINES_PERIPHYTON	VAL_MYR	11.4	1.2	0.105263	ACA		1						NA	NA
2009-08-10	CHA	1	5	FINES_PERIPHYTON	VAL_MYR	11.4	1.2	0.105263	AMP		3						NA	NA
2009-08-10	CHA	1	5	FINES_PERIPHYTON	VAL_MYR	11.4	1.2	0.105263	COP		225						NA	NA
2009-08-10	CHA	1	5	FINES_PERIPHYTON	VAL_MYR	11.4	1.2	0.105263	INS	CHILA	29						NA	NA
2009-08-10	CHA	1	5	FINES_PERIPHYTON	VAL_MYR	11.4	1.2	0.105263	INS		1						NA	NA
2009-08-10	CHA	1	5	FINES_PERIPHYTON	VAL_MYR	11.4	1.2	0.105263	ISO	CASOV	3						NA	NA
2009-08-10	CHA	1	5	FINES_PERIPHYTON	VAL_MYR	11.4	1.2	0.105263	OST		22						NA	NA
2009-08-10	CHA	1	5	FINES_PERIPHYTON	VAL_MYR	11.4	1.2	0.105263	POL		11						NA	NA
2009-08-10	CHA	1	5	FINES_PERIPHYTON	VAL_MYR	11.4	1.2	0.105263	SPRING		3						NA	NA
2009-08-10	CHA	1	5	FINES_PERIPHYTON	VAL_MYR	11.4	1.2	0.105263	TAN		7						NA	NA
2009-08-10	CHA	1	5	SAV	MYR	19.6	2.2	0.112245	INS	CHILA	2						NA	NA
2009-08-10	CHA	1	5	SAV	VAL	44.6	4.6	0.103139	INS	CHILA	1						NA	NA
2009-08-10	CHA	1	5	SAV	VAL	44.6	4.6	0.103139	INS		1						NA	NA
2009-08-10	CHA	1	5	WHITEPAN	MYR	1	1	1	AMP		6	6	34	1.292	1.2925	1.2913	0.0005	NA
2009-08-10	CHA	1	5	WHITEPAN	MYR	1	1	1	AMP	GRABO	9	9	28	1.2884	1.3027	1.2892	0.0143	0.0008
2009-08-10	CHA	1	5	WHITEPAN	MYR	1	1	1	AMP	GAM	43	43	19	1.2917	1.3304	1.2957	0.0387	0.004
2009-08-10	CHA	1	5	WHITEPAN	MYR	1	1	1	GAS		6	6	30	1.2761	1.3181	1.2943	0.042	0.0182
2009-08-10	CHA	1	5	WHITEPAN	MYR	1	1	1	INS	CHILA	112	112	29	1.2887	1.3362	1.293	0.0475	0.0043
2009-08-10	CHA	1	5	WHITEPAN	MYR	1	1	1	INS		1	1	26	1.2857	1.2891	1.2855	0.0034	NA
2009-08-10	CHA	1	5	WHITEPAN	MYR	1	1	1	ISO	CASOV	4	4	32	1.2707	1.286	1.2771	0.0153	0.0064
2009-08-10	CHA	1	5	WHITEPAN	MYR	1	1	1	ISO	CYAPO	3	3	33	1.2787	1.2857	1.2787	0.007	0
2009-08-10	CHA	1	5	WHITEPAN	MYR	1	1	1	POL		1	1	35	1.2774	1.2774	1.2771	0	NA
2009-08-10	CHA	1	5	WHITEPAN	MYR	1	1	1	TAN		7	7	31	1.2963	1.3023	1.2962	0.006	NA
2009-08-10	CHA	1.5	1	FINES_PERIPHYTON	MYR	2	0.4	0.2	NONE								NA	NA
2009-08-10	CHA	1.5	1	SAV	MYR	11.4	1.2	0.105263	COP		30	30	5	0.030414		0.3059	NA	0.275486
2009-08-10	CHA	1.5	1	SAV	MYR	11.4	1.2	0.105263	OST		3	3	6	0.028485		0.028637	NA	0.000152
2009-08-10	CHA	1.5	1	WHITEPAN	MYR	1	1	1	AMP	GAM	5	5	0	0.031618		0.03183	NA	0.000212
2009-08-10	CHA	1.5	1	WHITEPAN	MYR	1	1	1	GAS		1	1	1	0.031574		0.032245	NA	0.000671
2009-08-10	CHA	1.5	1	WHITEPAN	MYR	1	1	1	INS	CHILA	31	31	2	0.032429		0.033359	NA	0.00093
2009-08-10	CHA	1.5	1	WHITEPAN	MYR	1	1	1	INS		1	1	3	0.02818		0.028283	NA	0.000103
2009-08-10	CHA	1.5	1	WHITEPAN	MYR	1	1	1	TAN		1	1	4	0.028901		0.028961	NA	6e-05
2009-08-10	CHA	1.5	2	FINES_PERIPHYTON		7	0.7	0.1	COP		12	12	57	0.079265		0.080725	NA	0.00146
2009-08-10	CHA	1.5	2	FINES_PERIPHYTON		7	0.7	0.1	OST		2	2	51	0.095571		0.09744	NA	0.001869
2009-08-10	CHA	1.5	2	SAV		23.7	2.3	0.0970464	NONE								NA	NA
2009-08-10	CHA	1.5	2	WHITEPAN		1	1	1	AMP	GAM	1	1	126	0.079389		0.08096	NA	0.001571
2009-08-10	CHA	1.5	2	WHITEPAN		1	1	1	COP		16	16	55	0.073845		0.075286	NA	0.001441
2009-08-10	CHA	1.5	2	WHITEPAN		1	1	1	INS	CHILA	17	17	61	0.07264		0.074336	NA	0.001696
2009-08-10	CHA	1.5	2	WHITEPAN		1	1	1	INS	TRILA	1	1	132	0.073628		0.074886	NA	0.001258
2009-08-10	CHA	1.5	3	FINES_PERIPHYTON	VAL	5.8	0.8	0.137931	AMP	GAM	1						NA	NA
2009-08-10	CHA	1.5	3	FINES_PERIPHYTON	VAL	5.8	0.8	0.137931	COP		1	1					NA	NA
2009-08-10	CHA	1.5	3	FINES_PERIPHYTON	VAL	5.8	0.8	0.137931	INS	CHILA	9						NA	NA
2009-08-10	CHA	1.5	3	FINES_PERIPHYTON	VAL	5.8	0.8	0.137931	OST		8						NA	NA
2009-08-10	CHA	1.5	3	SAV	VAL	20.2	2	0.0990099	INS	CHILA	1						NA	NA
2009-08-10	CHA	1.5	3	WHITEPAN	VAL	1	1	1	AMP	GRABO	1	1	40	1.2938	1.2964	1.2938	0.0026	0
2009-08-10	CHA	1.5	3	WHITEPAN	VAL	1	1	1	AMP	GAM	6	6	39	1.2797	1.2823	1.2799	0.0026	0.0002
2009-08-10	CHA	1.5	3	WHITEPAN	VAL	1	1	1	GAS		5	5	44	1.2869	1.2989	1.2933	0.012	0.0064
2009-08-10	CHA	1.5	3	WHITEPAN	VAL	1	1	1	INS	CHILA	29	29	42	1.2822	1.2898	1.2831	0.0076	0.0009
2009-08-10	CHA	1.5	3	WHITEPAN	VAL	1	1	1	INS		1	1	43	1.2865	1.287	1.2858	0.0005	NA
2009-08-10	CHA	1.5	3	WHITEPAN	VAL	1	1	1	ISO	CASOV	1	1	47	1.2901	1.2924	1.291	0.0023	0.0009
2009-08-10	CHA	1.5	3	WHITEPAN	VAL	1	1	1	TAN		3	3	41	1.2869	1.2881	1.2864	0.0012	NA
2009-08-10	CHA	1.5	3	WHITEPAN	VAL	1	1	1	COP			38		0.035677		0.03976	NA	0.004083
2009-08-10	CHA	1.5	4	FINES_PERIPHYTON	VAL	12.8	1.2	0.09375	AMP		6						NA	NA
2009-08-10	CHA	1.5	4	FINES_PERIPHYTON	VAL	12.8	1.2	0.09375	COP		58						NA	NA
2009-08-10	CHA	1.5	4	FINES_PERIPHYTON	VAL	12.8	1.2	0.09375	INS	CHILA	13						NA	NA
2009-08-10	CHA	1.5	4	FINES_PERIPHYTON	VAL	12.8	1.2	0.09375	ISO	CASOV	2						NA	NA
2009-08-10	CHA	1.5	4	FINES_PERIPHYTON	VAL	12.8	1.2	0.09375	OLI		2						NA	NA
2009-08-10	CHA	1.5	4	FINES_PERIPHYTON	VAL	12.8	1.2	0.09375	OST		2						NA	NA
2009-08-10	CHA	1.5	4	FINES_PERIPHYTON	VAL	12.8	1.2	0.09375	POL		2						NA	NA
2009-08-10	CHA	1.5	4	SAV	VAL	23.8	2.4	0.10084	NONE								NA	NA
2009-08-10	CHA	1.5	4	WHITEPAN	VAL	1	1	1	AMP		33	33	21	1.2891	1.3226	1.2925	0.0335	0.0034
2009-08-10	CHA	1.5	4	WHITEPAN	VAL	1	1	1	GAS		1	1	25	1.2775	1.2867	1.2811	0.0092	0.0036
2009-08-10	CHA	1.5	4	WHITEPAN	VAL	1	1	1	INS	CHILA	21	21	20	1.2803	1.286	1.2806	0.0057	0.0003
2009-08-10	CHA	1.5	4	WHITEPAN	VAL	1	1	1	ISO	CASOV	1	1	24	1.2961	1.2983	1.2961	0.0022	0
2009-08-10	CHA	1.5	4	WHITEPAN	VAL	1	1	1	POL		1	1	22	1.2852	1.2969	1.2856	0.0117	0.0004
2009-08-10	CHA	1.5	4	WHITEPAN	VAL	1	1	1	TAN		2	2	23	1.2835	1.2891	1.2836	0.0056	0.0001
2009-08-10	CHA	2	2	FINES_PERIPHYTON		13.7	1.3	0.0948905	AMP		3	3	175	0.067057		0.06932	NA	0.002263
2009-08-10	CHA	2	2	FINES_PERIPHYTON		13.7	1.3	0.0948905	COP		114	50	179	0.084547		0.086404	NA	0.001857
2009-08-10	CHA	2	2	FINES_PERIPHYTON		13.7	1.3	0.0948905	INS	CHILA	10	10	192	0.087051		0.088975	NA	0.001924
2009-08-10	CHA	2	2	FINES_PERIPHYTON		13.7	1.3	0.0948905	OST		9	9	178	0.085127		0.086782	NA	0.001655
2009-08-10	CHA	2	2	FINES_PERIPHYTON		13.7	1.3	0.0948905	TAN		9	9	173	0.08962		0.091218	NA	0.001598
2009-08-10	CHA	2	2	SAV		61.7	6	0.0972447	AMP		1	1	123	0.089237		0.09096	NA	0.001723
2009-08-10	CHA	2	2	SAV		61.7	6	0.0972447	INS	CHILA	1	1	125	0.075336		0.07656	NA	0.001224
2009-08-10	CHA	2	2	WHITEPAN		1	1	1	AMP		69	69	85	0.106163		0.115212	NA	0.009049
2009-08-10	CHA	2	2	WHITEPAN		1	1	1	AMP	GAM	2	2	128	0.092362		0.094683	NA	0.002321
2009-08-10	CHA	2	2	WHITEPAN		1	1	1	INS	CHILA	52	52	127	0.103092		0.107914	NA	0.004822
2009-08-10	CHA	2	2	WHITEPAN		1	1	1	INS	CHIPU	1	1	117	0.092203		0.093848	NA	0.001645
2009-08-10	CHA	2	2	WHITEPAN		1	1	1	INS	PLELA	1	1	121	0.085864		0.08735	NA	0.001486
2009-08-10	CHA	2	2	WHITEPAN		1	1	1	INS	STRLA	4	4	120	0.087651		0.090995	NA	0.003344
2009-08-10	CHA	2	2	WHITEPAN		1	1	1	INS	TIPPU	1	1	131	0.090568		0.092077	NA	0.001509
2009-08-10	CHA	2	2	WHITEPAN		1	1	1	TAN		26	26	124	0.077344		0.081642	NA	0.004298
2009-08-10	CHA	2	3	FINES_PERIPHYTON	VAL	10	1.6	0.16	AMP	GAM	1						NA	NA
2009-08-10	CHA	2	3	FINES_PERIPHYTON	VAL	10	1.6	0.16	COP		38						NA	NA
2009-08-10	CHA	2	3	FINES_PERIPHYTON	VAL	10	1.6	0.16	GAS		1						NA	NA
2009-08-10	CHA	2	3	FINES_PERIPHYTON	VAL	10	1.6	0.16	INS	CHILA	19						NA	NA
2009-08-10	CHA	2	3	FINES_PERIPHYTON	VAL	10	1.6	0.16	OST		17						NA	NA
2009-08-10	CHA	2	3	FINES_PERIPHYTON	VAL	10	1.6	0.16	POL		2						NA	NA
2009-08-10	CHA	2	3	FINES_PERIPHYTON	VAL	10	1.6	0.16	TAN		10						NA	NA
2009-08-10	CHA	2	3	SAV	VAL	38.4	3.8	0.0989583	INS	CHILA	2						NA	NA
2009-08-10	CHA	2	3	WHITEPAN	VAL	1	1	1	AMP	GRABO	4	4	13	1.2942	1.3029	1.2952	0.0087	0.001
2009-08-10	CHA	2	3	WHITEPAN	VAL	1	1	1	AMP	GAM	9	9	11	1.2726	1.2782	1.2732	0.0056	0.0006
2009-08-10	CHA	2	3	WHITEPAN	VAL	1	1	1	INS	CHILA	27	27	14	1.275	1.2815	1.2758	0.0065	0.0008
2009-08-10	CHA	2	3	WHITEPAN	VAL	1	1	1	INS		2	2	16	1.2794	1.2809	1.2785	0.0015	NA
2009-08-10	CHA	2	3	WHITEPAN	VAL	1	1	1	ISO	CASOV	2	2	12	1.2898	1.2919	1.2904	0.0021	0.0006
2009-08-10	CHA	2	3	WHITEPAN	VAL	1	1	1	TAN		9	9	15	1.2956	1.3015	1.2968	0.0059	0.0012
2009-08-10	CHA	2	5	FINES_PERIPHYTON	MYR	4	0.4	0.1	COP		84	50	26	0.102724		0.104237	NA	0.001513
2009-08-10	CHA	2	5	FINES_PERIPHYTON	MYR	4	0.4	0.1	INS	CHILA	4	4	2	0.094282	0.097509	0.09577	0.003227	0.001488
2009-08-10	CHA	2	5	FINES_PERIPHYTON	MYR	4	0.4	0.1	OST		3	3	1	0.088874		0.089093	NA	0.000219
2009-08-10	CHA	2	5	FINES_PERIPHYTON	MYR	4	0.4	0.1	TAN		1	1	15	0.088842	0.091625	0.090085	0.002783	0.001243
2009-08-10	CHA	2	5	SAV	MYR	13.2	1.3	0.0984848	NONE								NA	NA
2009-08-10	CHA	2	5	WHITEPAN	MYR	1	1	1	AMP		13	13	12	0.098441	0.101896	0.099684	0.003455	0.001243
2009-08-10	CHA	2	5	WHITEPAN	MYR	1	1	1	AMP	GAM	13	13	28	0.105601	0.126561	0.113321	0.02096	0.00772
2009-08-10	CHA	2	5	WHITEPAN	MYR	1	1	1	GAS		3	3	14	0.087474	0.092301	0.089582	0.004827	0.002108
2009-08-10	CHA	2	5	WHITEPAN	MYR	1	1	1	INS	CHILA	37	37	17	0.087166	0.094917	0.090209	0.007751	0.003043
2009-08-10	CHA	2	5	WHITEPAN	MYR	1	1	1	INS	CHIPU	2	2	18	0.075455	0.078269	0.076382	0.002814	0.000927
2009-08-10	CHA	2	5	WHITEPAN	MYR	1	1	1	POL		5	5	20	0.098255		0.099051	NA	0.000796
2009-08-10	CHA	2	5	WHITEPAN	MYR	1	1	1	TAN		10	10	3	0.08309	0.0883	0.085476	0.00521	0.002386
2009-08-10	CHA	4	1	FINES_PERIPHYTON	ALG	10.2	1	0.0980392	AMP		7						NA	NA
2009-08-10	CHA	4	1	FINES_PERIPHYTON	ALG	10.2	1	0.0980392	COP		47	47		0.035014	0.03504		2.6e-05	NA
2009-08-10	CHA	4	1	FINES_PERIPHYTON	ALG	10.2	1	0.0980392	GAS		3						NA	NA
2009-08-10	CHA	4	1	FINES_PERIPHYTON	ALG	10.2	1	0.0980392	INS	CHILA	8						NA	NA
2009-08-10	CHA	4	1	FINES_PERIPHYTON	ALG	10.2	1	0.0980392	INS		1						NA	NA
2009-08-10	CHA	4	1	FINES_PERIPHYTON	ALG	10.2	1	0.0980392	ISO		1						NA	NA
2009-08-10	CHA	4	1	FINES_PERIPHYTON	ALG	10.2	1	0.0980392	OST		12	12		0.035967	0.036552		0.000585	NA
2009-08-10	CHA	4	1	FINES_PERIPHYTON	ALG	10.2	1	0.0980392	UNK		1						NA	NA
2009-08-10	CHA	4	1	SAV	ALG	80.6	4	0.0496278	INS	CHILA	1	1	0.035677	0.03571			NA	NA
2009-08-10	CHA	4	1	WHITEPAN	ALG	1	1	1	AMP	GRABO	39	39	49	1.2891	1.3283	1.2938	0.0392	0.0047
2009-08-10	CHA	4	1	WHITEPAN	ALG	1	1	1	AMP	GAM	32	32	48	1.2944	1.3387	1.3023	0.0443	0.0079
2009-08-10	CHA	4	1	WHITEPAN	ALG	1	1	1	GAS		133	133	50	1.2926	1.5598	1.4053	0.2672	0.1127
2009-08-10	CHA	4	1	WHITEPAN	ALG	1	1	1	INS	CHILA	37	37	51	1.2839	1.2927	1.2852	0.0088	0.0013
2009-08-10	CHA	4	1	WHITEPAN	ALG	1	1	1	INS	EPHLA	5	5	53	1.2827	1.2914	1.2843	0.0087	0.0016
			1	WHITEPAN	ALG	1	1	1	INS	TRILA	1						NA	NA
2009-08-10	CHA	4	1	WHITEPAN	ALG	1	1	1	ISO	CASOV	4	4	52	1.2886	1.29	1.2883	0.0014	NA
2009-08-10	CHA	4	1	WHITEPAN	ALG	1	1	1	POL		3	3		0.035859		0.035896	NA	3.7e-05
2009-08-10	CHA	4	1	WHITEPAN	ALG	1	1	1	TAN		2	2	TAN	0.03604			NA	NA
2009-08-10	CHA	4	2	FINES_PERIPHYTON	ALG	8.1	0.8	0.0987654	AMP		6	5	29	0.081654		0.082715	NA	0.001061
2009-08-10	CHA	4	2	FINES_PERIPHYTON	ALG	8.1	0.8	0.0987654	COP		1	1	60	0.076226		0.076533	NA	0.000307
2009-08-10	CHA	4	2	FINES_PERIPHYTON	ALG	8.1	0.8	0.0987654	CUM	ALYSP	5	5	50	0.084192		0.084546	NA	0.000354
2009-08-10	CHA	4	2	FINES_PERIPHYTON	ALG	8.1	0.8	0.0987654	GAS		4	3	37	0.07728		0.078209	NA	0.000929
2009-08-10	CHA	4	2	FINES_PERIPHYTON	ALG	8.1	0.8	0.0987654	INS	CHILA	2	2	53	0.086356		0.08651	NA	0.000154
2009-08-10	CHA	4	2	FINES_PERIPHYTON	ALG	8.1	0.8	0.0987654	OST		28	20	34	0.077783		0.079919	NA	0.002136
2009-08-10	CHA	4	2	FINES_PERIPHYTON	ALG	8.1	0.8	0.0987654	POL		2	2	35	0.078211		0.078753	NA	0.000542
2009-08-10	CHA	4	2	FINES_PERIPHYTON	ALG	8.1	0.8	0.0987654	TAN		1	1	62	0.094388		0.09504	NA	0.000652
2009-08-10	CHA	4	2	SAV	ALG	31.2	3	0.0961538	GAS		1	1	47	0.096574		0.097396	NA	0.000822
2009-08-10	CHA	4	2	SAV	ALG	31.2	3	0.0961538	INS	CHILA	1	1	30	0.083474		0.084206	NA	0.000732
2009-08-10	CHA	4	2	WHITEPAN	ALG	1	1	1	AMP		35	35	42	0.097111		0.100524	NA	0.003413
2009-08-10	CHA	4	2	WHITEPAN	ALG	1	1	1	AMP	GAM	8	8	32	0.079916		0.083224	NA	0.003308
2009-08-10	CHA	4	2	WHITEPAN	ALG	1	1	1	GAS		47	47	36	0.081345		0.135202	NA	0.053857
2009-08-10	CHA	4	2	WHITEPAN	ALG	1	1	1	INS	CHILA	28	28	44	0.08559		0.087456	NA	0.001866
2009-08-10	CHA	4	2	WHITEPAN	ALG	1	1	1	INS	CHIPU	2	2	45	0.084078		0.084444	NA	0.000366
2009-08-10	CHA	4	2	WHITEPAN	ALG	1	1	1	ISO		2	2	46	0.081684		0.083023	NA	0.001339
2009-08-10	CHA	4	2	WHITEPAN	ALG	1	1	1	POL		3	3	38	0.077003		0.077944	NA	0.000941
2009-08-10	CHA	4	3	FINES_PERIPHYTON	ALG	7.8	0.8	0.102564	AMP		3	3	79E	0.085083	0.087743	0.08614	0.00266	0.001057
2009-08-10	CHA	4	3	FINES_PERIPHYTON	ALG	7.8	0.8	0.102564	COP		14	10	79F	0.084177		0.084776	NA	0.000599
2009-08-10	CHA	4	3	FINES_PERIPHYTON	ALG	7.8	0.8	0.102564	GAS		13	13	79B	0.084327	0.090258	0.08724	0.005931	0.002913
2009-08-10	CHA	4	3	FINES_PERIPHYTON	ALG	7.8	0.8	0.102564	INS	CHILA	2	2	79C	0.087165	0.089445	0.087881	0.00228	0.000716
2009-08-10	CHA	4	3	FINES_PERIPHYTON	ALG	7.8	0.8	0.102564	OST		23	12	79A	0.077375		0.079014	NA	0.001639
2009-08-10	CHA	4	3	FINES_PERIPHYTON	ALG	7.8	0.8	0.102564	POL		1	1	79D	0.090928		0.09233	NA	0.001402
2009-08-10	CHA	4	3	SAV	ALG	11.2	1.4	0.125	NONE								NA	NA
2009-08-10	CHA	4	3	WHITEPAN	ALG	1	1	1	AMP		23	23	77B	0.082665	0.08468	0.082872	0.002015	0.000207
2009-08-10	CHA	4	3	WHITEPAN	ALG	1	1	1	AMP	GAM	25	25	77F	0.09044	0.145012	0.107621	0.054572	0.017181
2009-08-10	CHA	4	3	WHITEPAN	ALG	1	1	1	GAS		70	70	80	1.3802	1.591	1.504	0.2108	0.1238
2009-08-10	CHA	4	3	WHITEPAN	ALG	1	1	1	INS	CHILA	12	12	77C	0.085517	0.087755	0.085682	0.002238	0.000165
2009-08-10	CHA	4	3	WHITEPAN	ALG	1	1	1	ISO		1	1	77D	0.08439	0.088122	0.085654	0.003732	0.001264
2009-08-10	CHA	4	4	FINES_PERIPHYTON	ALG_MYR	29.4	1.6	0.0544218	AMP		1	1	73AMP	0.096222	0.096258	0.096438	3.6e-05	0.000216
2009-08-10	CHA	4	4	FINES_PERIPHYTON	ALG_MYR	29.4	1.6	0.0544218	COP		39	35	73COP	0.090929		0.091405	NA	0.000476
2009-08-10	CHA	4	4	FINES_PERIPHYTON	ALG_MYR	29.4	1.6	0.0544218	GAS		6	5	73GAS	0.091135	0.09266	0.092238	0.001525	0.001103
2009-08-10	CHA	4	4	FINES_PERIPHYTON	ALG_MYR	29.4	1.6	0.0544218	INS	CHILA	6	6	73CHI	0.08948	0.090269	0.0887	0.000789	NA
2009-08-10	CHA	4	4	FINES_PERIPHYTON	ALG_MYR	29.4	1.6	0.0544218	NEM		3	3	73NEM	0.099011		0.099047	NA	3.6e-05
2009-08-10	CHA	4	4	FINES_PERIPHYTON	ALG_MYR	29.4	1.6	0.0544218	OST		28	11	73OST	0.097388		0.097984	NA	0.000596
2009-08-10	CHA	4	4	FINES_PERIPHYTON	ALG_MYR	29.4	1.6	0.0544218	POL		7	5	73POL	0.089108		0.088852	NA	NA
2009-08-10	CHA	4	4	SAV	FALG	1.6	0.2	0.125	NONE								NA	NA
2009-08-10	CHA	4	4	SAV	MYR	19.8	2	0.10101	GAS		1	1	73GAS2	0.092732	0.093185	0.092503	0.000453	NA
2009-08-10	CHA	4	4	WHITEPAN	ALG_MYR	1	1	1	AMP		33	33	70AMP	0.094648		0.098759	NA	0.004111
2009-08-10	CHA	4	4	WHITEPAN	ALG_MYR	1	1	1	AMP	GAM	11	11	70GAM	0.092842	0.09647	0.093705	0.003628	0.000863
2009-08-10	CHA	4	4	WHITEPAN	ALG_MYR	1	1	1	GAS		10	10	71	1.283	1.3186	1.3018	0.0356	0.0188
2009-08-10	CHA	4	4	WHITEPAN	ALG_MYR	1	1	1	INS	CHILA	53	53	72	1.3739	1.3822	1.3737	0.0083	NA
2009-08-10	CHA	4	4	WHITEPAN	ALG_MYR	1	1	1	INS		2	2	70INS	0.078731	0.09338	0.08099	0.014649	0.002259
2009-08-10	CHA	4	4	WHITEPAN	ALG_MYR	1	1	1	POL		9	9	70POL	0.084944	0.08605	0.085155	0.001106	0.000211
2009-08-10	CHA	4	4	WHITEPAN	ALG_MYR	1	1	1	TAN		5	5	70TAN	0.0932	0.09568	0.093648	0.00248	0.000448
2009-08-10	CHA	4	5	FINES_PERIPHYTON	ALG	13.3	1.3	0.0977444	ACA		1	1	225	0.0941	0.0961		0.002	NA
2009-08-10	CHA	4	5	FINES_PERIPHYTON	ALG	13.3	1.3	0.0977444	BIV	CLAM	1	1	212	0.0878	0.0884		0.0006	NA
2009-08-10	CHA	4	5	FINES_PERIPHYTON	ALG	13.3	1.3	0.0977444	GAS		6	6	208	0.0945	0.0962		0.0017	NA
2009-08-10	CHA	4	5	FINES_PERIPHYTON	ALG	13.3	1.3	0.0977444	INS	CHILA	1	1	207	0.0931	0.094		0.0009	NA
2009-08-10	CHA	4	5	FINES_PERIPHYTON	ALG	13.3	1.3	0.0977444	OST		1	1	211	0.0959	0.0966		0.0007	NA
2009-08-10	CHA	4	5	SAV	ALG	25.5	2.5	0.0980392	NONE								NA	NA
2009-08-10	CHA	4	5	WHITEPAN	ALG	1	1	1	AMP	CPMLO	4	4	203	0.0756	0.0758		0.0002	NA
2009-08-10	CHA	4	5	WHITEPAN	ALG	1	1	1	AMP	GAM	3	3	198	0.091231	0.095		0.003769	NA
2009-08-10	CHA	4	5	WHITEPAN	ALG	1	1	1	BIV	CLAM	3	3	191	0.088215	0.104	0.0959	0.015785	0.007685
2009-08-10	CHA	4	5	WHITEPAN	ALG	1	1	1	GAS		102	50	188	0.102685	0.2546	0.1814	0.151915	0.078715
2009-08-10	CHA	4	5	WHITEPAN	ALG	1	1	1	INS	CHILA	2	2	202	0.0933	0.0948		0.0015	NA
2009-08-10	CHA	4	5	WHITEPAN	ALG	1	1	1	INS	TRILA	1	1	205	0.0844	0.0855		0.0011	NA
2009-08-10	CHA	4	5	WHITEPAN	ALG	1	1	1	OST		9	9	204	0.0742	0.0765	0.0745	0.0023	0.0003
2009-08-10	CHA	4.5	1	FINES_PERIPHYTON	VAL	11.9	1.1	0.092437	BIV	CLAM	1	1	230	0.1017			NA	NA
2009-08-10	CHA	4.5	1	FINES_PERIPHYTON	VAL	11.9	1.1	0.092437	GAS		4	4	231	0.0996		0.0993	NA	NA
2009-08-10	CHA	4.5	1	FINES_PERIPHYTON	VAL	11.9	1.1	0.092437	INS	CHILA	17	17	210	0.0944		0.0938	NA	NA
2009-08-10	CHA	4.5	1	FINES_PERIPHYTON	VAL	11.9	1.1	0.092437	ISO		1	1	232	0.0983			NA	NA
2009-08-10	CHA	4.5	1	FINES_PERIPHYTON	VAL	11.9	1.1	0.092437	OST		1	1	236	0.0805			NA	NA
2009-08-10	CHA	4.5	1	FINES_PERIPHYTON	VAL	11.9	1.1	0.092437	POL		2	2	240	0.0784			NA	NA
2009-08-10	CHA	4.5	1	SAV	VAL	25.3	2.5	0.0988142	INS	CHILA	1	1	213	0.0834			NA	NA
2009-08-10	CHA	4.5	1	WHITEPAN	VAL	1	1	1	AMP		37	37	206	0.0895	0.1105	0.0923	0.021	0.0028
2009-08-10	CHA	4.5	1	WHITEPAN	VAL	1	1	1	AMP	GAM	1	1	219	0.0893			NA	NA
2009-08-10	CHA	4.5	1	WHITEPAN	VAL	1	1	1	BIV	CLAM	1	1	216	0.0857			NA	NA
2009-08-10	CHA	4.5	1	WHITEPAN	VAL	1	1	1	GAS		14	14	209	0.0918	0.1257	0.1079	0.0339	0.0161
2009-08-10	CHA	4.5	1	WHITEPAN	VAL	1	1	1	INS	CHILA	41	41	201	0.0914	0.1077	0.0933	0.0163	0.0019
2009-08-10	CHA	4.5	1	WHITEPAN	VAL	1	1	1	INS	CHIPU	1	1	223	0.094			NA	NA
2009-08-10	CHA	4.5	1	WHITEPAN	VAL	1	1	1	INS	LEPLA	1	1	217	0.0775			NA	NA
2009-08-10	CHA	4.5	1	WHITEPAN	VAL	1	1	1	OST		1	1	224	0.0971			NA	NA
2009-08-10	CHA	4.5	1	WHITEPAN	VAL	1	1	1	POL		2	2	215	0.0828			NA	NA
2009-08-10	CHA	4.5	1	WHITEPAN	VAL	1	1	1	DEC	PAL	3	3	5982	1.2821	1.6275	1.335	0.3454	0.0529
2009-08-10	CHA	4.5	1	WHITEPAN	VAL	1	1	1	TAN		2	2	218	0.0908			NA	NA
2009-08-10	CHA	4.5	2	FINES_PERIPHYTON	ALG	15.5	1.5	0.0967742	ACA		1	1	59	0.085362		0.08579	NA	0.000428
2009-08-10	CHA	4.5	2	FINES_PERIPHYTON	ALG	15.5	1.5	0.0967742	AMP		8	8	104	0.08503		0.086277	NA	0.001247
2009-08-10	CHA	4.5	2	FINES_PERIPHYTON	ALG	15.5	1.5	0.0967742	COP		3	3	100	0.08544		0.086057	NA	0.000617
2009-08-10	CHA	4.5	2	FINES_PERIPHYTON	ALG	15.5	1.5	0.0967742	GAS		29	29	114	0.082229		0.087818	NA	0.005589
2009-08-10	CHA	4.5	2	FINES_PERIPHYTON	ALG	15.5	1.5	0.0967742	INS	CHILA	5	5	58	0.086648		0.08728	NA	0.000632
2009-08-10	CHA	4.5	2	FINES_PERIPHYTON	ALG	15.5	1.5	0.0967742	ISO		6	6	54	0.092643		0.092942	NA	0.000299
2009-08-10	CHA	4.5	2	FINES_PERIPHYTON	ALG	15.5	1.5	0.0967742	OST		208	171	105	0.087298		0.092887	NA	0.005589
2009-08-10	CHA	4.5	2	FINES_PERIPHYTON	ALG	15.5	1.5	0.0967742	TAN		6	6	97	0.069999		0.070573	NA	0.000574
2009-08-10	CHA	4.5	2	SAV	ALG	42.9	4.4	0.102564	AMP		3	3	103	0.092354		0.093474	NA	0.00112
2009-08-10	CHA	4.5	2	SAV	ALG	42.9	4.4	0.102564	AMP	GAM	2	2	102	0.1021		0.105345	NA	0.003245
2009-08-10	CHA	4.5	2	SAV	ALG	42.9	4.4	0.102564	GAS		1	1	101	0.090058		0.091724	NA	0.001666
2009-08-10	CHA	4.5	2	SAV	ALG	42.9	4.4	0.102564	INS	CHILA	3	3	99	0.079181		0.080082	NA	0.000901
2009-08-10	CHA	4.5	2	SAV	ALG	42.9	4.4	0.102564	TAN		1	1	94	0.097439		0.097944	NA	0.000505
2009-08-10	CHA	4.5	2	WHITEPAN	ALG	1	1	1	AMP		162	162	5550	1.2735		1.2965	NA	0.023
2009-08-10	CHA	4.5	2	WHITEPAN	ALG	1	1	1	AMP	GAM	152	152	5538	1.2828		1.4191	NA	0.1363
2009-08-10	CHA	4.5	2	WHITEPAN	ALG	1	1	1	AMP	GAM	50	50	107	0.07939		0.08668	NA	0.00729	GAM1= IND<5MM
2009-08-10	CHA	4.5	2	WHITEPAN	ALG	1	1	1	AMP	GAM	50	50	115	0.112847		0.191662	NA	0.078815	GAM2= IND >5MM
2009-08-10	CHA	4.5	2	WHITEPAN	ALG	1	1	1	GAS		259	259	5551	1.2915		1.6649	NA	0.3734
2009-08-10	CHA	4.5	2	WHITEPAN	ALG	1	1	1	INS	CHILA	43	43	98	0.075025		0.077814	NA	0.002789
2009-08-10	CHA	4.5	2	WHITEPAN	ALG	1	1	1	INS	CERLA	3	3	96	0.074244		0.075562	NA	0.001318
2009-08-10	CHA	4.5	2	WHITEPAN	ALG	1	1	1	INS	EPHLA	1	1	52	0.091376		0.092272	NA	0.000896
2009-08-10	CHA	4.5	2	WHITEPAN	ALG	1	1	1	ISO	CASOV	4	4	56	0.075314		0.077896	NA	0.002582
2009-08-10	CHA	4.5	2	WHITEPAN	ALG	1	1	1	DEC	MUCRB	6	6	5539	1.2875		1.3542	NA	0.0667
2009-08-10	CHA	4.5	2	WHITEPAN	ALG	1	1	1	TAN		5	5	95	0.072927		0.074285	NA	0.001358
2009-08-10	CHA	4.5	4	FINES_PERIPHYTON		16.3	1.6	0.0981595	AMP		1	1	177	0.082666			NA	NA
2009-08-10	CHA	4.5	4	FINES_PERIPHYTON		16.3	1.6	0.0981595	CUM	ALYSP	4	4	182	0.08224			NA	NA
2009-08-10	CHA	4.5	4	FINES_PERIPHYTON		16.3	1.6	0.0981595	GAS		4	4	197	0.092807		0.095	NA	0.002193
2009-08-10	CHA	4.5	4	FINES_PERIPHYTON		16.3	1.6	0.0981595	INS	CHILA	12	12	200	0.096863		0.0993	NA	0.002437
2009-08-10	CHA	4.5	4	FINES_PERIPHYTON		16.3	1.6	0.0981595	ISO		6	6	194	0.087582			NA	NA
2009-08-10	CHA	4.5	4	FINES_PERIPHYTON		16.3	1.6	0.0981595	DEC	MUCRB	1	1	193	0.087619			NA	NA
2009-08-10	CHA	4.5	4	FINES_PERIPHYTON		16.3	1.6	0.0981595	OST		5	5	196	0.090249		0.0928	NA	0.002551
2009-08-10	CHA	4.5	4	FINES_PERIPHYTON		16.3	1.6	0.0981595	TAN		2	2	195	0.082182			NA	NA
2009-08-10	CHA	4.5	4	SAV		27.5	2.7	0.0981818	INS	CHILA	6	6	199	0.089819		0.092	NA	0.002181
2009-08-10	CHA	4.5	4	WHITEPAN		1	1	1	AMP		25	25	176	0.068376		0.0722	NA	0.003824
2009-08-10	CHA	4.5	4	WHITEPAN		1	1	1	AMP	GAM	37	37	118	0.087428		0.1026	NA	0.015172
2009-08-10	CHA	4.5	4	WHITEPAN		1	1	1	GAS		59	50	189	0.099683		0.1719	NA	0.072217
2009-08-10	CHA	4.5	4	WHITEPAN		1	1	1	INS	CHILA	111	50	119	0.084498		0.0927	NA	0.008202
2009-08-10	CHA	4.5	4	WHITEPAN		1	1	1	INS	CHIPU	5	5	122	0.094516			NA	NA
2009-08-10	CHA	4.5	4	WHITEPAN		1	1	1	INS	ODOLA	1	1	5910	1.2917		1.2931	NA	0.0014	PARTIAL BODY
2009-08-10	CHA	4.5	4	WHITEPAN		1	1	1	ISO		10	10	190	0.107126			NA	NA
2009-08-10	CHA	4.5	4	WHITEPAN		1	1	1	OST		6	6	174	0.090816			NA	NA
2009-08-10	CHA	4.5	4	WHITEPAN		1	1	1	DEC	PAL	1	1	5911	1.2836		1.3164	NA	0.0328
2009-08-10	CHA	4.5	4	WHITEPAN		1	1	1	TAN		10	10	170	0.099705			NA	NA
2009-08-10	CHA	4.5	5	FINES_PERIPHYTON	ALG	16.2	1.6	0.0987654	ACA		1	1		0.09306		0.092095	NA	NA
2009-08-10	CHA	4.5	5	FINES_PERIPHYTON	ALG	16.2	1.6	0.0987654	COP		76	50		0.083266		0.083478	NA	0.000212
2009-08-10	CHA	4.5	5	FINES_PERIPHYTON	ALG	16.2	1.6	0.0987654	GAS		33	33		0.081022	0.08648	0.083181	0.005458	0.002159
2009-08-10	CHA	4.5	5	FINES_PERIPHYTON	ALG	16.2	1.6	0.0987654	INS	CHILA	3	3		0.078766	0.07939	0.078571	0.000624	NA
2009-08-10	CHA	4.5	5	FINES_PERIPHYTON	ALG	16.2	1.6	0.0987654	OST		137	50		0.080473		0.081244	NA	0.000771
2009-08-10	CHA	4.5	5	SAV	ALG	44.8	2.6	0.0580357	INS	CHILA	1	1		0.078771	0.078988	0.078521	0.000217	NA
2009-08-10	CHA	4.5	5	SAV	ALG	44.8	2.6	0.0580357	OST		1	1		0.064019	0.064132	0.06406	0.000113	4.1e-05
2009-08-10	CHA	4.5	5	WHITEPAN	ALG	1	1	1	AMP		1	1		0.058004	0.059755	0.057645	0.001751	NA
2009-08-10	CHA	4.5	5	WHITEPAN	ALG	1	1	1	AMP	GAM	7	7		0.08202	0.1311	0.087778	0.04908	0.005758
2009-08-10	CHA	4.5	5	WHITEPAN	ALG	1	1	1	GAS	HYDDE	446	446	64	1.2801	2.6713	1.8537	1.3912	0.5736
2009-08-10	CHA	4.5	5	WHITEPAN	ALG	1	1	1	INS	CHILA	5	5		0.082434	0.08703	0.080605	0.004596	NA
2009-08-10	CHA	4.5	5	WHITEPAN	ALG	1	1	1	INS		1	1		0.05371	0.05541	0.053651	0.0017	NA
2009-08-10	CHA	4.5	5	WHITEPAN	ALG	1	1	1	DEC	PAL	1	1		0.09618	0.16915	0.111808	0.07297	0.015628
2009-08-10	CHA	4.5	5	WHITEPAN	ALG	1	1	1	TAN		1	1		0.061542	0.06233	0.061459	0.000788	NA
2009-08-10	CHA	5	3	FINES_PERIPHYTON	VAL_POT	50	2.5	0.05	COP		3	3		0.025794		0.025941	NA	0.000147
2009-08-10	CHA	5	3	FINES_PERIPHYTON	VAL_POT	50	2.5	0.05	INS	CHILA	23	23		0.026166		0.026489	NA	0.000323
2009-08-10	CHA	5	3	FINES_PERIPHYTON	VAL_POT	50	2.5	0.05	NEM		2						NA	NA
2009-08-10	CHA	5	3	FINES_PERIPHYTON	VAL_POT	50	2.5	0.05	OST		17	17		0.022788		0.023095	NA	0.000307
2009-08-10	CHA	5	3	FINES_PERIPHYTON	VAL_POT	50	2.5	0.05	POL		4						NA	NA
2009-08-10	CHA	5	3	SAV	POT	0.2	0.2	1	NONE								NA	NA
2009-08-10	CHA	5	3	SAV	GRA	1.8	0.2	0.111111	NONE								NA	NA
2009-08-10	CHA	5	3	SAV	VAL	43.8	4.2	0.0958904	NONE								NA	NA
2009-08-10	CHA	5	3	WHITEPAN	VAL_POT	1	1	1	AMP		46	46	59	1.2814	1.3141	1.2854	0.0327	0.004
2009-08-10	CHA	5	3	WHITEPAN	VAL_POT	1	1	1	AMP	GAM	25	25	58	1.2827	1.3345	1.2898	0.0518	0.0071
2009-08-10	CHA	5	3	WHITEPAN	VAL_POT	1	1	1	GAS		33	33	60	1.285	1.3706	1.3316	0.0856	0.0466
2009-08-10	CHA	5	3	WHITEPAN	VAL_POT	1	1	1	INS	CHILA	254	254	61	1.2977	1.4269	1.3082	0.1292	0.0105
2009-08-10	CHA	5	3	WHITEPAN	VAL_POT	1	1	1	INS		1	1	F10	0.020089		0.020123	NA	3.4e-05
2009-08-10	CHA	5	3	WHITEPAN	VAL_POT	1	1	1	ISO	CYAPO	1	1	F9	0.023119		0.023122	NA	3e-06
2009-08-10	CHA	5	3	WHITEPAN	VAL_POT	1	1	1	POL		14	14	F7	0.031178		0.031994	NA	0.000816
2009-08-10	CHA	5	3	WHITEPAN	VAL_POT	1	1	1	TAN		1	1	F8	0.022192		0.02225	NA	5.8e-05
2009-08-10	CHA	5	4	FINES_PERIPHYTON	VAL	16.8	0.8	0.047619	COP		5	5	79	0.093928		0.09567	NA	0.001742
2009-08-10	CHA	5	4	FINES_PERIPHYTON	VAL	16.8	0.8	0.047619	GAS		1	1	78	0.085783		0.086875	NA	0.001092
2009-08-10	CHA	5	4	FINES_PERIPHYTON	VAL	16.8	0.8	0.047619	INS	CHILA	6	5	77	0.088551	0.088816	0.088804	0.000265	0.000253
2009-08-10	CHA	5	4	FINES_PERIPHYTON	VAL	16.8	0.8	0.047619	NEM		1	1	81	0.098654		0.100529	NA	0.001875
2009-08-10	CHA	5	4	FINES_PERIPHYTON	VAL	16.8	0.8	0.047619	OST		4	4	80	0.088226		0.089865	NA	0.001639
2009-08-10	CHA	5	4	FINES_PERIPHYTON	VAL	16.8	0.8	0.047619	POL		2	2	82	0.096824		0.098229	NA	0.001405
2009-08-10	CHA	5	4	FINES_PERIPHYTON	VAL	16.8	0.8	0.047619	DEC	MYS	1						NA	NA
2009-08-10	CHA	5	4	SAV	VAL	19.8	2	0.10101	INS	CHILA	4	4	83	0.092357	0.094586	0.094232	0.002229	0.001875
2009-08-10	CHA	5	4	WHITEPAN	VAL	1	1	1	AMP		8	8	70	0.156027	0.156959	0.156264	0.000932	0.000237
2009-08-10	CHA	5	4	WHITEPAN	VAL	1	1	1	AMP	GAM	5	5	69	0.082373	0.0837	0.082669	0.001327	0.000296
2009-08-10	CHA	5	4	WHITEPAN	VAL	1	1	1	BIV		5	5	75	0.08474	0.091129	0.088867	0.006389	0.004127
2009-08-10	CHA	5	4	WHITEPAN	VAL	1	1	1	GAS		11	11	71	0.124627	0.147896	0.138106	0.023269	0.013479
2009-08-10	CHA	5	4	WHITEPAN	VAL	1	1	1	INS	CHILA	66	66	72	0.083963	0.096375	0.087172	0.012412	0.003209
2009-08-10	CHA	5	4	WHITEPAN	VAL	1	1	1	INS		2	2	76	0.081444		0.083101	NA	0.001657
2009-08-10	CHA	5	4	WHITEPAN	VAL	1	1	1	ISO	CASOV	1	1	74	0.080249		0.081609	NA	0.00136
2009-08-10	CHA	5	4	WHITEPAN	VAL	1	1	1	DEC	PAL	1	1	73	0.070571	0.072142	0.071893	0.001571	0.001322
2010-02-26	CHA	1	1	FINES_PERIPHYTON	MYR	2.6	0.3	0.1	INS	CHILA	4	4	7	0.0409		0.0414	NA	0.0005
2010-02-26	CHA	1	1	FINES_PERIPHYTON	MYR	2.6	0.3	0.1	INS	TRILA	1	1	8	0.0415		0.0419	NA	0.0004
2010-02-26	CHA	1	1	SAV	MYR	22.8	2.3	0.1	INS	CHILA	5	5	5	0.0403		0.0407	NA	0.0004
2010-02-26	CHA	1	1	SAV	MYR	22.8	2.3	0.1	INS	CHIPU	1	1	6	0.0425		0.0428	NA	0.0003
2010-02-26	CHA	1	1	WHITEPAN	MYR	1	1	1	AMP	GAM	3	3	3	0.0414		0.0417	NA	0.0003
2010-02-26	CHA	1	1	WHITEPAN	MYR	1	1	1	INS	CHILA	55	50	1	0.0414		0.0444	NA	0.003
2010-02-26	CHA	1	1	WHITEPAN	MYR	1	1	1	INS	CHIPU	7	7	2	0.041		0.0418	NA	0.0008
2010-02-26	CHA	1	1	WHITEPAN	MYR	1	1	1	TAN	HAGRA	1	1	4	0.0444		0.0446	NA	0.0002
2010-02-26	CHA	1	2	FINES_PERIPHYTON	VAL_MYR	3.1	0.3	0.1	AMP	GAM	1	1	7	0.0404		0.0417	NA	0.0013
2010-02-26	CHA	1	2	FINES_PERIPHYTON	VAL_MYR	3.1	0.3	0.1	INS	TRILA	1	1	8	0.042		0.0428	NA	0.0008
2010-02-26	CHA	1	2	FINES_PERIPHYTON	VAL_MYR	3.1	0.3	0.1	ISO		1	1	9	0.0432		0.0429	NA	NA
2010-02-26	CHA	1	2	FINES_PERIPHYTON	VAL_MYR	3.1	0.3	0.1	POL		1	1	10	0.0402		0.04	NA	NA
2010-02-26	CHA	1	2	SAV	VAL_MYR	16.8	1.7	0.1	NONE								NA	NA
2010-02-26	CHA	1	2	WHITEPAN	VAL_MYR	1	1	1	AMP	GAM	34	34	2	0.04		0.0415	NA	0.0015
2010-02-26	CHA	1	2	WHITEPAN	VAL_MYR	1	1	1	INS	CHILA	65	50	1	0.0389		0.0403	NA	0.0014
2010-02-26	CHA	1	2	WHITEPAN	VAL_MYR	1	1	1	INS	CHIPU	3	3	5	0.0394		0.0386	NA	NA
2010-02-26	CHA	1	2	WHITEPAN	VAL_MYR	1	1	1	INS	TRILA	5	5	6	0.0385		0.0385	NA	0
2010-02-26	CHA	1	2	WHITEPAN	VAL_MYR	1	1	1	ISO	MNARE	2	2	4	0.0399		0.0399	NA	0
2010-02-26	CHA	1	2	WHITEPAN	VAL_MYR	1	1	1	TAN	HAGRA	3	3	3	0.0392		0.0394	NA	0.0002
2010-02-26	CHA	1	3	FINES_PERIPHYTON	MYR	7.2	0.7	0.1	AMP	GAM	3	3	36	0.0436		0.044	NA	0.0004
2010-02-26	CHA	1	3	FINES_PERIPHYTON	MYR	7.2	0.7	0.1	INS	CHILA	1	1	39	0.0448		0.0451	NA	0.0003
2010-02-26	CHA	1	3	FINES_PERIPHYTON	MYR	7.2	0.7	0.1	ISO	MNARE	1						NA	NA
2010-02-26	CHA	1	3	SAV	MYR	16.6	1.6	0.1	INS	CHILA	1						NA	NA
2010-02-26	CHA	1	3	WHITEPAN	MYR	1	1	1	AMP	GAM	70	70	7619	1.2947		1.2989	NA	0.0042
2010-02-26	CHA	1	3	WHITEPAN	MYR	1	1	1	COP		1	1	43	0.0433		0.044	NA	0.0007
2010-02-26	CHA	1	3	WHITEPAN	MYR	1	1	1	INS	CHILA	19	19	35	0.0437		0.0442	NA	0.0005
2010-02-26	CHA	1	3	WHITEPAN	MYR	1	1	1	INS	CHIPU	1	1	37	0.0426		0.043	NA	0.0004
2010-02-26	CHA	1	3	WHITEPAN	MYR	1	1	1	ISO	CASOV	5	5	38	0.0435		0.0441	NA	0.0006
2010-02-26	CHA	1	3	WHITEPAN	MYR	1	1	1	TAN	HAGRA	10	10	40	0.0436		0.0442	NA	0.0006
2010-02-26	CHA	1	5	FINES_PERIPHYTON	ALG	4.6	0.5	0.1	AMP	GAM	7	7	7	0.0404		0.0402	NA	NA
2010-02-26	CHA	1	5	FINES_PERIPHYTON	ALG	4.6	0.5	0.1	TAN	HAGRA	1	1	6	0.0376		0.0377	NA	0.0001
2010-02-26	CHA	1	5	SAV	ALG	16.6	1.7	0.1	NONE								NA	NA
2010-02-26	CHA	1	5	WHITEPAN	ALG	1	1	1	AMP	GAM	29	29	1	0.041		0.0564	NA	0.0154
2010-02-26	CHA	1	5	WHITEPAN	ALG	1	1	1	GAS		6	6	3	0.0371		0.0469	NA	0.0098
2010-02-26	CHA	1	5	WHITEPAN	ALG	1	1	1	INS	CHILA	2	2	2	0.038		0.0378	NA	NA
2010-02-26	CHA	1	5	WHITEPAN	ALG	1	1	1	ISO	CASOV	5	5	5	0.0381		0.0402	NA	0.0021
2010-02-26	CHA	1	5	WHITEPAN	ALG	1	1	1	TAN	HAGRA	2	2	4	0.0378		0.0383	NA	0.0005
2010-02-26	CHA	1.5	3	FINES_PERIPHYTON	MYR	4.3	0.4	0.1	AMP	GAM	10	10	7	0.0425		0.0426	NA	0.0001
2010-02-26	CHA	1.5	3	FINES_PERIPHYTON	MYR	4.3	0.4	0.1	INS	CHILA	2	2	6	0.0414		0.0409	NA	NA
2010-02-26	CHA	1.5	3	FINES_PERIPHYTON	MYR	4.3	0.4	0.1	ISO	MNARE	1	1	8	0.0403		0.0401	NA	NA
2010-02-26	CHA	1.5	3	FINES_PERIPHYTON	MYR	4.3	0.4	0.1	TAN	HAGRA	8	8	9	0.0395		0.0398	NA	0.0003
2010-02-26	CHA	1.5	3	SAV	MYR	26.8	2.7	0.1	INS	CHILA	2	2	4	0.0397		0.0399	NA	0.0002
2010-02-26	CHA	1.5	3	SAV	MYR	26.8	2.7	0.1	TAN	HAGRA	4	4	5	0.0407		0.0411	NA	0.0004
2010-02-26	CHA	1.5	3	WHITEPAN	MYR	1	1	1	AMP	GAM	11	11	3	0.038		0.0393	NA	0.0013
2010-02-26	CHA	1.5	3	WHITEPAN	MYR	1	1	1	INS	CHILA	6	6	1	0.0382		0.0386	NA	0.0004
2010-02-26	CHA	1.5	3	WHITEPAN	MYR	1	1	1	TAN	HAGRA	13	13	2	0.0399		0.041	NA	0.0011
2010-02-26	CHA	1.5	4	FINES_PERIPHYTON	VAL_NAJ_XAN	9.3	0.9	0.1	AMP		6	6	23	0.0424		0.0424	NA	0
2010-02-26	CHA	1.5	4	FINES_PERIPHYTON	VAL_NAJ_XAN	9.3	0.9	0.1	INS	CHILA	2	2	24	0.0423		0.0421	NA	NA
2010-02-26	CHA	1.5	4	SAV	VAL_NAJ_XAN	9.7	0.9	0.1	NONE								NA	NA
2010-02-26	CHA	1.5	4	WHITEPAN	VAL_NAJ_XAN	1	1	1	AMP		25	25	19	0.0448		0.0449	NA	0.0001
2010-02-26	CHA	1.5	4	WHITEPAN	VAL_NAJ_XAN	1	1	1	AMP	GAM	30	30	16	0.0448		0.047	NA	0.0022
2010-02-26	CHA	1.5	4	WHITEPAN	VAL_NAJ_XAN	1	1	1	GAS		1	1	21	0.0442		0.0454	NA	0.0012
2010-02-26	CHA	1.5	4	WHITEPAN	VAL_NAJ_XAN	1	1	1	INS	CHILA	6	6	22	0.043		0.0434	NA	0.0004
2010-02-26	CHA	1.5	4	WHITEPAN	VAL_NAJ_XAN	1	1	1	ISO	CASOV	15	15	18	0.0449		0.0491	NA	0.0042
2010-02-26	CHA	1.5	4	WHITEPAN	VAL_NAJ_XAN	1	1	1	ISO	MNARE	18	18	17	0.0423		0.0426	NA	0.0003
2010-02-26	CHA	1.5	4	WHITEPAN	VAL_NAJ_XAN	1	1	1	DEC	PAL	1	1	20	0.043		0.0438	NA	0.0008
2010-02-26	CHA	2	1	FINES_PERIPHYTON	ALG	7.9	0.8	0.1	AMP		1						NA	NA
2010-02-26	CHA	2	1	FINES_PERIPHYTON	ALG	7.9	0.8	0.1	COP		1						NA	NA
2010-02-26	CHA	2	1	SAV	ALG	66.5	6.9	0.1	AMP	GAM	1	1	8	0.0435		0.0446	NA	0.0011
2010-02-26	CHA	2	1	SAV	ALG	66.5	6.9	0.1	INS	ODOLA	1	1	7595	1.2843	1.2992	1.2877	0.0149	0.0034
2010-02-26	CHA	2	1	SAV	ALG	66.5	6.9	0.1	TAN	HAGRA	1	1	9	0.0452		0.0453	NA	0.0001
2010-02-26	CHA	2	1	WHITEPAN	ALG	1	1	1	AMP		7	7	1	0.0432		0.0434	NA	0.0002
2010-02-26	CHA	2	1	WHITEPAN	ALG	1	1	1	AMP	GAM	20	20	7598	1.2792	1.426	1.2992	0.1468	0.02
2010-02-26	CHA	2	1	WHITEPAN	ALG	1	1	1	GAS		16	16	7596	1.2941	1.483	1.3712	0.1889	0.0771
2010-02-26	CHA	2	1	WHITEPAN	ALG	1	1	1	INS	CHILA	1	1	6	0.0439		0.0438	NA	NA
2010-02-26	CHA	2	1	WHITEPAN	ALG	1	1	1	INS	EPHLA	3	3	5	0.0437		0.0451	NA	0.0014
2010-02-26	CHA	2	1	WHITEPAN	ALG	1	1	1	INS	TRILA	1	1	7	0.0444		0.0445	NA	0.0001
2010-02-26	CHA	2	1	WHITEPAN	ALG	1	1	1	ISO	CASOV	1	1	2	0.0437		0.0434	NA	NA
2010-02-26	CHA	2	1	WHITEPAN	ALG	1	1	1	DEC	MYS	3	3	4	0.0426		0.0434	NA	0.0008
2010-02-26	CHA	2	1	WHITEPAN	ALG	1	1	1	TAN	HAGRA	3	3	3	0.0429		0.0431	NA	0.0002
2010-02-26	CHA	2	3	FINES_PERIPHYTON	MYR	5.3	0.5	0.1	AMP	GAM	2	2	8	0.0386		0.0387	NA	0.0001
2010-02-26	CHA	2	3	SAV	MYR	17	1.7	0.1	INS	CHILA	1	1	7	0.0406		0.0398	NA	NA
2010-02-26	CHA	2	3	WHITEPAN	MYR	1	1	1	AMP	CPMLO	1	1	3	0.0421		0.0425	NA	0.0004
2010-02-26	CHA	2	3	WHITEPAN	MYR	1	1	1	AMP	GAM	25	25	1	0.0389		0.0401	NA	0.0012
2010-02-26	CHA	2	3	WHITEPAN	MYR	1	1	1	INS	CHILA	102	50	2	0.0407		0.0429	NA	0.0022
2010-02-26	CHA	2	3	WHITEPAN	MYR	1	1	1	INS	CHIPU	4	4	5	0.0394		0.0403	NA	0.0009
2010-02-26	CHA	2	3	WHITEPAN	MYR	1	1	1	INS	TRILA	4	4	6	0.0422		0.0426	NA	0.0004
2010-02-26	CHA	2	3	WHITEPAN	MYR	1	1	1	TAN		1	1	4	0.0403		0.0408	NA	0.0005
2010-02-26	CHA	4	2	FINES_PERIPHYTON		5.1	0.5	0.1	AMP	GAM	9	9	12	0.0414		0.0415	NA	0.0001
2010-02-26	CHA	4	2	FINES_PERIPHYTON		5.1	0.5	0.1	GAS		1	1	14	0.0407		0.041	NA	0.0003
2010-02-26	CHA	4	2	FINES_PERIPHYTON		5.1	0.5	0.1	INS	TRILA	1	1	13	0.0414		0.0416	NA	0.0002
2010-02-26	CHA	4	2	SAV		17.8	1.8	0.1	AMP	GAM	1	1	10	0.04		0.0403	NA	0.0003
2010-02-26	CHA	4	2	SAV		17.8	1.8	0.1	INS	CHILA	1	1	11	0.0415		0.0419	NA	0.0004
2010-02-26	CHA	4	2	WHITEPAN		1	1	1	AMP	GAM	465	50	1	0.04		0.0414	NA	0.0014
2010-02-26	CHA	4	2	WHITEPAN		1	1	1	AMP	CPMLO	1	1	8	0.04		0.0411	NA	0.0011
2010-02-26	CHA	4	2	WHITEPAN		1	1	1	GAS		1	1	6	0.0429		0.0439	NA	0.001
2010-02-26	CHA	4	2	WHITEPAN		1	1	1	HIR		2	2	7	0.0419		0.0417	NA	NA
2010-02-26	CHA	4	2	WHITEPAN		1	1	1	INS	CHILA	6	6	2	0.0402		0.0409	NA	0.0007
2010-02-26	CHA	4	2	WHITEPAN		1	1	1	INS	TRILA	4	4	4	0.0404		0.0421	NA	0.0017
2010-02-26	CHA	4	2	WHITEPAN		1	1	1	ISO	CASOV	1	1	5	0.0417		0.0423	NA	0.0006
2010-02-26	CHA	4	2	WHITEPAN		1	1	1	ISO	MNARE	3	3	3	0.0406		0.041	NA	0.0004
2010-02-26	CHA	4	2	WHITEPAN		1	1	1	TAN	HAGRA	1	1	9	0.0422		0.0424	NA	0.0002
2010-02-26	CHA	4	5	FINES_PERIPHYTON	ALG	12.1	1.1	0.1	AMP		44	44	29	0.0434		0.0439	NA	0.0005
2010-02-26	CHA	4	5	FINES_PERIPHYTON	ALG	12.1	1.1	0.1	COP		10	10	34	0.0428		0.0426	NA	NA
2010-02-26	CHA	4	5	FINES_PERIPHYTON	ALG	12.1	1.1	0.1	GAS		4	4	32	0.0426		0.0427	NA	0.0001
2010-02-26	CHA	4	5	FINES_PERIPHYTON	ALG	12.1	1.1	0.1	ISO	MNARE	1						NA	NA
2010-02-26	CHA	4	5	FINES_PERIPHYTON	ALG	12.1	1.1	0.1	TAN	HAGRA	7	7	33	0.0434		0.0435	NA	0.0001
2010-02-26	CHA	4	5	SAV	ALG	101.8	9.9	0.1	AMP		1						NA	NA
2010-02-26	CHA	4	5	SAV	ALG	101.8	9.9	0.1	TAN	HAGRA	1	1	31	0.0422		0.0422	NA	0
2010-02-26	CHA	4	5	WHITEPAN	ALG	1	1	1	AMP		15	15	26	0.0428		0.0447	NA	0.0019
2010-02-26	CHA	4	5	WHITEPAN	ALG	1	1	1	AMP	GAM	569	50	7640	1.2851		1.3198	NA	0.0347
2010-02-26	CHA	4	5	WHITEPAN	ALG	1	1	1	GAS		31	31	7638	1.2875		1.3195	NA	0.032
2010-02-26	CHA	4	5	WHITEPAN	ALG	1	1	1	HIR		1	1	25	0.0434		0.0435	NA	0.0001
2010-02-26	CHA	4	5	WHITEPAN	ALG	1	1	1	INS	CHILA	2	2	27	0.0433		0.043	NA	NA
2010-02-26	CHA	4	5	WHITEPAN	ALG	1	1	1	INS	CHIPU	1	1	30	0.0433		0.0432	NA	NA
2010-02-26	CHA	4	5	WHITEPAN	ALG	1	1	1	DEC	PAL	3	3	7637	1.2791		1.4291	NA	0.15
2010-02-26	CHA	4	5	WHITEPAN	ALG	1	1	1	TAN	HAGRA	68	50	28	0.043		0.0495	NA	0.0065
2010-02-26	CHA	4.5	3	FINES_PERIPHYTON	MYR	2	0.2	0.1	AMP	CPMLO	4	4	11	0.0423		0.0425	NA	0.0002
2010-02-26	CHA	4.5	3	FINES_PERIPHYTON	MYR	2	0.2	0.1	AMP	GAM	8	8	14	0.0413		0.0416	NA	0.0003
2010-02-26	CHA	4.5	3	FINES_PERIPHYTON	MYR	2	0.2	0.1	COP		4	4	13	0.0418		0.042	NA	0.0002
2010-02-26	CHA	4.5	3	FINES_PERIPHYTON	MYR	2	0.2	0.1	CUM	ALYSP	1	1	15	0.0419		0.0421	NA	0.0002
2010-02-26	CHA	4.5	3	FINES_PERIPHYTON	MYR	2	0.2	0.1	INS	CHIPU	1	1	12	0.0411		0.0408	NA	NA
2010-02-26	CHA	4.5	3	FINES_PERIPHYTON	MYR	2	0.2	0.1	ISO	MNARE	3	3	10	0.042		0.042	NA	0
2010-02-26	CHA	4.5	3	FINES_PERIPHYTON	MYR	2	0.2	0.1	OST		2	2	16	0.0402		0.0406	NA	0.0004
2010-02-26	CHA	4.5	3	SAV	MYR	16.2	1.6	0.1	AMP		1	1	17	0.0432		0.0436	NA	0.0004
2010-02-26	CHA	4.5	3	WHITEPAN	MYR	1	1	1	AMP		53	50	3	0.0402		0.0428	NA	0.0026
2010-02-26	CHA	4.5	3	WHITEPAN	MYR	1	1	1	AMP	CPMLO	1	1	1	0.0395		0.0393	NA	NA
2010-02-26	CHA	4.5	3	WHITEPAN	MYR	1	1	1	AMP	GAM	109	50	7544	1.2917		1.2934	NA	0.0017
2010-02-26	CHA	4.5	3	WHITEPAN	MYR	1	1	1	AMP	GRABO	1	1	2	0.0385		0.0389	NA	0.0004
2010-02-26	CHA	4.5	3	WHITEPAN	MYR	1	1	1	COP		21	21	6	0.0422		0.0424	NA	0.0002
2010-02-26	CHA	4.5	3	WHITEPAN	MYR	1	1	1	INS	CHILA	25	25	4	0.041		0.0428	NA	0.0018
2010-02-26	CHA	4.5	3	WHITEPAN	MYR	1	1	1	INS	TRILA	3	3	7	0.0415		0.0414	NA	NA
2010-02-26	CHA	4.5	3	WHITEPAN	MYR	1	1	1	ISO	MNARE	2	2	9	0.0389		0.0389	NA	0
2010-02-26	CHA	4.5	3	WHITEPAN	MYR	1	1	1	OST		14	14	5	0.0399		0.042	NA	0.0021
2010-02-26	CHA	4.5	3	WHITEPAN	MYR	1	1	1	TAN		1	1	8	0.042		0.0422	NA	0.0002
2010-02-26	CHA	4.5	4	FINES_PERIPHYTON	MYR	2.7	0.3	0.1	AMP	GAM	4	4	12	0.0397		0.04	NA	0.0003
2010-02-26	CHA	4.5	4	FINES_PERIPHYTON	MYR	2.7	0.3	0.1	INS	CHILA	1	1	11	0.0399		0.0397	NA	NA
2010-02-26	CHA	4.5	4	FINES_PERIPHYTON	MYR	2.7	0.3	0.1	ISO	CASOV	1	1	13	0.0403		0.041	NA	0.0007
2010-02-26	CHA	4.5	4	SAV	MYR	25.8	2.6	0.1	AMP	GAM	1	1	8	0.04		0.0401	NA	0.0001
2010-02-26	CHA	4.5	4	SAV	MYR	25.8	2.6	0.1	AMP	CPMLO	1	1	9	0.0402		0.0404	NA	0.0002
2010-02-26	CHA	4.5	4	SAV	MYR	25.8	2.6	0.1	INS	CHILA	1	1	7	0.0412		0.0414	NA	0.0002
2010-02-26	CHA	4.5	4	SAV	MYR	25.8	2.6	0.1	ISO	MNARE	2	2	10	0.0391		0.0395	NA	0.0004
2010-02-26	CHA	4.5	4	WHITEPAN	MYR	1	1	1	AMP	GAM	77	50	5	0.0409		0.0459	NA	0.005
2010-02-26	CHA	4.5	4	WHITEPAN	MYR	1	1	1	AMP	CPMLO	1	1	6	0.0396		0.0396	NA	0
2010-02-26	CHA	4.5	4	WHITEPAN	MYR	1	1	1	HIR		1	1	3	0.0399		0.0402	NA	0.0003
2010-02-26	CHA	4.5	4	WHITEPAN	MYR	1	1	1	INS	CHILA	13	13	1	0.0394		0.0402	NA	0.0008
2010-02-26	CHA	4.5	4	WHITEPAN	MYR	1	1	1	INS	TRILA	2	2	2	0.0389		0.0392	NA	0.0003
2010-02-26	CHA	4.5	4	WHITEPAN	MYR	1	1	1	ISO	CASOV	2	2	4	0.0404		0.0413	NA	0.0009
2010-02-26	CHA	4.5	5	FINES_PERIPHYTON	MYR	8.8	0.8	0.1	COP		34	34	15	0.0451		0.0449	NA	NA
2010-02-26	CHA	4.5	5	FINES_PERIPHYTON	MYR	8.8	0.8	0.1	INS	TRILA	1						NA	NA
2010-02-26	CHA	4.5	5	SAV	MYR	18.8	2	0.1	NONE								NA	NA
2010-02-26	CHA	4.5	5	WHITEPAN	MYR	1	1	1	ACA		1	1	12	0.0433		0.0432	NA	NA
2010-02-26	CHA	4.5	5	WHITEPAN	MYR	1	1	1	AMP	GAM	10	10	10	0.0437		0.0446	NA	0.0009
2010-02-26	CHA	4.5	5	WHITEPAN	MYR	1	1	1	INS	CHILA	35	35	11	0.0453		0.0469	NA	0.0016
2010-02-26	CHA	4.5	5	WHITEPAN	MYR	1	1	1	INS	CHIPU	1	1	13	0.0431		0.0432	NA	0.0001
2010-02-26	CHA	4.5	5	WHITEPAN	MYR	1	1	1	INS	TRILA	4	4	14	0.0456		0.0453	NA	NA
2010-02-26	CHA	5	3	FINES_PERIPHYTON	MYR	6.4	0.64	0.1	AMP	GAM	10	10	10	0.0401		0.0405	NA	0.0004
2010-02-26	CHA	5	3	FINES_PERIPHYTON	MYR	6.4	0.64	0.1	COP		15	15	14	0.0392		0.0398	NA	0.0006
2010-02-26	CHA	5	3	FINES_PERIPHYTON	MYR	6.4	0.64	0.1	GAS		1	1	12	0.0404		0.0413	NA	0.0009
2010-02-26	CHA	5	3	FINES_PERIPHYTON	MYR	6.4	0.64	0.1	INS	CHILA	9	9	9	0.041		0.0411	NA	0.0001
2010-02-26	CHA	5	3	FINES_PERIPHYTON	MYR	6.4	0.64	0.1	INS	CHIPU	1	1	11	0.0397		0.0398	NA	0.0001
2010-02-26	CHA	5	3	FINES_PERIPHYTON	MYR	6.4	0.64	0.1	INS	TRILA	2	2	13	0.0396		0.04	NA	0.0004
2010-02-26	CHA	5	3	SAV	MYR	26.8	2.7	0.1	INS	CHILA	1	1	8	0.0405		0.04	NA	NA
2010-02-26	CHA	5	3	WHITEPAN	MYR	1	1	1	AMP	GAM	31	31	6	0.0409		0.0425	NA	0.0016
2010-02-26	CHA	5	3	WHITEPAN	MYR	1	1	1	GAS		4	4	2	0.0409		0.0452	NA	0.0043
2010-02-26	CHA	5	3	WHITEPAN	MYR	1	1	1	INS	CHILA	167	50	5	0.0407		0.0431	NA	0.0024
2010-02-26	CHA	5	3	WHITEPAN	MYR	1	1	1	INS	CHIPU	6	6	4	0.0407		0.0413	NA	0.0006
2010-02-26	CHA	5	3	WHITEPAN	MYR	1	1	1	INS	ODOLA	1	1	1	0.042		0.0438	NA	0.0018
2010-02-26	CHA	5	3	WHITEPAN	MYR	1	1	1	INS	TRILA	3	3	3	0.0406		0.041	NA	0.0004
2010-02-26	CHA	5	3	WHITEPAN	MYR	1	1	1	ISO	CASOV	1	1	5	0.0419		0.0431	NA	0.0012
2010-02-26	CHA	5	3	WHITEPAN	MYR	1	1	1	TAN	HAGRA	2	2	7	0.0405		0.0407	NA	0.0002
2010-02-26	CHA	5	5	FINES_PERIPHYTON		1.5	0.2	0.1	COP		7	7	9	0.0412		0.0412	NA	0
2010-02-26	CHA	5	5	FINES_PERIPHYTON		1.5	0.2	0.1	AMP	CPMLO	1	1	8	0.0421		0.0424	NA	0.0003
2010-02-26	CHA	5	5	FINES_PERIPHYTON		1.5	0.2	0.1	GAS		2	2	6	0.0429		0.0433	NA	0.0004
2010-02-26	CHA	5	5	FINES_PERIPHYTON		1.5	0.2	0.1	INS	CHILA	2	2	5	0.0425		0.0426	NA	0.0001
2010-02-26	CHA	5	5	FINES_PERIPHYTON		1.5	0.2	0.1	ISO	MNARE	1	1	7	0.0406		0.0414	NA	0.0008
2010-02-26	CHA	5	5	SAV		15.4	1.5	0.1	INS	CHILA	1	1	4	0.042		0.0422	NA	0.0002
2010-02-26	CHA	5	5	WHITEPAN		1	1	1	AMP	GAM	3	3	2	0.0408		0.041	NA	0.0002
2010-02-26	CHA	5	5	WHITEPAN		1	1	1	INS	CHILA	21	21	1	0.0407		0.0416	NA	0.0009
2010-02-26	CHA	5	5	WHITEPAN		1	1	1	ISO	MNARE	3	3	3	0.0418		0.0423	NA	0.0005
2008-08-19	HOM	1	3	FINES_PERIPHYTON	ALG	3.9	0.4	0.102564	AMP	GAM	1						NA	NA
2008-08-19	HOM	1	3	FINES_PERIPHYTON	ALG	3.9	0.4	0.102564	GAS		3						NA	NA
2008-08-19	HOM	1	3	FINES_PERIPHYTON	ALG	3.9	0.4	0.102564	OST		19						NA	NA
2008-08-19	HOM	1	3	SAV	ALG	3.4	0.3	0.0882353	INS	DIPPU	1						NA	NA
2008-08-19	HOM	1	3	WHITEPAN	ALG	1	1	1	AMP	GAM	24	24	734	0.1032		0.1067	NA	0.0035
2008-08-19	HOM	1	3	WHITEPAN	ALG	1	1	1	GAS		13	13	713	0.093		0.0992	NA	0.0062
2008-08-19	HOM	1	3	WHITEPAN	ALG	1	1	1	INS	CHILA	1						NA	NA
2008-08-19	HOM	1	3	WHITEPAN	ALG	1	1	1	OST		37						NA	NA
2008-08-19	HOM	1	4	FINES_PERIPHYTON	ALG	2.5	0.3	0.12	AMP		1						NA	NA
2008-08-19	HOM	1	4	FINES_PERIPHYTON	ALG	2.5	0.3	0.12	GAS		3	3	740	0.0817			NA	NA
2008-08-19	HOM	1	4	FINES_PERIPHYTON	ALG	2.5	0.3	0.12	OST		15						NA	NA
2008-08-19	HOM	1	4	SAV	ALG	4.7	0.5	0.106383	NONE								NA	NA
2008-08-19	HOM	1	4	WHITEPAN	ALG	1	1	1	AMP	CPMLO	1						NA	NA
2008-08-19	HOM	1	4	WHITEPAN	ALG	1	1	1	AMP	GAM	1	1	724	0.1014			NA	NA
2008-08-19	HOM	1	4	WHITEPAN	ALG	1	1	1	GAS		47	47	699	0.0993		0.1162	NA	0.0169
2008-08-19	HOM	1	4	WHITEPAN	ALG	1	1	1	INS	EPHLA	1	1	725	0.0753			NA	NA
2008-08-19	HOM	1	4	WHITEPAN	ALG	1	1	1	OST		62						NA	NA
2008-08-19	HOM	1	4	WHITEPAN	ALG	1	1	1	POL		2						NA	NA
2008-08-19	HOM	2	4	FINES_PERIPHYTON	ALG	5.4	0.5	0.0925926	OST		2						NA	NA
2008-08-19	HOM	2	4	SAV	ALG	8.1	0.8	0.0987654	INS	CHILA	1						NA	NA
2008-08-19	HOM	2	4	WHITEPAN	ALG	1	1	1	GAS		23	23	731	0.0806		0.1182	NA	0.0376
2008-08-19	HOM	2	4	WHITEPAN	ALG	1	1	1	INS	CHILA	5	5	732	0.0906			NA	NA
2008-08-19	HOM	2	4	WHITEPAN	ALG	1	1	1	OST		28						NA	NA
2008-08-19	HOM	2	4	WHITEPAN	ALG	1	1	1	DEC	PAL	7	7	6537	1.2868		1.3312	NA	0.0444
2009-02-16	HOM	4	3	FINES_PERIPHYTON	ALG	8.4	0.8	0.0952381	AMP	GAM	12	12	8	0.0427		0.0426	NA	NA
2009-02-16	HOM	4	3	FINES_PERIPHYTON	ALG	8.4	0.8	0.0952381	AMP	CPMLO	2	2	12	0.0403		0.0405	NA	0.0002
2009-02-16	HOM	4	3	FINES_PERIPHYTON	ALG	8.4	0.8	0.0952381	COP		23	23	10	0.0407		0.04	NA	NA
2009-02-16	HOM	4	3	FINES_PERIPHYTON	ALG	8.4	0.8	0.0952381	GAS		20	20	9	0.0397		0.0403	NA	0.0006
2009-02-16	HOM	4	3	FINES_PERIPHYTON	ALG	8.4	0.8	0.0952381	INS	CHILA	5	5	7	0.0436		0.0439	NA	0.0003
2009-02-16	HOM	4	3	FINES_PERIPHYTON	ALG	8.4	0.8	0.0952381	ISO		5	5	11	0.04		0.0401	NA	0.0001
2009-02-16	HOM	4	3	FINES_PERIPHYTON	ALG	12.7	1.3	0.102362	AMP	GAM	14	14	9	0.0423		0.0424	NA	0.0001
2009-02-16	HOM	4	3	FINES_PERIPHYTON	ALG	12.7	1.3	0.102362	COP		27	27	10	0.0396		0.0399	NA	0.0003
2009-02-16	HOM	4	3	FINES_PERIPHYTON	ALG	12.7	1.3	0.102362	GAS		82	50	8	0.0415		0.0434	NA	0.0019
2009-02-16	HOM	4	3	FINES_PERIPHYTON	ALG	12.7	1.3	0.102362	ISO		12	12	11	0.0419		0.0418	NA	NA
2009-02-16	HOM	4	3	FINES_PERIPHYTON	ALG	12.7	1.3	0.102362	OST		4	4	12	0.0431		0.043	NA	NA
2009-02-16	HOM	4	3	FINES_PERIPHYTON	ALG	25.2	2.6	0.103175	AMP	GAM	3	3	2	0.0443		0.0443	NA	0
2009-02-16	HOM	4	3	FINES_PERIPHYTON	ALG	25.2	2.6	0.103175	AMP		5	5	6	0.0419		0.045	NA	0.0031
2009-02-16	HOM	4	3	FINES_PERIPHYTON	ALG	25.2	2.6	0.103175	COP		5	5	5	0.0445		0.0444	NA	NA
2009-02-16	HOM	4	3	FINES_PERIPHYTON	ALG	25.2	2.6	0.103175	GAS		1	1					NA	NA
2009-02-16	HOM	4	3	FINES_PERIPHYTON	ALG	25.2	2.6	0.103175	ISO		1	1	7	0.0447		0.0451	NA	0.0004
2009-02-16	HOM	4	3	FINES_PERIPHYTON	ALG	28.5	2.8	0.0982456	AMP		6	5	4	0.043		0.043	NA	0
2009-02-16	HOM	4	3	FINES_PERIPHYTON	ALG	28.5	2.8	0.0982456	BIV	CLAM	1	1	8	0.0423		0.0417	NA	NA
2009-02-16	HOM	4	3	FINES_PERIPHYTON	ALG	28.5	2.8	0.0982456	COP		8	8	6	0.0433		0.043	NA	NA
2009-02-16	HOM	4	3	FINES_PERIPHYTON	ALG	28.5	2.8	0.0982456	INS	CHILA	2	2	7	0.0425		0.0419	NA	NA
2009-02-16	HOM	4	3	FINES_PERIPHYTON	ALG	28.5	2.8	0.0982456	ISO		3	3	5	0.0398		0.04	NA	0.0002
2009-02-16	HOM	4	3	SAV	ALG	47	4.7	0.1	AMP	GAM	7	7	13				NA	NA
2009-02-16	HOM	4	3	SAV	ALG	52.2	5.2	0.0996169	AMP	GAM	10	10	2	0.041		0.0501	NA	0.0091
2009-02-16	HOM	4	3	SAV	ALG	52.2	5.2	0.0996169	AMP		1	1	3	0.0436		0.0436	NA	0
2009-02-16	HOM	4	3	SAV	ALG	52.3	5.2	0.0994264	AMP	GAM	12	12	13	0.0412		0.0475	NA	0.0063
2009-02-16	HOM	4	3	SAV	ALG	52.3	5.2	0.0994264	INS	CHILA	2	2	14	0.0426		0.0425	NA	NA
2009-02-16	HOM	4	3	SAV	ALG	67.6	6.8	0.100592	AMP	GAM	8	8	8	0.0443		0.0507	NA	0.0064
2009-02-16	HOM	4	3	SAV	ALG	67.6	6.8	0.100592	AMP		2	2	4	0.0468		0.0469	NA	0.0001
2009-02-16	HOM	4	3	SAV	ALG	67.6	6.8	0.100592	HYD		1	1	10	0.0413		0.0417	NA	0.0004
2009-02-16	HOM	4	3	SAV	ALG	67.6	6.8	0.100592	INS	CHILA	2	2	11	0.0436		0.0439	NA	0.0003
2009-02-16	HOM	4	3	WHITEPAN	ALG	1	1	1	AMP	GAM	289	50	7568	1.294		1.3226	NA	0.0286
2009-02-16	HOM	4	3	WHITEPAN	ALG	1	1	1	AMP	CPMLO	122	50	7567	1.2985		1.2965	NA	NA
2009-02-16	HOM	4	3	WHITEPAN	ALG	1	1	1	AMP		2	2	6	0.0422		0.0431	NA	0.0009
2009-02-16	HOM	4	3	WHITEPAN	ALG	1	1	1	AMP	GAM	683	50	7580	1.2641		1.2993	NA	0.0352
2009-02-16	HOM	4	3	WHITEPAN	ALG	1	1	1	AMP	CPMLO	279	50	5	0.0426		0.0466	NA	0.004
2009-02-16	HOM	4	3	WHITEPAN	ALG	1	1	1	AMP	GAM	332	50	7498	1.3117		1.3495	NA	0.0378
2009-02-16	HOM	4	3	WHITEPAN	ALG	1	1	1	AMP		200	50	7499	1.3205		1.3241	NA	0.0036
2009-02-16	HOM	4	3	WHITEPAN	ALG	1	1	1	AMP		105	50	7473	1.319		1.3257	NA	0.0067
2009-02-16	HOM	4	3	WHITEPAN	ALG	1	1	1	BIV	MUS	6	6	4	0.0435		0.052	NA	0.0085
2009-02-16	HOM	4	3	WHITEPAN	ALG	1	1	1	BIV	MUS	5	5	6	0.0441		0.0457	NA	0.0016
2009-02-16	HOM	4	3	WHITEPAN	ALG	1	1	1	DEC	MUCRB	3	3	7548	1.2845		1.7561	NA	0.4716
2009-02-16	HOM	4	3	WHITEPAN	ALG	1	1	1	DEC	MUCRB	2	2	7582	1.2727		1.4256	NA	0.1529
2009-02-16	HOM	4	3	WHITEPAN	ALG	1	1	1	DEC	PAL	2	2	7581	1.2978		1.3966	NA	0.0988
2009-02-16	HOM	4	3	WHITEPAN	ALG	1	1	1	DEC	MUCRB	1	1	7502	1.3158		1.3341	NA	0.0183
2009-02-16	HOM	4	3	WHITEPAN	ALG	1	1	1	DEC	GRSH	1	1	7476	1.3158		1.3457	NA	0.0299
2009-02-16	HOM	4	3	WHITEPAN	ALG	1	1	1	AMP	GAM	215	50	7472	1.3158	1.6083	1.3635	0.2925	0.0477
2009-02-16	HOM	4	3	WHITEPAN	ALG	1	1	1	GAS		418	50	7549	1.2752		1.343	NA	0.0678
2009-02-16	HOM	4	3	WHITEPAN	ALG	1	1	1	GAS		589	50	7566	1.2707		1.3248	NA	0.0541
2009-02-16	HOM	4	3	WHITEPAN	ALG	1	1	1	GAS		38	38	7501	1.3326		1.3759	NA	0.0433
2009-02-16	HOM	4	3	WHITEPAN	ALG	1	1	1	GAS		41	41	7475	1.3361		1.376	NA	0.0399
2009-02-16	HOM	4	3	WHITEPAN	ALG	1	1	1	HIR		1	1	2	0.0393		0.0394	NA	0.0001
2009-02-16	HOM	4	3	WHITEPAN	ALG	1	1	1	INS	CHILA	53	50	2	0.0427		0.0437	NA	0.001
2009-02-16	HOM	4	3	WHITEPAN	ALG	1	1	1	INS	CHIPU	3	3	3	0.0412		0.0412	NA	0
2009-02-16	HOM	4	3	WHITEPAN	ALG	1	1	1	INS	CHILA	52	50	3	0.0421		0.044	NA	0.0019
2009-02-16	HOM	4	3	WHITEPAN	ALG	1	1	1	INS	CHIPU	5	5	4	0.0457		0.0447	NA	NA
2009-02-16	HOM	4	3	WHITEPAN	ALG	1	1	1	INS	CHILA	50	50	1	0.0437		0.0446	NA	0.0009
2009-02-16	HOM	4	3	WHITEPAN	ALG	1	1	1	INS	CHILA	25	25	3	0.0453		0.0464	NA	0.0011
2009-02-16	HOM	4	3	WHITEPAN	ALG	1	1	1	ISO		80	50	1	0.0412		0.0416	NA	0.0004
2009-02-16	HOM	4	3	WHITEPAN	ALG	1	1	1	ISO	MNARE	112	50	1	0.0399		0.0402	NA	0.0003
2009-02-16	HOM	4	3	WHITEPAN	ALG	1	1	1	OST		4	4	5	0.0413		0.0417	NA	0.0004
2009-02-16	HOM	4	3	WHITEPAN	ALG	1	1	1	OST		3	3	7	0.0414		0.0418	NA	0.0004
2009-02-16	HOM	4	5	FINES_PERIPHYTON	ALG	1.5	0.2	0.133333	COP		23	23	43	0.0397	0.0612	0.0398	0.0215	0.0001
2009-02-16	HOM	4	5	FINES_PERIPHYTON	ALG	1.5	0.2	0.133333	GAS		3	3	44	0.0395	0.0428	0.0395	0.0033	0
2009-02-16	HOM	4	5	FINES_PERIPHYTON	ALG	1.5	0.2	0.133333	OST		1						NA	NA
2009-02-16	HOM	4	5	SAV	ALG	9.1	0.9	0.0989011	NONE								NA	NA
2009-02-16	HOM	4	5	WHITEPAN	ALG	1	1	1	AMP	GAM	3	3	45	0.0399	0.0756	0.0445	0.0357	0.0046
2009-02-16	HOM	4	5	WHITEPAN	ALG	1	1	1	GAS		134	50	42	0.0386	0.1626	0.0836	0.124	0.045
2009-02-16	HOM	4	5	WHITEPAN	ALG	1	1	1	INS	CHILA	4	4	40	0.0393	0.0406	0.0391	0.0013	NA
2009-02-16	HOM	4	5	WHITEPAN	ALG	1	1	1	INS	CHIPU	4	4	41	0.0392	0.041	0.0393	0.0018	0.0001
2009-02-16	HOM	4	5	WHITEPAN	ALG	1	1	1	OST		1						NA	NA
2009-02-16	HOM	4	5	WHITEPAN	ALG	1	1	1	DEC	PAL	1	1	7227	1.3475	1.7785	1.4054	0.431	0.0579
2009-02-16	HOM	4.5	1	FINES_PERIPHYTON	ALG	1.7	0.2	0.117647	COP		7	7	12	0.0383	0.0528	0.0382	0.0145	NA
2009-02-16	HOM	4.5	1	FINES_PERIPHYTON	ALG	1.7	0.2	0.117647	OST		1	1	21	0.0338	0.0359	0.0338	0.0021	0
2009-02-16	HOM	4.5	1	SAV	ALG	42.3	4.2	0.0992908	NONE								NA	NA
2009-02-16	HOM	4.5	1	WHITEPAN	ALG	1	1	1	AMP	CPMLO	5	5	19	0.0341	0.046	0.034	0.0119	NA
2009-02-16	HOM	4.5	1	WHITEPAN	ALG	1	1	1	AMP	GAM	9	9	22	0.0413	0.0522	0.0359	0.0109	NA
2009-02-16	HOM	4.5	1	WHITEPAN	ALG	1	1	1	COP		9	9	18	0.0333	0.0444	0.0335	0.0111	0.0002
2009-02-16	HOM	4.5	1	WHITEPAN	ALG	1	1	1	GAS		195	50	17	0.034	0.1577	0.0643	0.1237	0.0303
2009-02-16	HOM	4.5	1	WHITEPAN	ALG	1	1	1	ISO		1	1	5	0.0354	0.0392	0.0357	0.0038	0.0003
2009-02-16	HOM	4.5	1	WHITEPAN	ALG	1	1	1	OST		9	9	11	0.0348	0.0646	0.0356	0.0298	0.0008
2009-02-16	HOM	4.5	2	FINES_PERIPHYTON	ALG	2.4	0.24	0.1	AMP		7	7	9	0.0411		0.041	NA	NA
2009-02-16	HOM	4.5	2	FINES_PERIPHYTON	ALG	2.4	0.24	0.1	GAS		1	1	11	0.0414		0.0413	NA	NA
2009-02-16	HOM	4.5	2	FINES_PERIPHYTON	ALG	2.4	0.24	0.1	INS	CHILA	2	2	10	0.0402		0.0402	NA	0
2009-02-16	HOM	4.5	2	SAV	ALG	15.3	1.53	0.1	AMP	GAM	1	1	6	0.0471		0.0469	NA	NA
2009-02-16	HOM	4.5	2	SAV	ALG	15.3	1.53	0.1	GAS		1	1	8	0.0418			NA	NA
2009-02-16	HOM	4.5	2	SAV	ALG	15.3	1.53	0.1	INS	CHILA	3	3	7	0.0493		0.049	NA	NA
2009-02-16	HOM	4.5	2	WHITEPAN	ALG	1	1	1	AMP		23	23	1	0.0443		0.0559	NA	0.0116
2009-02-16	HOM	4.5	2	WHITEPAN	ALG	1	1	1	GAS		35	35	5	0.0384		0.0692	NA	0.0308
2009-02-16	HOM	4.5	2	WHITEPAN	ALG	1	1	1	INS	CHILA	5	5	2	0.0444		0.044	NA	NA
2009-02-16	HOM	4.5	2	WHITEPAN	ALG	1	1	1	ISO		1	1	3	0.0453		0.0444	NA	NA
2009-02-16	HOM	4.5	2	WHITEPAN	ALG	1	1	1	DEC	MYS	1	1	4	0.045		0.0441	NA	NA
2009-02-16	HOM	4.5	4	WHITEPAN	ALG	1	1	1	AMP	GAM	14	14	7503	1.3236		1.3375	NA	0.0139
2009-02-16	HOM	4.5	4	WHITEPAN	ALG	1	1	1	AMP		100	50	7504	1.3185		1.3274	NA	0.0089
2009-02-16	HOM	4.5	4	WHITEPAN	ALG	1	1	1	INS	CHILA	71	50	7505	1.3273		1.3351	NA	0.0078
2009-02-16	HOM	4.5	4	WHITEPAN	ALG	1	1	1	GAS		235	50	7506	1.3353		1.3694	NA	0.0341
2009-02-16	HOM	4.5	4	WHITEPAN	ALG	1	1	1	INS	CHIPU	9	9	7507	1.3351		1.3399	NA	0.0048
2009-02-16	HOM	4.5	4	SAV	ALG	39.2	3.9	0.0994898	INS	CHILA	4	4	9	0.0419		0.0426	NA	0.0007
2009-02-16	HOM	4.5	4	SAV	ALG	39.2	3.9	0.0994898	GAS		1	1					NA	NA
2009-02-16	HOM	4.5	4	SAV	ALG	39.2	3.9	0.0994898	COP		1	1					NA	NA
2009-02-16	HOM	4.5	4	SAV	ALG	39.2	3.9	0.0994898	OLI		1	1					NA	NA
2009-02-16	HOM	4.5	4	WHITEPAN	ALG	1	1	1	AMP	GAM	18	18	7481	1.3227		1.3364	NA	0.0137
2009-02-16	HOM	4.5	4	WHITEPAN	ALG	1	1	1	AMP		27	27	7482	1.3332		1.3402	NA	0.007
2009-02-16	HOM	4.5	4	WHITEPAN	ALG	1	1	1	INS	CHILA	43	43	7483	1.3259		1.3319	NA	0.006
2009-02-16	HOM	4.5	4	WHITEPAN	ALG	1	1	1	GAS		12	12	10	0.0456		0.0532	NA	0.0076
2009-02-16	HOM	4.5	4	WHITEPAN	ALG	1	1	1	OLI		2	2	6	0.0443		0.0446	NA	0.0003
2009-02-16	HOM	4.5	4	WHITEPAN	ALG	1	1	1	ISO		1	1					NA	NA
2009-02-16	HOM	4.5	4	SAV	ALG	38.6	3.6	0.0932642	AMP	GAM	1	1	11	0.0459		0.0473	NA	0.0014
2009-02-16	HOM	4.5	4	SAV	ALG	38.6	3.6	0.0932642	INS	CHILA	3	3	5	0.0439		0.0441	NA	0.0002
2009-02-16	HOM	4.5	4	FINES_PERIPHYTON	ALG	7.9	0.8	0.101266	AMP	GAM	6	6	4	0.0475		0.0479	NA	0.0004
2009-02-16	HOM	4.5	4	FINES_PERIPHYTON	ALG	7.9	0.8	0.101266	OLI		5	5	8	0.0447		0.0455	NA	0.0008
2009-02-16	HOM	4.5	4	FINES_PERIPHYTON	ALG	7.9	0.8	0.101266	INS	CHILA	5	5	3	0.0425		0.0427	NA	0.0002
2009-02-16	HOM	4.5	4	FINES_PERIPHYTON	ALG	7.9	0.8	0.101266	COP		29	29	2	0.0425		0.0429	NA	0.0004
2009-02-16	HOM	4.5	4	FINES_PERIPHYTON	ALG	7.9	0.8	0.101266	GAS		2	2					NA	NA
2009-02-16	HOM	4.5	4	FINES_PERIPHYTON	ALG	7.9	0.8	0.101266	INS	CHIPU	1	1					NA	NA
2009-02-16	HOM	5	1	WHITEPAN	ALG	1	1	1	GAS		99	50	7587	1.2831		1.3903	NA	0.1072
2009-02-16	HOM	5	1	WHITEPAN	ALG	1	1	1	BIV	MUS	10	10	1	0.0392		0.0616	NA	0.0224
2009-02-16	HOM	5	1	WHITEPAN	ALG	1	1	1	AMP	GAM	12	12	2	0.0389		0.0427	NA	0.0038
2009-02-16	HOM	5	1	WHITEPAN	ALG	1	1	1	COR		25	25	3	0.0389		0.042	NA	0.0031
2009-02-16	HOM	5	1	WHITEPAN	ALG	1	1	1	INS	CHILA	1	1	4	0.0387		0.0391	NA	0.0004
2009-02-16	HOM	5	1	WHITEPAN	ALG	1	1	1	DEC	MYS	1	1	5	0.0386		0.0389	NA	0.0003
2009-02-16	HOM	5	1	SAV	ALG	52	5.2	0.1	AMP	GAM	5	5	6	0.0386		0.0409	NA	0.0023
2009-02-16	HOM	5	1	SAV	ALG	52	5.2	0.1	COR		3	3	7	0.0405		0.0415	NA	0.001
2009-02-16	HOM	5	1	SAV	ALG	52	5.2	0.1	INS	CHILA	3	3	8	0.0409		0.0417	NA	0.0008
2009-02-16	HOM	5	1	SAV	ALG	52	5.2	0.1	GAS		1	1	9	0.04		0.0424	NA	0.0024
2009-02-16	HOM	5	1	FINES_PERIPHYTON	ALG	2.2	0.22	0.1	GAS		4	4	10	0.0408		0.0427	NA	0.0019
2009-02-16	HOM	5	1	FINES_PERIPHYTON	ALG	2.2	0.22	0.1	INS	CHILA	2	2	11	0.0378		0.0379	NA	0.0001
2009-02-16	HOM	5	1	FINES_PERIPHYTON	ALG	2.2	0.22	0.1	AMP	GAM	6	6	12	0.038		0.0385	NA	0.0005
2009-02-16	HOM	5	1	FINES_PERIPHYTON	ALG	2.2	0.22	0.1	AMP	CPMLO	1	1	13	0.0405		0.0407	NA	0.0002
2009-02-16	HOM	5	1	FINES_PERIPHYTON	ALG	2.2	0.22	0.1	COP		23	23	14	0.0404		0.0404	NA	0
2009-02-16	HOM	5	1	FINES_PERIPHYTON	ALG	2.2	0.22	0.1	ISO	MNARE	1	1	15	0.0392		0.0391	NA	NA
2009-02-16	HOM	5	1	WHITEPAN	ALG	1	1	1	BIV	MUS	13	13	7404	1.3226		1.3441	NA	0.0215
2009-02-16	HOM	5	1	WHITEPAN	ALG	1	1	1	GAS		105	50	7405	1.3438		1.4149	NA	0.0711
2009-02-16	HOM	5	1	WHITEPAN	ALG	1	1	1	INS	CHILA	11	11	1	0.0409		0.0412	NA	0.0003
2009-02-16	HOM	5	1	WHITEPAN	ALG	1	1	1	GAM		33	33	7406	1.3438		0.3547	NA	NA
2009-02-16	HOM	5	1	WHITEPAN	ALG	1	1	1	AMP	CPMLO	34	34	2	0.0408		0.0431	NA	0.0023
2009-02-16	HOM	5	1	SAV	ALG	56.5	5.65	0.1	DEC	MUCRB	1	1	7409	1.3196		1.3756	NA	0.056
2009-02-16	HOM	5	1	SAV	ALG	56.5	5.65	0.1	GAS		10	10	6	0.04		0.059	NA	0.019
2009-02-16	HOM	5	1	SAV	ALG	56.5	5.65	0.1	BIV	MUS	1	1	7	0.0426		0.0454	NA	0.0028
2009-02-16	HOM	5	1	SAV	ALG	56.5	5.65	0.1	AMP	GAM	1	1	8	0.0398		0.0397	NA	NA
2009-02-16	HOM	5	1	SAV	ALG	56.5	5.65	0.1	AMP	CPMLO	1	1	9	0.0391		0.0389	NA	NA
2009-02-16	HOM	5	1	FINES_PERIPHYTON	ALG	2.2	0.22	0.1	AMP	GAM	4	4	3	0.0398		0.0402	NA	0.0004
2009-02-16	HOM	5	1	FINES_PERIPHYTON	ALG	2.2	0.22	0.1	GAS		6	6	4	0.0415		0.0417	NA	0.0002
2009-02-16	HOM	5	1	FINES_PERIPHYTON	ALG	2.2	0.22	0.1	ISO	MNARE	2	3	5	0.0403		0.0404	NA	0.0001
2009-02-16	HOM	5	1	WHITEPAN	ALG	1	1	1	GAS		157	50	7531	1.3252	1.6691	1.3808	0.3439	0.0556
2009-02-16	HOM	5	1	WHITEPAN	ALG	1	1	1	GAM		111	50	1	0.0344	0.1475	0.0615	0.1131	0.0271
2009-02-16	HOM	5	1	WHITEPAN	ALG	1	1	1	INS	CHILA	20	20	2	0.0345	0.0472	0.0384	0.0127	0.0039
2009-02-16	HOM	5	1	WHITEPAN	ALG	1	1	1	INS	CHIPU	2	2	3	0.0337	0.0365	0.0371	0.0028	0.0034
2009-02-16	HOM	5	1	WHITEPAN	ALG	1	1	1	AMP	CPMLO	45	45	4	0.0353	0.0744	0.0406	0.0391	0.0053
2009-02-16	HOM	5	1	WHITEPAN	ALG	1	1	1	AMP	GRABO	32	32	5	0.0383	0.1058	0.0457	0.0675	0.0074
2009-02-16	HOM	5	1	WHITEPAN	ALG	1	1	1	BIV	MUS	15	15	6	0.0343	0.1387	0.0657	0.1044	0.0314
2009-02-16	HOM	5	1	WHITEPAN	ALG	1	1	1	ISO		10	10	7	0.0362	0.0417	0.039	0.0055	0.0028
2009-02-16	HOM	5	1	WHITEPAN	ALG	1	1	1	BIV	CLAM	33	33	8	0.0374	0.052	0.0415	0.0146	0.0041
2009-02-16	HOM	5	1	WHITEPAN	ALG	1	1	1	OST		1	1	9	0.0362	0.0365	0.0387	0.0003	0.0025
2009-02-16	HOM	5	1	WHITEPAN	ALG	1	1	1	COP		1	1	10	0.0341	0.0343	0.0372	0.0002	0.0031
2009-02-16	HOM	5	1	WHITEPAN	ALG	1	1	1	AMP		1	1	11	0.0342	0.0366	0.0382	0.0024	0.004
2009-02-16	HOM	5	1	SAV	ALG	56.6	5.6	0.0989399	BIV	MUS	3	3	15	0.0418		0.042	NA	0.0002
2009-02-16	HOM	5	1	FINES_PERIPHYTON	ALG	7.9	0.8	0.101266	AMP	GAM	4	4	12	0.0394		0.0394	NA	0
2009-02-16	HOM	5	1	FINES_PERIPHYTON	ALG	7.9	0.8	0.101266	COP		5	5	13	0.0402		0.0407	NA	0.0005
2009-02-16	HOM	5	1	FINES_PERIPHYTON	ALG	7.9	0.8	0.101266	GAS		9	9	14	0.0403		0.0402	NA	NA
2009-02-16	HOM	5	4	WHITEPAN	ALG	1	1	1	GAS		59	59	4	0.0419		0.0777	NA	0.0358
2009-02-16	HOM	5	4	WHITEPAN	ALG	1	1	1	AMP		27	27	3	0.0407		0.0413	NA	0.0006
2009-02-16	HOM	5	4	WHITEPAN	ALG	1	1	1	INS	CHILA	5	5	1	0.0421		0.0421	NA	0
2009-02-16	HOM	5	4	WHITEPAN	ALG	1	1	1	ISO		1	1	2	0.0399		0.0399	NA	0
2009-02-16	HOM	5	4	SAV	ALG	26.4	2.64	0.1	DEC	MUCRB	1	1	5	0.0406		0.0519	NA	0.0113
2009-02-16	HOM	5	4	SAV	ALG	26.4	2.64	0.1	AMP		2	2	6	0.0425		0.0417	NA	NA
2009-02-16	HOM	5	4	SAV	ALG	26.4	2.64	0.1	INS	CHILA	1	1	7	0.0405		0.0399	NA	NA
2009-02-16	HOM	5	4	FINES_PERIPHYTON	ALG	0.6	0.06	0.1	GAS		10	10	8	0.0395		0.0401	NA	0.0006
2009-02-16	HOM	5	4	FINES_PERIPHYTON	ALG	0.6	0.06	0.1	AMP		3	3	9	0.0407		0.04	NA	NA
2009-02-16	HOM	5	4	FINES_PERIPHYTON	ALG	0.6	0.06	0.1	ISO		2	2	10	0.0409		0.0401	NA	NA
2009-02-16	HOM	5	4	FINES_PERIPHYTON	ALG	0.6	0.06	0.1	COP		34	34	11	0.0399		0.0392	NA	NA
2009-02-16	HOM	5	5	WHITEPAN	ALG	1	1	1	GAS		208	50	1	0.0339	0.1418	0.0794	0.1079	0.0455
2009-02-16	HOM	5	5	WHITEPAN	ALG	1	1	1	AMP	GAM	28	28	4	0.0341	0.0611	0.0421	0.027	0.008
2009-02-16	HOM	5	5	WHITEPAN	ALG	1	1	1	AMP	CPMLO	45	45	7	0.0375	0.1003	0.044	0.0628	0.0065
2009-02-16	HOM	5	5	WHITEPAN	ALG	1	1	1	AMP	GRABO	17	17	3	0.034	0.0526	0.0422	0.0186	0.0082
2009-02-16	HOM	5	5	WHITEPAN	ALG	1	1	1	AMP		25	25	6	0.0342	0.0729	0.0413	0.0387	0.0071
2009-02-16	HOM	5	5	WHITEPAN	ALG	1	1	1	DEC	MUCRB	2	2	7513	1.3233	1.6317	1.3978	0.3084	0.0745
2009-02-16	HOM	5	5	WHITEPAN	ALG	1	1	1	INS	CHILA	21	21	9	0.0337	0.0499	0.041	0.0162	0.0073
2009-02-16	HOM	5	5	WHITEPAN	ALG	1	1	1	INS	CHIPU	3	3	8	0.0346	0.0407	0.0396	0.0061	0.005
2009-02-16	HOM	5	5	WHITEPAN	ALG	1	1	1	TAN		6	6	10	0.0343	0.0405	0.0391	0.0062	0.0048
2009-02-16	HOM	5	5	WHITEPAN	ALG	1	1	1	OST		3	3	5	0.034	0.0422	0.0363	0.0082	0.0023
2009-02-16	HOM	5	5	WHITEPAN	ALG	1	1	1	ISO	MNARE	8	8	2	0.0351	0.0489	0.0404	0.0138	0.0053
2009-02-16	HOM	5	5	SAV	ALG	33.6	3.4	0.10119	NONE								NA	NA
2009-02-16	HOM	5	5	FINES_PERIPHYTON	ALG	7.8	0.8	0.102564	GAS		5	5	11	0.034	0.0421	0.0356	0.0081	0.0016
2009-02-16	HOM	5	5	FINES_PERIPHYTON	ALG	7.8	0.8	0.102564	AMP	CPMLO	1	1	12	0.0342	0.0425	0.0358	0.0083	0.0016
2009-02-16	HOM	5	5	FINES_PERIPHYTON	ALG	7.8	0.8	0.102564	AMP		2	2	13	0.0338	0.0405	0.035	0.0067	0.0012
2009-02-16	HOM	8	1	FINES_PERIPHYTON	ALG	9.2	0.9	0.0978261	AMP		10	10	4	0.0423		0.0426	NA	0.0003
2009-02-16	HOM	8	1	FINES_PERIPHYTON	ALG	9.2	0.9	0.0978261	GAS		1						NA	NA
2009-02-16	HOM	8	1	FINES_PERIPHYTON	ALG	9.2	0.9	0.0978261	ISO	MNARE	3	3	13	0.0435		0.0431	NA	NA
2009-02-16	HOM	8	1	FINES_PERIPHYTON	ALG	15	1.6	0.106667	AMP		74	50	14	0.044		0.0443	NA	0.0003
2009-02-16	HOM	8	1	FINES_PERIPHYTON	ALG	15	1.6	0.106667	COP		5	5	1	0.0426		0.0418	NA	NA
2009-02-16	HOM	8	1	FINES_PERIPHYTON	ALG	15	1.6	0.106667	GAS		5	5	9	0.0404		0.0411	NA	0.0007
2009-02-16	HOM	8	1	FINES_PERIPHYTON	ALG	15	1.6	0.106667	INS	CHILA	1						NA	NA
2009-02-16	HOM	8	1	FINES_PERIPHYTON	ALG	15	1.6	0.106667	INS	CHIPU	1						NA	NA
2009-02-16	HOM	8	1	FINES_PERIPHYTON	ALG	15	1.6	0.106667	TAN		3	3	8	0.0415		0.0409	NA	NA
2009-02-16	HOM	8	1	SAV	ALG	21.6	2.5	0.115741	AMP		4	4	15	0.0432		0.0437	NA	0.0005
2009-02-16	HOM	8	1	SAV	ALG	21.6	2.5	0.115741	BIV	MUS	1	1	2	0.0442		0.0462	NA	0.002
2009-02-16	HOM	8	1	SAV	ALG	21.6	2.5	0.115741	INS	CHILA	1						NA	NA
2009-02-16	HOM	8	1	SAV	ALG	21.6	2.5	0.115741	INS	CHIPU	1						NA	NA
2009-02-16	HOM	8	1	SAV	ALG	32.3	3.9	0.120743	AMP		7	7	6	0.0432		0.0455	NA	0.0023
2009-02-16	HOM	8	1	SAV	ALG	32.3	3.9	0.120743	INS	CHILA	1	1	3	0.0451		0.0438	NA	NA
2009-02-16	HOM	8	1	SAV	ALG	32.3	3.9	0.120743	ISO		1						NA	NA
2009-02-16	HOM	8	1	WHITEPAN	ALG	1	1	1	AMP		50	50	7215	1.3359		1.3424	NA	0.0065
2009-02-16	HOM	8	1	WHITEPAN	ALG	1	1	1	AMP	GAM	538	50	7214	1.3442		1.3612	NA	0.017
2009-02-16	HOM	8	1	WHITEPAN	ALG	1	1	1	AMP		38	38	7177	1.3415		1.3457	NA	0.0042
2009-02-16	HOM	8	1	WHITEPAN	ALG	1	1	1	AMP	GAM	156	156	7213	1.3347		1.3481	NA	0.0134
2009-02-16	HOM	8	1	WHITEPAN	ALG	1	1	1	GAS		34	34	10	0.042		0.0603	NA	0.0183
2009-02-16	HOM	8	1	WHITEPAN	ALG	1	1	1	GAS		8	8	23	0.0407		0.0437	NA	0.003
2009-02-16	HOM	8	1	WHITEPAN	ALG	1	1	1	INS	CHILA	8	8	16	0.044		0.0436	NA	NA
2009-02-16	HOM	8	1	WHITEPAN	ALG	1	1	1	INS	CHILA	4	4	20	0.0424		0.0424	NA	0
2009-02-16	HOM	8	1	WHITEPAN	ALG	1	1	1	TAN		1	1	7	0.0427		0.0428	NA	0.0001
2009-02-16	HOM	8.5	1	WHITEPAN	ALG	1	1	1	AMP	GAM	377	50	5	0.0352	0.1078	0.0451	0.0726	0.0099
2009-02-16	HOM	8.5	1	WHITEPAN	ALG	1	1	1	AMP	GRABO	44	44	6	0.0354	0.0818	0.0389	0.0464	0.0035
2009-02-16	HOM	8.5	1	WHITEPAN	ALG	1	1	1	AMP	CPMLO	6	6	7	0.0353	0.0534	0.0356	0.0181	0.0003
2009-02-16	HOM	8.5	1	WHITEPAN	ALG	1	1	1	AMP		25	25	8	0.0342	0.0718	0.0391	0.0376	0.0049
2009-02-16	HOM	8.5	1	WHITEPAN	ALG	1	1	1	GAS		3	3	9	0.0356	0.0414	0.0365	0.0058	0.0009
2009-02-16	HOM	8.5	1	WHITEPAN	ALG	1	1	1	BIV	MUS	1	1	10	0.0349	0.0372	0.0356	0.0023	0.0007
2009-02-16	HOM	8.5	1	WHITEPAN	ALG	1	1	1	TAN		1	1	11	0.0337	0.0343	0.0338	0.0006	0.0001
2009-02-16	HOM	8.5	1	WHITEPAN	ALG	1	1	1	ISO		29	29	12	0.0343	0.0654	0.0348	0.0311	0.0005
2009-02-16	HOM	8.5	1	WHITEPAN	ALG	1	1	1	DEC	MUCRB	2	2	7529	1.3283	1.8713	1.3489	0.543	0.0206
2009-02-16	HOM	8.5	1	WHITEPAN	ALG	1	1	1	INS	CHILA	20	20	13	0.0348	0.0778	0.0359	0.043	0.0011
2009-02-16	HOM	8.5	1	SAV	ALG	29.27	2.91	0.0994192	BIV	MUS	1	1	1	0.0342	0.0409	0.0364	0.0067	0.0022
2009-02-16	HOM	8.5	1	SAV	ALG	29.27	2.91	0.0994192	AMP	GRABO	1	1	2	0.0349	0.0362	0.0355	0.0013	0.0006
2009-02-16	HOM	8.5	1	SAV	ALG	29.27	2.91	0.0994192	AMP	GAM	4	4	3	0.034	0.0555	0.0356	0.0215	0.0016
2009-02-16	HOM	8.5	1	SAV	ALG	29.27	2.91	0.0994192	ISO	MNARE	1	1	4	0.0339	0.0387	0.0345	0.0048	0.0006
2009-02-16	HOM	8.5	1	FINES_PERIPHYTON	ALG	9.1	0.9	0.0989011	GAS		16	16	14	0.0351	0.0619	0.0353	0.0268	0.0002
2009-02-16	HOM	8.5	1	FINES_PERIPHYTON	ALG	9.1	0.9	0.0989011	AMP	GAM	3	3	15	0.0352	0.0431	0.0349	0.0079	NA
2009-02-16	HOM	8.5	3	FINES_PERIPHYTON	ALG	3.2	0.3	0.09375	AMP	GAM	23	23	A2	0.0348	0.0499	0.0348	0.0151	0
2009-02-16	HOM	8.5	3	FINES_PERIPHYTON	ALG	3.2	0.3	0.09375	COP		25	22	B2	0.0345	0.058	0.0345	0.0235	0
2009-02-16	HOM	8.5	3	FINES_PERIPHYTON	ALG	3.2	0.3	0.09375	GAS		1						NA	NA
2009-02-16	HOM	8.5	3	FINES_PERIPHYTON	ALG	3.2	0.3	0.09375	ISO		1	1	A5	0.0341	0.37	0.0339	0.3359	NA
2009-02-16	HOM	8.5	3	FINES_PERIPHYTON	ALG	3.2	0.3	0.09375	OST		3						NA	NA
2009-02-16	HOM	8.5	3	SAV	ALG	18.8	1.8	0.0957447	NONE								NA	NA
2009-02-16	HOM	8.5	3	WHITEPAN	ALG	1	1	1	AMP		19	19	A4	0.0345	0.0819	0.0356	0.0474	0.0011
2009-02-16	HOM	8.5	3	WHITEPAN	ALG	1	1	1	AMP	GAM	222	50	A1	0.034	0.1137	0.0388	0.0797	0.0048
2009-02-16	HOM	8.5	3	WHITEPAN	ALG	1	1	1	BIV		13	13	A7	0.0339	0.0601	0.042	0.0262	0.0081
2009-02-16	HOM	8.5	3	WHITEPAN	ALG	1	1	1	GAS		10	9	B1	0.0345	0.0465	0.0372	0.012	0.0027
2009-02-16	HOM	8.5	3	WHITEPAN	ALG	1	1	1	INS	CHILA	2	2	A3	0.0332	0.0365	0.0338	0.0033	0.0006
2009-02-16	HOM	8.5	3	WHITEPAN	ALG	1	1	1	ISO		4	4	A9	0.034	0.0384	0.0345	0.0044	0.0005
2009-02-16	HOM	8.5	3	WHITEPAN	ALG	1	1	1	OST		28	28	A6	0.0344	0.091	0.0401	0.0566	0.0057
2009-02-16	HOM	8.5	3	WHITEPAN	ALG	1	1	1	DEC	PAL	9	9	7349	1.3373	1.3642	1.3403	0.0269	0.003
2009-02-16	HOM	8.5	3	WHITEPAN	ALG	1	1	1	TAN		16	13	A8	0.0343	0.0448	0.0346	0.0105	0.0003
2009-08-17	HOM	1	2	FINES_PERIPHYTON	ALG	9.8	0.98	0.1	GAS		4	4	6	0.0394		0.0399	NA	0.0005
2009-08-17	HOM	1	2	FINES_PERIPHYTON	ALG	9.8	0.98	0.1	INS	CHILA	4	4	7	0.0416		0.0418	NA	0.0002
2009-08-17	HOM	1	2	SAV	ALG	5.7	0.57	0.1	GAS		2	2	1	0.0411		0.0409	NA	NA
2009-08-17	HOM	1	2	SAV	ALG	5.7	0.57	0.1	INS	CHILA	1	1	5	0.0431		0.0429	NA	NA
2009-08-17	HOM	1	2	WHITEPAN	ALG	1	1	1	AMP		8	8	4	0.0412		0.0449	NA	0.0037
2009-08-17	HOM	1	2	WHITEPAN	ALG	1	1	1	BIV	MUS	3	3	2	0.0427		0.0513	NA	0.0086
2009-08-17	HOM	1	2	WHITEPAN	ALG	1	1	1	GAS		34	34	7361	1.3125	1.5184	1.3942	0.2059	0.0817
2009-08-17	HOM	1	2	WHITEPAN	ALG	1	1	1	INS	CHILA	10	10	3	0.0471		0.0481	NA	0.001
2009-08-17	HOM	1	3	WHITEPAN	ALG	1	1	1	INS	CHILA	11	11	283	0.0791	0.1227	0.0846	0.0436	0.0055
2009-08-17	HOM	1	3	WHITEPAN	ALG	1	1	1	BIV		2	2	245	0.0997	0.1394	0.119	0.0397	0.0193
2009-08-17	HOM	1	3	WHITEPAN	ALG	1	1	1	AMP		2	2	260				NA	NA
2009-08-17	HOM	1	3	WHITEPAN	ALG	1	1	1	AMP	GAM	15	15	251	0.1028	0.1424	0.118	0.0396	0.0152
2009-08-17	HOM	1	3	WHITEPAN	ALG	1	1	1	GAS		17	17	264	0.0904	0.1387	0.1128	0.0483	0.0224
2009-08-17	HOM	1	3	WHITEPAN	ALG	1	1	1	OST		4	4	280				NA	NA
2009-08-17	HOM	1	3	SAV	ALG	6.12	0.6	0.0980392	NONE								NA	NA
2009-08-17	HOM	1	3	FINES_PERIPHYTON	ALG	16.61	1.64	0.0987357	DEC	MYS	1	1	285				NA	NA
2009-08-17	HOM	1	3	FINES_PERIPHYTON	ALG	16.61	1.64	0.0987357	OST		8	8	284				NA	NA
2009-08-17	HOM	1	3	FINES_PERIPHYTON	ALG	16.61	1.64	0.0987357	INS	CHILA	1	1	295				NA	NA
2009-08-17	HOM	1	3	FINES_PERIPHYTON	ALG	16.61	1.64	0.0987357	GAS		5	5	294				NA	NA
2009-08-17	HOM	1	3	FINES_PERIPHYTON	ALG	16.61	1.64	0.0987357	BIV		2	2	293				NA	NA
2009-08-17	HOM	1	4	FINES_PERIPHYTON	ALG	4	0.4	0.1	GAS		19	19	809	0.1043	0.1199	0.1127	0.0156	0.0084
2009-08-17	HOM	1	4	FINES_PERIPHYTON	ALG	4	0.4	0.1	INS	CHILA	1	1	816	0.0843	0.088	0.0875	0.0037	0.0032
2009-08-17	HOM	1	4	FINES_PERIPHYTON	ALG	4	0.4	0.1	TAN	HAGRA	1	1	833	0.0765	0.0804	0.0795	0.0039	0.003
2009-08-17	HOM	1	4	SAV	ALG	15.5	1.55	0.1	GAS		2	2	803	0.0816	0.0852	0.0843	0.0036	0.0027
2009-08-17	HOM	1	4	SAV	ALG	15.5	1.55	0.1	INS	CHILA	4	4	775	0.0794	0.0895	0.0791	0.0101	NA
2009-08-17	HOM	1	4	WHITEPAN	ALG	1	1	1	AMP	GAM	4	4	4805	0.0795	0.089	0.0838	0.0095	0.0043
2009-08-17	HOM	1	4	WHITEPAN	ALG	1	1	1	GAS		20	20	808	0.0958	0.1714	0.1294	0.0756	0.0336
2009-08-17	HOM	1	4	WHITEPAN	ALG	1	1	1	INS	CHILA	2	2	813	0.0861	0.0948	0.0904	0.0087	0.0043
2009-08-17	HOM	1	4	WHITEPAN	ALG	1	1	1	DEC	PAL	3	3	823	0.0853	0.1166	0.0937	0.0313	0.0084
2009-08-17	HOM	1	5	FINES_PERIPHYTON	ALG	16.6	1.66	0.1	AMP	GAM	1	1	7	0.0402		0.0395	NA	NA
2009-08-17	HOM	1	5	FINES_PERIPHYTON	ALG	16.6	1.66	0.1	GAS		1	1	6	0.041		0.0414	NA	0.0004
2009-08-17	HOM	1	5	SAV	ALG	33.7	3.37	0.1	INS	CHILA	4	4	5	0.0416		0.0421	NA	0.0005
2009-08-17	HOM	1	5	WHITEPAN	ALG	1	1	1	AMP	GAM	9	9	2	0.0406		0.0424	NA	0.0018
2009-08-17	HOM	1	5	WHITEPAN	ALG	1	1	1	BIV	MUS	7	7	4	0.0413		0.1111	NA	0.0698
2009-08-17	HOM	1	5	WHITEPAN	ALG	1	1	1	GAS		29	29	3	0.0408		0.1067	NA	0.0659
2009-08-17	HOM	1	5	WHITEPAN	ALG	1	1	1	INS	CHILA	5	5	1	0.0411		0.0415	NA	0.0004
2009-08-17	HOM	2	3	FINES_PERIPHYTON	ALG	1.4	0.2	0.142857	OST		1	1	227				NA	NA
2009-08-17	HOM	2	3	FINES_PERIPHYTON	ALG	1.4	0.2	0.142857	POL		1	1	228				NA	NA
2009-08-17	HOM	2	3	SAV	ALG	2.8	0.3	0.107143	NONE								NA	NA
2009-08-17	HOM	2	3	WHITEPAN	ALG	1	1	1	AMP		1	1	234				NA	NA
2009-08-17	HOM	2	3	WHITEPAN	ALG	1	1	1	AMP	GAM	22	22	221	0.0786	0.0935	0.0833	0.0149	0.0047
2009-08-17	HOM	2	3	WHITEPAN	ALG	1	1	1	BIV	CLAM	2	2	237	0.076	0.0845	0.0793	0.0085	0.0033
2009-08-17	HOM	2	3	WHITEPAN	ALG	1	1	1	GAS		44	44	214	0.0836	0.1648	0.1341	0.0812	0.0505
2009-08-17	HOM	2	3	WHITEPAN	ALG	1	1	1	INS	CHILA	8	8	233	0.0848	0.0866	0.0848	0.0018	0
2009-08-17	HOM	2	3	WHITEPAN	ALG	1	1	1	OST		35	35	220	0.08	0.0878	0.084	0.0078	0.004
2009-08-17	HOM	2	3	WHITEPAN	ALG	1	1	1	POL		1	1	235				NA	NA
2009-08-17	HOM	2	5	FINES_PERIPHYTON	ALG	51.5	5.2	0.100971	AMP	GAM	2	2	54	0.0337	0.0342	0.0339	0.0005	0.0002
2009-08-17	HOM	2	5	FINES_PERIPHYTON	ALG	51.5	5.2	0.100971	GAS		29	29	57	0.0333	0.1445	0.0827	0.1112	0.0494
2009-08-17	HOM	2	5	FINES_PERIPHYTON	ALG	51.5	5.2	0.100971	INS	CHILA	4	4	59	0.0371	0.04	0.0387	0.0029	0.0016
2009-08-17	HOM	2	5	FINES_PERIPHYTON	ALG	51.5	5.2	0.100971	INS	EPHLA	1	1	65	0.0375	0.0445	0.0388	0.007	0.0013
2009-08-17	HOM	2	5	FINES_PERIPHYTON	ALG	51.5	5.2	0.100971	INS	ODOLA	1	1	29	0.0347	0.0526	0.0358	0.0179	0.0011
2009-08-17	HOM	2	5	SAV	ALG	94.7	9.5	0.100317	AMP	GAM	6	6	11	0.0349	0.0715	0.0395	0.0366	0.0046
2009-08-17	HOM	2	5	SAV	ALG	94.7	9.5	0.100317	GAS		32	32	63	0.0344	0.1445	0.0962	0.1101	0.0618
2009-08-17	HOM	2	5	SAV	ALG	94.7	9.5	0.100317	INS		1	1	71	0.0335	0.0371	0.0348	0.0036	0.0013
2009-08-17	HOM	2	5	SAV	ALG	94.7	9.5	0.100317	INS		2	2	41	0.0338	0.043	0.0352	0.0092	0.0014
2009-08-17	HOM	2	5	SAV	ALG	94.7	9.5	0.100317	DEC	MUCRB	2	2	27	0.034	0.1046	0.0481	0.0706	0.0141
2009-08-17	HOM	2	5	WHITEPAN	ALG	1	1	1	AMP	GAM	15	15	3	0.0353	0.1197	0.045	0.0844	0.0097
2009-08-17	HOM	2	5	WHITEPAN	ALG	1	1	1	GAS		29	29	40	0.0335	0.2044	0.1059	0.1709	0.0724
2009-08-17	HOM	2	5	WHITEPAN	ALG	1	1	1	DEC	MUCRB	3	3	51	0.0374	0.1538	0.058	0.1164	0.0206
2009-08-17	HOM	2	5	WHITEPAN	ALG	1	1	1	DEC	MUCRB	1	1	38	0.0337	0.1193	0.055	0.0856	0.0213
2009-08-17	HOM	4	1	WHITEPAN	MYR	1	1	1	AMP	GAM	75	50	5919	1.2749	1.4609	1.3075	0.186	0.0326
2009-08-17	HOM	4	1	WHITEPAN	MYR	1	1	1	DEC	MUCRB	22	22	5953	1.2777	1.3728	1.3011	0.0951	0.0234
2009-08-17	HOM	4	1	WHITEPAN	MYR	1	1	1	BIV		51	51	6022	1.2797	1.4981	1.332	0.2184	0.0523
2009-08-17	HOM	4	1	WHITEPAN	MYR	1	1	1	AMP		19	19	250	0.0985	0.1194	0.1016	0.0209	0.0031
2009-08-17	HOM	4	1	WHITEPAN	MYR	1	1	1	GAS		79	79	275	0.0901	0.2328	0.1671	0.1427	0.077
2009-08-17	HOM	4	1	WHITEPAN	MYR	1	1	1	INS	CHILA	4	4	263				NA	NA
2009-08-17	HOM	4	1	WHITEPAN	MYR	1	1	1	ISO		3	3	239				NA	NA
2009-08-17	HOM	4	1	SAV	MYR	2.4	0.31	0.129167	NONE								NA	NA
2009-08-17	HOM	4	1	FINES_PERIPHYTON	MYR	5.8	0.6	0.103448	OST		4	4	266				NA	NA
2009-08-17	HOM	4	1	FINES_PERIPHYTON	MYR	5.8	0.6	0.103448	BIV		6	6	277				NA	NA
2009-08-17	HOM	4	1	FINES_PERIPHYTON	MYR	5.8	0.6	0.103448	GAS		1	1	258				NA	NA
2009-08-17	HOM	4	1	FINES_PERIPHYTON	MYR	5.8	0.6	0.103448	INS	CHILA	5	5	270				NA	NA
2009-08-17	HOM	4	1	FINES_PERIPHYTON	MYR	5.8	0.6	0.103448	AMP		1	1	269				NA	NA
2009-08-17	HOM	4	1	FINES_PERIPHYTON	MYR	5.8	0.6	0.103448	DEC	PAL	1	1	282				NA	NA
2009-08-17	HOM	4	2	FINES_PERIPHYTON	MYR_ALG	7.6	0.8	0.105263	BIV		37	36	253	0.0918		0.0941	NA	0.0023
2009-08-17	HOM	4	2	FINES_PERIPHYTON	MYR_ALG	7.6	0.8	0.105263	GAS		4	4	256				NA	NA
2009-08-17	HOM	4	2	FINES_PERIPHYTON	MYR_ALG	7.6	0.8	0.105263	DEC	MUCRB	1	1	278				NA	NA
2009-08-17	HOM	4	2	FINES_PERIPHYTON	MYR_ALG	7.6	0.8	0.105263	OST		3	3	276				NA	NA
2009-08-17	HOM	4	2	SAV	MYR_ALG	4.5	0.5	0.111111	AMP		8	8	272				NA	NA
2009-08-17	HOM	4	2	SAV	MYR_ALG	4.5	0.5	0.111111	BIV		1	1	248				NA	NA
2009-08-17	HOM	4	2	SAV	MYR_ALG	4.5	0.5	0.111111	INS	CHILA	2	2	238				NA	NA
2009-08-17	HOM	4	2	SAV	MYR_ALG	4.5	0.5	0.111111	OST		1	1	246				NA	NA
2009-08-17	HOM	4	2	SAV	MYR_ALG	4.5	0.5	0.111111	POL		2	2	252				NA	NA
2009-08-17	HOM	4	2	WHITEPAN	MYR_ALG	1	1	1	AMP		133	50	288	0.0957	0.1258	0.1002	0.0301	0.0045
2009-08-17	HOM	4	2	WHITEPAN	MYR_ALG	1	1	1	AMP	GAM	86	50	268	0.0925	0.1529	0.105	0.0604	0.0125
2009-08-17	HOM	4	2	WHITEPAN	MYR_ALG	1	1	1	BIV		146	50	279	0.0892	0.2628	0.1548	0.1736	0.0656
2009-08-17	HOM	4	2	WHITEPAN	MYR_ALG	1	1	1	GAS		92	50	274	0.0833		0.1485	NA	0.0652
2009-08-17	HOM	4	2	WHITEPAN	MYR_ALG	1	1	1	INS	CHILA	9	9	249				NA	NA
2009-08-17	HOM	4	2	WHITEPAN	MYR_ALG	1	1	1	ISO		5	5	265				NA	NA
2009-08-17	HOM	4	2	WHITEPAN	MYR_ALG	1	1	1	DEC	MUCRB	10	10	5963	1.287	1.3597	1.2935	0.0727	0.0065
2009-08-17	HOM	4	2	WHITEPAN	MYR_ALG	1	1	1	OST		7	7	241				NA	NA
2009-08-17	HOM	4	2	WHITEPAN	MYR_ALG	1	1	1	TAN		1	1	289				NA	NA
2009-08-17	HOM	4	5	WHITEPAN	ALG	1	1	1	BIV		46	46	5952	1.285	1.6696	1.3767	0.3846	0.0917
2009-08-17	HOM	4	5	WHITEPAN	ALG	1	1	1	GAS		1992	50	226	0.0946	0.2691	0.1909	0.1745	0.0963
2009-08-17	HOM	4	5	WHITEPAN	ALG	1	1	1	AMP	GAM	234	50	6021	1.2795	1.5565	1.3475	0.277	0.068
2009-08-17	HOM	4	5	WHITEPAN	ALG	1	1	1	AMP		110	50	261	0.0928	0.1325	0.0978	0.0397	0.005
2009-08-17	HOM	4	5	WHITEPAN	ALG	1	1	1	DEC	MUCRB	86	86	5988	1.2784	2.8431	1.501	1.5647	0.2226
2009-08-17	HOM	4	5	WHITEPAN	ALG	1	1	1	DEC	PAL	2	2	5949	1.2747	1.3642	1.2932	0.0895	0.0185
2009-08-17	HOM	4	5	WHITEPAN	ALG	1	1	1	INS	CHILA	10	10	259	0.0851	0.0899	0.0852	0.0048	0.0001
2009-08-17	HOM	4	5	WHITEPAN	ALG	1	1	1	POL		5	5	222	0.0733	0.0925	0.0735	0.0192	0.0002
2009-08-17	HOM	4	5	WHITEPAN	ALG	1	1	1	ISO		1	1	243				NA	NA
2009-08-17	HOM	4	5	SAV	ALG	30.3	3	0.0990099	DEC	MUCRB	1	1	247				NA	NA
2009-08-17	HOM	4	5	SAV	ALG	30.3	3	0.0990099	OST		1	1	244				NA	NA
2009-08-17	HOM	4	5	SAV	ALG	30.3	3	0.0990099	AMP	CPMLO	1	1	262				NA	NA
2009-08-17	HOM	4	5	SAV	ALG	30.3	3	0.0990099	POL		1	1	257				NA	NA
2009-08-17	HOM	4	5	FINES_PERIPHYTON	ALG	55.7	5.5	0.0987433	GAS		48	48	255	0.0803	0.1362	0.1061	0.0559	0.0258
2009-08-17	HOM	4	5	FINES_PERIPHYTON	ALG	55.7	5.5	0.0987433	DEC	MUCRB	7	7	290	0.0928	0.0997	0.0911	0.0069	NA
2009-08-17	HOM	4	5	FINES_PERIPHYTON	ALG	55.7	5.5	0.0987433	OST		24	21	287	0.0976	0.1088	0.0985	0.0112	0.0009
2009-08-17	HOM	4	5	FINES_PERIPHYTON	ALG	55.7	5.5	0.0987433	ISO		3	3	242				NA	NA
2009-08-17	HOM	4	5	FINES_PERIPHYTON	ALG	55.7	5.5	0.0987433	INS	CERLA	2	2	254				NA	NA
2009-08-17	HOM	4	5	FINES_PERIPHYTON	ALG	55.7	5.5	0.0987433	INS	CHILA	6	6	267				NA	NA
2009-08-17	HOM	4	5	FINES_PERIPHYTON	ALG	55.7	5.5	0.0987433	AMP		17	17	241	0.098	0.1018	0.0962	0.0038	NA
2009-08-17	HOM	4	5	FINES_PERIPHYTON	ALG	55.7	5.5	0.0987433	BIV		6	6	281	0.0813	0.0835	0.0805	0.0022	NA

## Sheet: 2007-2008 Invert Data
DATE	RIVER	EVENT	REACH	TRANSECT	STATION	SUBSTRATE	SAV_SP	SAV_TYPE	Proportion_measured	AREA(m2)	WetWT(g)	MGHYD	MGTUR	dugti	MGNTA	MGNEM	MGOLI	MGPOL	MGHIR	MGGAS	hydde	physp	MGPEL	MGAMP	cpmlo	gamma	gamsp	gamti	grabo	hyaaz	parha	melita	unkAMP	MGCUM	alysp	MGISO	cyapo	casov	mnare	edotea	idotea	MGDEC	grade	rhihar	MGPAL	palpa	MGCAM	MGMYS	mysal
2007-08-08	CHA	1	1	1	1	SEDIMENT	NA	NA	1	0.002	NA	P			3	123	44	7		25	25			3					3							3	2		1
2007-08-08	CHA	1	1	1	2	SEDIMENT	NA	NA	1	0.002	NA					19	62	20		2	2															2	1	1
2007-08-08	CHA	1	1	1	3	SEDIMENT	NA	NA	1	0.002	NA					24		10		5	5															2	2
2007-08-08	CHA	1	1	1	4	SEDIMENT	NA	NA	1	0.002	NA					20	11	18	2	4	4			2			1		1							4	4
2007-08-08	CHA	1	1	1	5	SEDIMENT	NA	NA	1	0.002	NA					81								6	4				2							2	2
2007-08-08	CHA	1	1	1.5	1	SEDIMENT	NA	NA	1	0.002	NA					136	3	12	5					5					5					1	1	1	1
2007-08-08	CHA	1	1	1.5	2	SEDIMENT	NA	NA	1	0.002	NA					39	23	3		3	3			5			2		3							2	1		1
2007-08-08	CHA	1	1	1.5	3	SEDIMENT	NA	NA	1	0.002	NA					53	18	33		6				3					3							3	3
2007-08-08	CHA	1	1	1.5	4	SEDIMENT	NA	NA	1	0.002	NA					84	33	35						1					1
2007-08-08	CHA	1	1	1.5	5	SEDIMENT	NA	NA	1	0.002	NA					101	38	41						15					15					5	5	1	1											1
2007-08-08	CHA	1	1	2	1	SEDIMENT	NA	NA	1	0.002	NA					28	3
2007-08-08	CHA	1	1	2	2	SEDIMENT	NA	NA	1	0.002	NA					132	86	10						1					1							1	1
2007-08-08	CHA	1	1	2	3	SEDIMENT	NA	NA	1	0.002	NA				3	32	1	1		2	2
2007-08-08	CHA	1	1	2	4	SEDIMENT	NA	NA	1	0.002	NA					82	10	14	2																	1	1
2007-08-08	CHA	1	1	2	5	SEDIMENT	NA	NA	1	0.002	NA					10	1
2007-08-08	CHA	1	2	4	1	SEDIMENT	NA	NA	1	0.002	NA				1	192	27	9		1	1			18			7		11					7	7	5	5											1
2007-08-08	CHA	1	2	4	2	SEDIMENT	NA	NA	1	0.002	NA					136	84	4		2	2			8	8
2007-08-08	CHA	1	2	4	3	SEDIMENT	NA	NA	1	0.002	NA					62	12	8		1	1			5	3		2
2007-08-08	CHA	1	2	4	4	SEDIMENT	NA	NA	1	0.002	NA					354	38	19		5	5															10
2007-08-08	CHA	1	2	4	5	SEDIMENT	NA	NA	1	0.002	NA				3	84		1		1	1
2007-08-08	CHA	1	2	4.5	1	SEDIMENT	NA	NA	1	0.002	NA					49	20	11		2	2			8	5				3					8	8
2007-08-08	CHA	1	2	4.5	2	SEDIMENT	NA	NA	1	0.002	NA					99	249	14		8	8			49	32		9		8
2007-08-08	CHA	1	2	4.5	3	SEDIMENT	NA	NA	1	0.002	NA					12	22			7	7			2	2
2007-08-08	CHA	1	2	4.5	4	SEDIMENT	NA	NA	1	0.002	NA					17	47	3		2	2
2007-08-08	CHA	1	2	4.5	5	SEDIMENT	NA	NA	1	0.002	NA					36	54	2		4	4			13			7		6							1		1
2007-08-08	CHA	1	2	5	1	SEDIMENT	NA	NA	1	0.002	NA					163	44	30	1					26	19				7					11	11
2007-08-08	CHA	1	2	5	2	SEDIMENT	NA	NA	1	0.002	NA				1	289	99	18		2	2			6	6									9	9													1	1
2007-08-08	CHA	1	2	5	3	SEDIMENT	NA	NA	1	0.002	NA					57	103			5	5			1	1
2007-08-08	CHA	1	2	5	4	SEDIMENT	NA	NA	1	0.002	NA					140	41	19	3	1	1			5	2				3							4	4
2007-08-08	CHA	1	2	5	5	SEDIMENT	NA	NA	1	0.002	NA					242	173	28	1	1	1			11	7				4					1	1	3	3
2007-08-08	CHA	1	3	8	1	SEDIMENT	NA	NA	1	0.002	NA					86	19	1		1	1		2	7	4				3
2007-08-08	CHA	1	3	8	2	SEDIMENT	NA	NA	1	0.002	NA					193	5	3	1					26	22				4
2007-08-08	CHA	1	3	8	3	SEDIMENT	NA	NA	1	0.002	NA					134	3	1						2	2									1	1
2007-08-08	CHA	1	3	8	4	SEDIMENT	NA	NA	1	0.002	NA					26	11							1	1
2007-08-08	CHA	1	3	8	5	SEDIMENT	NA	NA	1	0.002	NA					78	1	1
2007-08-08	CHA	1	3	8.5	1	SEDIMENT	NA	NA	1	0.002	NA					86	5	2						26	13				13							5	2	2	1
2007-08-08	CHA	1	3	8.5	2	SEDIMENT	NA	NA	1	0.002	NA					240	5	6		3	3		15	88	18				13				57
2007-08-08	CHA	1	3	8.5	3	SEDIMENT	NA	NA	1	0.002	NA					165	3	1					2	12	8			1	2				1
2007-08-08	CHA	1	3	8.5	4	SEDIMENT	NA	NA	1	0.002	NA					315	10	1					10	18	16				2							2			2
2007-08-08	CHA	1	3	8.5	5	SEDIMENT	NA	NA	1	0.002	NA				4	191	99	3		1	1			7	2				5							1	1
2007-08-08	CHA	1	3	9	1	SEDIMENT	NA	NA	1	0.002	NA				2	160	1	4					2	35	13		3		15				4			8
2007-08-08	CHA	1	3	9	2	SEDIMENT	NA	NA	1	0.002	NA					85	10	1		3	3		7	17	10				6		1					14						1	1
2007-08-08	CHA	1	3	9	3	SEDIMENT	NA	NA	1	0.002	NA				2	99	7						5	14	3				6		5					35
2007-08-08	CHA	1	3	9	4	SEDIMENT	NA	NA	1	0.002	NA				2	86	18	1		3	3		24	51	9		1						41
2007-08-08	CHA	1	3	9	5	SEDIMENT	NA	NA	1	0.002	NA				5	60		2		11	11			5					5							1			1
2007-08-08	CHA	1	1	1	1	VEGETATION	VAL_POT	VASCULAR	1	0.05	40.8		2	2		4	8			50	50			87		59	16	1	11							10		6	4
2007-08-08	CHA	1	1	1	2	VEGETATION	VAL_POT_HYD	VASCULAR	1	0.05	79.8					36				1	1															2		2				7			6	6	1
2007-08-08	CHA	1	1	1	3	VEGETATION			1	0.05	NA					36		4		2	2			1				1								1		1				1			1	1
2007-08-08	CHA	1	1	1	4	VEGETATION			1	0.05	30.8					113		3						3				3
2007-08-08	CHA	1	1	1	5	VEGETATION			1	0.05	5.6						15	1		3	3			36	4		32									2		2										1
2007-08-08	CHA	1	1	1.5	1	VEGETATION	POT	VASCULAR	1	0.05	13					8
2007-08-08	CHA	1	1	1.5	2	VEGETATION	MYR	VASCULAR	1	0.05	68.4		1	1		69	5	4	1	9	9			16			8		8							1	1
2007-08-08	CHA	1	1	1.5	3	VEGETATION	VAL_HYD	VASCULAR	1	0.05	38.6					87	5	5		2	2			19			10		9							8	1	5	2
2007-08-08	CHA	1	1	1.5	5	VEGETATION	HYD	VASCULAR	1	0.05	3.2					8	8	11		4	4			17			14		3							5		3	2
2007-08-08	CHA	1	1	2	1	VEGETATION	ALG	ALGAE	1	0.05	9					132	54	2		10	10			1					1													1			1	1
2007-08-08	CHA	1	1	2	2	VEGETATION			1	0.05	63.8					143	113	7		3	3			29			22		3	4						34	3	20	11
2007-08-08	CHA	1	1	2	3	VEGETATION			1	0.05	17.2				1	36	5	3						2	1		1									1
2007-08-08	CHA	1	1	2	5	VEGETATION	ALG	ALGAE	1	0.05	9.6					5	3	1		2	2			1			1															1			1	1
2007-08-08	CHA	1	2	4	2	VEGETATION	MYR	VASCULAR	1	0.05	1					11	4	6		11	11		1	50			45						5	19	19	4		4
2007-08-08	CHA	1	2	4.5	1	VEGETATION	VAL	VASCULAR	1	0.05	18.4	P				30	8	1		4	4			60	33	2			18	7						24	14	4	6
2007-08-08	CHA	1	2	4.5	2	VEGETATION			1	0.05	NA	P				193	31	15	1	35	35			294	17		238		39					3	3	10	1	3	6
2007-08-08	CHA	1	2	4.5	3	VEGETATION	ALG	ALGAE	1	0.05	12.2					403	10	17	1	46	46		2	381	37		311		33							16			16			1	1
2007-08-08	CHA	1	2	4.5	4	VEGETATION	MYR	VASCULAR	1	0.05	16	P				142	41	8	1	37	37		1	235	32		170		33					1	1	53		25	28			3	2		1	1
2007-08-08	CHA	1	2	5	3	VEGETATION	VAL	VASCULAR	1	0.05	107					96	8	1		7	7			3			2		1							1			1			6			6	6
2007-08-08	CHA	1	2	5	4	VEGETATION	VAL	VASCULAR	1	0.05	14.4					17	2			18	18																					4			4	4
2007-08-08	CHA	1	3	8	5	VEGETATION	ALG	ALGAE	1	0.05	49.7				6	149	4		3	2285	2285			43	11		12		17				3			4	1		3			16	7		9	9
2007-08-08	CHA	1	3	8.5	5	VEGETATION	NAJ	VASCULAR	1	0.05	3	P				20	7	5	1	4	4		1	18	7		2		3				6			3	2	1				1	1
2007-08-08	CHA	1	3	9	1	VEGETATION	ALG	ALGAE	1	0.05	27.6					38				305	305		3	396	134		27		128				107			3		3				27	3		24	24
2008-02-12	CHA	2	1	1	1	SEDIMENT	NA	NA	1	0.002	NA	P	1			93	80	4	5	1				9			6						3	2
2008-02-12	CHA	2	1	1	2	SEDIMENT	NA	NA	1	0.002	NA		2			20	52	5						1								1				9	2	2	5
2008-02-12	CHA	2	1	1	3	SEDIMENT	NA	NA	1	0.002	NA					6	36	3	1					2		1			1							3	3
2008-02-12	CHA	2	1	1	4	SEDIMENT	NA	NA	1	0.002	NA					58	25	23		1				11		2			9					1		4	4
2008-02-12	CHA	2	1	1	5	SEDIMENT	NA	NA	1	0.002	NA		1			79	67	2		3			1	65			35		20			6	4	1	1	43	3	5	35
2008-02-12	CHA	2	1	1.5	1	SEDIMENT	NA	NA	1	0.002	NA					135	75	9					1													1	1
2008-02-12	CHA	2	1	1.5	2	SEDIMENT	NA	NA	1	0.002	NA					55	43	8		2				9		1							8	1		4	4
2008-02-12	CHA	2	1	1.5	3	SEDIMENT	NA	NA	1	0.002	NA					56	146							8			6		1				1			1			1
2008-02-12	CHA	2	1	1.5	4	SEDIMENT	NA	NA	1	0.002	NA					18	24	17	2	1				6					6					11
2008-02-12	CHA	2	1	1.5	5	SEDIMENT	NA	NA	1	0.002	NA					77	28	11	6	1				1									1	1		2	2
2008-02-12	CHA	2	1	2	1	SEDIMENT	NA	NA	1	0.002	NA	2				81	56	2		1				7		1			6							2			2
2008-02-12	CHA	2	1	2	2	SEDIMENT	NA	NA	1	0.002	NA					40	40	7		3				47			4		43					38	38
2008-02-12	CHA	2	1	2	3	SEDIMENT	NA	NA	1	0.002	NA	P				48	12	12						34		8			26					7	7	2	2
2008-02-12	CHA	2	1	2	4	SEDIMENT	NA	NA	1	0.002	NA					18	20	8						14		4			10					38	38	1	1
2008-02-12	CHA	2	1	2	5	SEDIMENT	NA	NA	1	0.002	NA					51	8	8	1					36			2		34					45	45
2008-02-12	CHA	2	2	4	1	SEDIMENT	NA	NA	1	0.002	NA					49	49	1																1	1	1			1
2008-02-12	CHA	2	2	4	2	SEDIMENT	NA	NA	1	0.002	NA					240	106	11		2				22	1	15						2	4			3			3
2008-02-12	CHA	2	2	4	3	SEDIMENT	NA	NA	1	0.002	NA	1				52	31	2	1					6	1		5							2	2	3	1		2
2008-02-12	CHA	2	2	4	4	SEDIMENT	NA	NA	1	0.002	NA					5				2				2		2
2008-02-12	CHA	2	2	4	5	SEDIMENT	NA	NA	1	0.002	NA					7																		6	6
2008-02-12	CHA	2	2	4.5	1	SEDIMENT	NA	NA	1	0.002	NA					125	68	13		1				35		9			26					34	34	2	1		1									3
2008-02-12	CHA	2	2	4.5	2	SEDIMENT	NA	NA	1	0.002	NA					223	91	3						3			3
2008-02-12	CHA	2	2	4.5	3	SEDIMENT	NA	NA	1	0.002	NA					42	106	2		1				22		15							7	3		5	4			1
2008-02-12	CHA	2	2	4.5	4	SEDIMENT	NA	NA	1	0.002	NA					152	60	13						4					4					5	5	1	1
2008-02-12	CHA	2	2	4.5	5	SEDIMENT	NA	NA	1	0.002	NA					54	9	1						16					16
2008-02-12	CHA	2	2	5	1	SEDIMENT	NA	NA	1	0.002	NA					384	164	1		1				1			1
2008-02-12	CHA	2	2	5	2	SEDIMENT	NA	NA	1	0.002	NA					107	1	92	1	1			38	42			12		30
2008-02-12	CHA	2	2	5	3	SEDIMENT	NA	NA	1	0.002	NA					76	48	3		2				6			3		3							1			1
2008-02-12	CHA	2	2	5	4	SEDIMENT	NA	NA	1	0.002	NA					114	130	4		1				18		6				4			8			12	6	3	3
2008-02-12	CHA	2	2	5	5	SEDIMENT	NA	NA	1	0.002	NA					279	218	5	1	3				7			3						4			4	4
2008-02-12	CHA	2	3	8	1	SEDIMENT	NA	NA	1	0.002	NA					52	3	3		7			2	9	4	1			4
2008-02-12	CHA	2	3	8	2	SEDIMENT	NA	NA	1	0.002	NA		1			81	1	4		2			20	28	4	2			20				2	1	1	1			1
2008-02-12	CHA	2	3	8	3	SEDIMENT	NA	NA	1	0.002	NA					11				3				2	2
2008-02-12	CHA	2	3	8	4	SEDIMENT	NA	NA	1	0.002	NA	2				49	2			9			7	25	7				18							1	1
2008-02-12	CHA	2	3	8	5	SEDIMENT	NA	NA	1	0.002	NA					1
2008-02-12	CHA	2	3	8.5	1	SEDIMENT	NA	NA	1	0.002	NA	1				79	3	2		6			27	20					20
2008-02-12	CHA	2	3	8.5	2	SEDIMENT	NA	NA	1	0.002	NA	1				92	17	1		16			22	29	5				23				1	1	1	1				1
2008-02-12	CHA	2	3	8.5	3	SEDIMENT	NA	NA	1	0.002	NA									15				31		10			15			6				23			23
2008-02-12	CHA	2	3	8.5	4	SEDIMENT	NA	NA	1	0.002	NA	1				123		1		6			27	7	2								5	1	1
2008-02-12	CHA	2	3	8.5	5	SEDIMENT	NA	NA	1	0.002	NA									7			3	16	11				5
2008-02-12	CHA	2	3	9	1	SEDIMENT	NA	NA	1	0.002	NA					87				7			16	27	22				4				1	1	1
2008-02-12	CHA	2	3	9	2	SEDIMENT	NA	NA	1	0.002	NA					23	21	3		6			19	16			2		14
2008-02-12	CHA	2	3	9	3	SEDIMENT	NA	NA	1	0.002	NA	4				82		1		9			16	65	34		4		26				1			1			1
2008-02-12	CHA	2	3	9	4	SEDIMENT	NA	NA	1	0.002	NA	2				39	3	1		10			10	79	54		3		17				5			3			3
2008-02-12	CHA	2	3	9	5	SEDIMENT	NA	NA	1	0.002	NA	1				98	13	3		8			87	35	12	6	5		12							4	1		3
2008-02-12	CHA	2	1	1	1	VEGETATION	ALG	ALGAE	0.5	0.05	80.2						1		2	16				769		631	86						52			523		2	521			5			2			3
2008-02-12	CHA	2	1	1	1	VEGETATION	ALG	ALGAE	1	0.05	160.4																																			1
2008-02-12	CHA	2	1	1	2	VEGETATION	VAL_NAJ	VASCULAR	1	0.05	32.9					10	18			4				133		88	17		8			9	11			59	1	39	19
2008-02-12	CHA	2	1	1	3	VEGETATION	VAL_POT	VASCULAR	1	0.05	37.17						2			1				137		95			2			8	32			53		35	18
2008-02-12	CHA	2	1	1	4	VEGETATION	VAL	VASCULAR	1	0.05	27.66									2				59		52			7					5	5	49		18	31									2
2008-02-12	CHA	2	1	1	5	VEGETATION	VAL	VASCULAR	1	0.05	49.95									2				22		8	10		3				1	1	1	13		3	10
2008-02-12	CHA	2	1	1.5	1	VEGETATION	ALG	ALGAE	0.25	0.05	44.62					23	2			2				370		271	64					7	28			53		1	52
2008-02-12	CHA	2	1	1.5	1	VEGETATION	ALG	ALGAE	1	0.05	178.48																		1
2008-02-12	CHA	2	1	1.5	2	VEGETATION	NAJ_HYD	VASCULAR	0.5	0.05	33.99							1						112		65	38		1				8			14		6	8
2008-02-12	CHA	2	1	1.5	3	VEGETATION	POT	VASCULAR	1	0.05	33.05					1		1		4				144		86	38		4				16	10	10	4			4
2008-02-12	CHA	2	1	1.5	4	VEGETATION	NAJ_HYD	VASCULAR	1	0.05	18.46					1								141		134			3				4	1	1	7		1	6									1
2008-02-12	CHA	2	1	1.5	5	VEGETATION	HYD_ALG	MIX	1	0.05	35.46					19	23	69	1	17				695		345			350					480	480	143	3	3	137									4
2008-02-12	CHA	2	1	2	1	VEGETATION	VAL_POT	VASCULAR	1	0.05	48.68					19			1					102		56	30		2			3	11			59	1	18	39	1
2008-02-12	CHA	2	1	2	2	VEGETATION	VAL	VASCULAR	1	0.05	30.86									1				81		71							10	1	1	17		13	4									1
2008-02-12	CHA	2	1	2	3	VEGETATION	VAL	VASCULAR	1	0.05	45.47					1								48		39						3	6			9		9
2008-02-12	CHA	2	1	2	4	VEGETATION	NAJ	VASCULAR	1	0.05	8.45						1			1				100		77			23					24	24	4			4									2
2008-02-12	CHA	2	1	2	5	VEGETATION	MYR_ALG	MIX	0.25	0.05	23.75													1248		811	398						39	3	3	21		3	18									1
2008-02-12	CHA	2	1	2	5	VEGETATION	MYR_ALG	MIX	1	0.05	95									2
2008-02-12	CHA	2	2	4	1	VEGETATION	ALG	ALGAE	1	0.05	15.5	4				23				1				70		50	13		5				2	5	5	10			10
2008-02-12	CHA	2	2	4	2	VEGETATION	ALG	ALGAE	1	0.05	42.86		2			676	178		3	52				944		687	16		238			1	2	24	24	193	6		175	12								1
2008-02-12	CHA	2	2	4	3	VEGETATION	ALG_POT	MIX	1	0.05	11.85	2				125	9	5		46			1	525	18	373			97			15	22	5	5	83	1	3	60	19
2008-02-12	CHA	2	2	4	4	VEGETATION	ALG	ALGAE	1	0.05	8.05					822	138	2	3	25				270	1	254			13				2	31	31	13	1		12
2008-02-12	CHA	2	2	4	5	VEGETATION	ALG	ALGAE	0.5	0.05	5.88					35	15	1		4				203	25	139	13		11				15	1	1	28			28									1
2008-02-12	CHA	2	2	4	5	VEGETATION	ALG	ALGAE	1	0.05	11.76
2008-02-12	CHA	2	2	4.5	1	VEGETATION	ALG	ALGAE	1	0.05	6.11	1				3	1		1	1				151		137							14	17	17	13			13									21
2008-02-12	CHA	2	2	4.5	2	VEGETATION	POT	VASCULAR	1	0.05	9.37					7				17			1	290	4	266			10				10	1	1	46		1	45
2008-02-12	CHA	2	2	4.5	3	VEGETATION	POT	VASCULAR	0.5	0.05	22.2		4			117	172			26			3	249	2	112	29		72			6	28	1	1	65	4	2	59
2008-02-12	CHA	2	2	4.5	3	VEGETATION	POT	VASCULAR	1	0.05	44.4																													1
2008-02-12	CHA	2	2	4.5	4	VEGETATION	POT_NAJ	VASCULAR	1	0.05	20						4			3				383	9	181	123		22				48	2	2	36	1	1	34
2008-02-12	CHA	2	2	4.5	5	VEGETATION	ALG	ALGAE	1	0.05	15.95					1			1	12				211		171			2			1	37			84		1	83
2008-02-12	CHA	2	2	5	1	VEGETATION	ALG	ALGAE	0.125	0.05	6.2					106	91		1	10				45		26	17						2			2	1		1
2008-02-12	CHA	2	2	5	1	VEGETATION	ALG	ALGAE	1	0.05	49.6																															1	1
2008-02-12	CHA	2	2	5	3	VEGETATION	VAL_POT	VASCULAR	1	0.05	40.25					16	25			12			2	384		240	32		49			1	62	2	2	82			81	1
2008-02-12	CHA	2	2	5	4	VEGETATION	VAL	VASCULAR	1	0.05	41.83					3	2			4			3	92		54							38	1	1	40		14	26			1	1
2008-02-12	CHA	2	2	5	5	VEGETATION	VAL	VASCULAR	1	0.05	37.4						1	2		5				85	3	50	18		1			1	12			12		3	9
2008-02-12	CHA	2	3	8	5	VEGETATION	ALG	ALGAE	0.125	0.05	28						7			154				17		7	10
2008-02-12	CHA	2	3	8.5	3	VEGETATION	ALG	ALGAE	0.125	0.05	13.5					6				92				125	1	18	3		14			1	88			269			268	1
2008-02-12	CHA	2	3	8.5	4	VEGETATION	ALG	ALGAE	0.125	0.05	28.85	3				60		2		17			107	36	1		9		26							7			6	1
2008-02-12	CHA	2	3	8.5	5	VEGETATION	ALG	ALGAE	0.25	0.05	6.95					18		1		196			20	93	10	5	28		39				11	5	5	18			18									3
2008-02-12	CHA	2	3	9	5	VEGETATION	ALG	ALGAE	1	0.05	3.28					11				55				203	178	25										2			2									12
2007-08-15	HOM	1	1	1	1	SEDIMENT	NA	NA	1	0.002	NA					11	52	3		6	6			15	1		1		10	1			2
2007-08-15	HOM	1	1	1	2	SEDIMENT	NA	NA	1	0.002	NA					11	30	20		5	5			6			1		5
2007-08-15	HOM	1	1	1	3	SEDIMENT	NA	NA	1	0.002	NA					12	11	1						2						2
2007-08-15	HOM	1	1	1	4	SEDIMENT	NA	NA	1	0.002	NA					83	29	2		2	2		1	41					38	3
2007-08-15	HOM	1	1	1	5	SEDIMENT	NA	NA	1	0.002	NA					15	50			5	5			17	1		3		13							2			2
2007-08-15	HOM	1	1	1.5	1	SEDIMENT	NA	NA	1	0.002	NA					23	108			5	5			8					8
2007-08-15	HOM	1	1	1.5	2	SEDIMENT	NA	NA	1	0.002	NA					13	189			10
2007-08-15	HOM	1	1	1.5	3	SEDIMENT	NA	NA	1	0.002	NA		1	1		120	10	14		4	4			8					8
2007-08-15	HOM	1	1	1.5	4	SEDIMENT	NA	NA	1	0.002	NA					36	163			1	1
2007-08-15	HOM	1	1	1.5	5	SEDIMENT	NA	NA	1	0.002	NA					23	299			1	1
2007-08-15	HOM	1	1	2	2	SEDIMENT	NA	NA	1	0.002	NA				5	64		9	2					5					5
2007-08-15	HOM	1	1	2	3	SEDIMENT	NA	NA	1	0.002	NA				1	97	2	7		6	6			9	1		2		6
2007-08-15	HOM	1	1	2	4	SEDIMENT	NA	NA	1	0.002	NA				4	122	2	11		2	2			33	15		7		11
2007-08-15	HOM	1	1	2	5	SEDIMENT	NA	NA	1	0.002	NA				13	120	57	7		1	1			7					7					1	1
2007-08-15	HOM	1	2	4	1	SEDIMENT	NA	NA	1	0.002	NA				2	107		3		21	21		2	22	20				2							9			1
2007-08-15	HOM	1	2	4	2	SEDIMENT	NA	NA	1	0.002	NA				1	81	1			13	13		2	15	15									3	3
2007-08-15	HOM	1	2	4	3	SEDIMENT	NA	NA	1	0.002	NA				2	86	1			1	1			11	11									3	3
2007-08-15	HOM	1	2	4	4	SEDIMENT	NA	NA	1	0.002	NA				2	78		1						24	23				1																			1
2007-08-15	HOM	1	2	4	5	SEDIMENT	NA	NA	1	0.002	NA					146	10	3		12	12			39	34				5							2			2
2007-08-15	HOM	1	2	4.5	1	SEDIMENT	NA	NA	1	0.002	NA					162				6	6			26	20				6					1	1	2			2
2007-08-15	HOM	1	2	4.5	2	SEDIMENT	NA	NA	1	0.002	NA					145	8	4		5	5			23	20				3
2007-08-15	HOM	1	2	4.5	3	SEDIMENT	NA	NA	1	0.002	NA					156	11	7		2	2			9	9											1			1			2			2
2007-08-15	HOM	1	2	4.5	4	SEDIMENT	NA	NA	1	0.002	NA				1	330	20	3		3	3		1	11	11
2007-08-15	HOM	1	2	4.5	5	SEDIMENT	NA	NA	1	0.002	NA					154	10	3	1	4	4			21	19				2					2	2
2007-08-15	HOM	1	2	5	1	SEDIMENT	NA	NA	1	0.002	NA					320	7	6		8	8		3	51	32				2				17	8	8
2007-08-15	HOM	1	2	5	2	SEDIMENT	NA	NA	1	0.002	NA					92	4	5					2	6	5				1
2007-08-15	HOM	1	2	5	3	SEDIMENT	NA	NA	1	0.002	NA					28	43			5	5
2007-08-15	HOM	1	2	5	4	SEDIMENT	NA	NA	1	0.002	NA					28	19	1		4	4
2007-08-15	HOM	1	2	5	5	SEDIMENT	NA	NA	1	0.002	NA					169	2			12	12		4	8					1				7
2007-08-15	HOM	1	3	8	1	SEDIMENT	NA	NA	1	0.002	NA					198	21	6					4	18	18									3	3	2	1		1
2007-08-15	HOM	1	3	8	2	SEDIMENT	NA	NA	1	0.002	NA					31	87							1	1											1			1
2007-08-15	HOM	1	3	8	3	SEDIMENT	NA	NA	1	0.002	NA				1	65	208	3					2
2007-08-15	HOM	1	3	8	4	SEDIMENT	NA	NA	1	0.002	NA					62	109	6		1	1		2													3	1		2
2007-08-15	HOM	1	3	8	5	SEDIMENT	NA	NA	1	0.002	NA					257	5	3		4	4		2	19	14								5	3	3	4			4
2007-08-15	HOM	1	3	8.5	2	SEDIMENT	NA	NA	1	0.002	NA					12	9			2	2		1	1	1
2007-08-15	HOM	1	3	8.5	3	SEDIMENT	NA	NA	1	0.002	NA					243	31	3		4	4		7	47	42				5							1			1
2007-08-15	HOM	1	3	8.5	4	SEDIMENT	NA	NA	1	0.002	NA					358	27			2	2		4	29	29
2007-08-15	HOM	1	3	8.5	5	SEDIMENT	NA	NA	1	0.002	NA					20	25						1	1	1
2007-08-15	HOM	1	3	9	1	SEDIMENT	NA	NA	1	0.002	NA					4	26			2	2
2007-08-15	HOM	1	3	9	2	SEDIMENT	NA	NA	1	0.002	NA					12	30			3	3			1	1
2007-08-15	HOM	1	3	9	3	SEDIMENT	NA	NA	1	0.002	NA				15	10	28			1	1		4	3	3
2007-08-15	HOM	1	3	9	4	SEDIMENT	NA	NA	1	0.002	NA				1	65	59	3					4	2	2
2007-08-15	HOM	1	3	9	5	SEDIMENT	NA	NA	1	0.002	NA					23	39						2	2	2
2007-08-15	HOM	1	3	0	0	VEGETATION	ALG	ALGAE	1	0	0
2007-08-15	HOM	1	1	1	1	VEGETATION	ALG	ALGAE	1	0.05	9.8					39	35	58	1	66	54	4		515		278	218		19							6			6
2007-08-15	HOM	1	1	1	2	VEGETATION	ALG	ALGAE	1	0.05	6.2					21	3	27	1	48	47	1		253			229		24							2			2
2007-08-15	HOM	1	1	1	3	VEGETATION	ALG	ALGAE	1	0.05	17		1	1		26		4		32	32			550		307	88	15	15	125						1			1
2007-08-15	HOM	1	1	1	4	VEGETATION	ALG	ALGAE	1	0.05	11.8					19				41	40	1	1	250			238		2	10						12			12
2007-08-15	HOM	1	1	1	5	VEGETATION	ALG	ALGAE	1	0.05	43.2				3	25	125			30	25	5	2	423	8		87	18	310							28		17	11
2007-08-15	HOM	1	1	2	1	VEGETATION	ALG	ALGAE	1	0.05	8.2						1			9	9		15	43	18		23		2
2007-08-15	HOM	1	1	2	2	VEGETATION	ALG	ALGAE	1	0.05	12.2									7	7		20	179	100		78		1
2007-08-15	HOM	1	1	2	3	VEGETATION	ALG	ALGAE	1	0.05	15					3				11	11		7	141	13		127		1													1	1
2007-08-15	HOM	1	1	2	4	VEGETATION	ALG	ALGAE	1	0.05	31.8					13	9	7	1	20	20		2	353	33	179	101		40					7	7
2007-08-15	HOM	1	1	2	5	VEGETATION	ALG	ALGAE	1	0.05	2				4	2		2		5	5			56	6		28		22																			1
2007-08-15	HOM	1	2	4	5	VEGETATION	ALG	ALGAE	1	0.05	0.6				1	7	1		1	26	26		3	89	77		4		8					2	2	1			1
2008-02-19	HOM	2	1	2	1	VEGETATION	ALG	ALGAE	0.0625	0.05	8.8					92	22			36			3	97		27			49				21			23			23			1		1
2008-02-19	HOM	2	1	2	3	VEGETATION	ALG	ALGAE	1	0.05	8.7					79	6	4	1	38			26	312		26	5		281					14	14	9	1		4	4
2008-02-19	HOM	2	1	2	4	VEGETATION	ALG	ALGAE	1	0.05	4.2		1			4	1	2	1	24			8	167		41	3		123							4			4
2008-02-19	HOM	2	1	2	5	VEGETATION	ALG	ALGAE	0.0625	0.05	14.2		5			33	1	1		85			4	52		27			25							50	1		49			1		1
2008-02-19	HOM	2	2	4	1	VEGETATION	ALG	ALGAE	0.125	0.05	11.6					126	8		1	288			18	9		5			2				3			2			2
2008-02-19	HOM	2	2	4	5	VEGETATION	ALG	ALGAE	0.0625	0.05	21.84					6				75				28		27							1
2008-02-19	HOM	2	2	4.5	2	VEGETATION	ALG	ALGAE	0.125	0.05	21.05					2				125			5	91	1	90
2008-02-19	HOM	2	2	4.5	5	VEGETATION	ALG	ALGAE	1	0.05	22.5	1	3				4	2		177			17	156	39	79	5		18				15			30			28	2
2008-02-19	HOM	2	2	5	1	VEGETATION	ALG	ALGAE	0.125	0.05	14.9									44			1	46	3	34	4		5							2			2
2008-02-19	HOM	2	2	5	1	VEGETATION	ALG	ALGAE	1	0.05	119.2												20													1				1		1		1
2008-02-19	HOM	2	2	5	5	VEGETATION	ALG	ALGAE	0.125	0.05	13.75	1				94				44			2	64	3	47	4		10							7	1		6
2008-02-19	HOM	2	2	5	5	VEGETATION	ALG	ALGAE	1	0.05	110																													1
2008-02-19	HOM	2	3	8	1	VEGETATION	ALG	ALGAE	0.5	0.05	8.2	4	1			87		14		200			15	392	3	166	72		151					33	33	16	2		6	8
2008-02-19	HOM	2	3	8	5	VEGETATION	ALG	ALGAE	0.5	0.05	9.75	7				245		3		67			11	102	4	62			36					2		87			64	22	1
2008-02-19	HOM	2	3	8.5	3	VEGETATION	ALG	ALGAE	1	0.05	2.8		1			10	2	3		142			6	273	28	19	139		77				16	153	153	13		1	3	9								2
2008-02-19	HOM	2	3	8.5	4	VEGETATION	ALG	ALGAE	0.0625	0.05	12.5					19	3			116			6	131	5	55	29		19				23			16			9	7
2008-02-19	HOM	2	1	1	1	SEDIMENT	NA	NA	0.25	0.002	NA					9	25		1					5					5
2008-02-19	HOM	2	1	1	2	SEDIMENT	NA	NA	0.5	0.002	NA					1	8	1		1				11		2			9							1	1
2008-02-19	HOM	2	1	1	3	SEDIMENT	NA	NA	0.5	0.002	NA					3	30			10				45		10			34				1
2008-02-19	HOM	2	1	1	4	SEDIMENT	NA	NA	1	0.002	NA						3							7		3						3	1
2008-02-19	HOM	2	1	1	5	SEDIMENT	NA	NA	0.5	0.002	NA						32							8		5			3
2008-02-19	HOM	2	1	1.5	1	SEDIMENT	NA	NA	1	0.002	NA					33	49			3				26					26
2008-02-19	HOM	2	1	1.5	2	SEDIMENT	NA	NA	1	0.002	NA					6	3							11					11
2008-02-19	HOM	2	1	1.5	3	SEDIMENT	NA	NA	1	0.002	NA					10	12			1				2					2
2008-02-19	HOM	2	1	1.5	4	SEDIMENT	NA	NA	1	0.002	NA					5	22			1				11					11
2008-02-19	HOM	2	1	1.5	5	SEDIMENT	NA	NA	1	0.002	NA					19	5			1				4		1			3
2008-02-19	HOM	2	1	2	1	SEDIMENT	NA	NA	1	0.002	NA					20	11			4
2008-02-19	HOM	2	1	2	2	SEDIMENT	NA	NA	1	0.002	NA					11		1						26		1			25							1	1
2008-02-19	HOM	2	1	2	3	SEDIMENT	NA	NA	1	0.002	NA					69	8	1		4			1	52		4			48					1	1	1	1
2008-02-19	HOM	2	1	2	4	SEDIMENT	NA	NA	1	0.002	NA					10	3			12				3					3							2			2
2008-02-19	HOM	2	1	2	5	SEDIMENT	NA	NA	1	0.002	NA					44	2	4		8				47					47
2008-02-19	HOM	2	2	4	1	SEDIMENT	NA	NA	1	0.002	NA							1		11			1	2		1							1
2008-02-19	HOM	2	2	4	2	SEDIMENT	NA	NA	1	0.002	NA	3				11	2			12				33	15				18							1				1
2008-02-19	HOM	2	2	4	3	SEDIMENT	NA	NA	1	0.002	NA	3				10	3	4		2				11	10				1
2008-02-19	HOM	2	2	4	4	SEDIMENT	NA	NA	1	0.002	NA					5		3		3			1	5	1				4					3	3	1	1
2008-02-19	HOM	2	2	4	5	SEDIMENT	NA	NA	1	0.002	NA									8
2008-02-19	HOM	2	2	4.5	1	SEDIMENT	NA	NA	1	0.002	NA	1				6		1		2				9	6				3
2008-02-19	HOM	2	2	4.5	2	SEDIMENT	NA	NA	1	0.002	NA							1						2		2
2008-02-19	HOM	2	2	4.5	3	SEDIMENT	NA	NA	1	0.002	NA	3				30	2	6					3	11	5				6					2	2	3				3
2008-02-19	HOM	2	2	4.5	4	SEDIMENT	NA	NA	1	0.002	NA	3				7								5	1	1			3
2008-02-19	HOM	2	2	4.5	5	SEDIMENT	NA	NA	1	0.002	NA					3	2			2				1		1
2008-02-19	HOM	2	2	5	1	SEDIMENT	NA	NA	1	0.002	NA					15		1		7			12	12		5			7
2008-02-19	HOM	2	2	5	2	SEDIMENT	NA	NA	1	0.002	NA	2				25	42	21		2				16	10		1		5
2008-02-19	HOM	2	2	5	3	SEDIMENT	NA	NA	1	0.002	NA	13				19	56	10		6			2	39	10				29							5				5								1
2008-02-19	HOM	2	2	5	4	SEDIMENT	NA	NA	1	0.002	NA					34	8	5		1				8	1				7
2008-02-19	HOM	2	2	5	5	SEDIMENT	NA	NA	1	0.002	NA					1								1					1
2008-02-19	HOM	2	3	8	1	SEDIMENT	NA	NA	1	0.002	NA		1			29	3	2		21			6	58		29			29					2	2	4			1	3
2008-02-19	HOM	2	3	8	2	SEDIMENT	NA	NA	1	0.002	NA	2				18	56	11						26		2			23				1
2008-02-19	HOM	2	3	8	3	SEDIMENT	NA	NA	1	0.002	NA	3				17	45	21		17			8	14					5				9
2008-02-19	HOM	2	3	8	4	SEDIMENT	NA	NA	1	0.002	NA					11	33	22					1	6		1			4				1
2008-02-19	HOM	2	3	8	5	SEDIMENT	NA	NA	1	0.002	NA	4				24	1			12			5	11					7				4			5			1	3	1
2008-02-19	HOM	2	3	8.5	1	SEDIMENT	NA	NA	1	0.002	NA					11	26	7					4	14					6				8
2008-02-19	HOM	2	3	8.5	2	SEDIMENT	NA	NA	1	0.002	NA						12	15		3				8					6				2
2008-02-19	HOM	2	3	8.5	3	SEDIMENT	NA	NA	1	0.002	NA	1				61	12	2		42			5	25	9		6		10					18	18	1				1
2008-02-19	HOM	2	3	8.5	4	SEDIMENT	NA	NA	1	0.002	NA					36		3					3	9	1				8					1	1	1				1
2008-02-19	HOM	2	3	8.5	5	SEDIMENT	NA	NA	1	0.002	NA	2				9	22	12					1	3	1				2
2008-02-19	HOM	2	3	9	1	SEDIMENT	NA	NA	1	0.002	NA	5				31	9	22					3	12					7				5
2008-02-19	HOM	2	3	9	2	SEDIMENT	NA	NA	1	0.002	NA						26							3									3	1	1
2008-02-19	HOM	2	3	9	3	SEDIMENT	NA	NA	1	0.002	NA	1					23	19					2	11					10				1
2008-02-19	HOM	2	3	9	4	SEDIMENT	NA	NA	1	0.002	NA	4					14	9		7			3	2					1				1
2008-02-19	HOM	2	3	9	5	SEDIMENT	NA	NA	1	0.002	NA	1				3	77	38					1	17					2				15
[truncated: 41 more columns]

## Sheet: Taxa Codes
TAXA CODE	Taxa
MGHYD	Hydrozoa
CDYLA	Cordylophora lacustris
MGTUR	Turbellaria
DUGTI	Dugesia tigrina
MGNTA	Nemertea
MGNEM	Nematoda
MGOLI	Oligochaeta
MGPOL	Polychaeta
MGHIR	Hirudinia
MGGAS	Gastropoda
HYDDE	Hydrobiidae (imm. and dam.)
PHYSP	Physella sp.
MGPEL	Pelecypoda
PLYCA	Polymesoda caroliniana
MYLSP	Mytilus sp.
MGAMP	Amphipoda
CPMLO	Corophium louisianum
GAMMA	Gammarus macromucronates
GAMSP	Gammarus sp.
GAMTI	Gammarus nr. tigrinus
GRABO	Grandidierella bonnieroides
HYAAZ	Hyalella azteca
unAMP	unknown amphipod
MGCUM	Cumacea
ALYSP	Alymyracuma sp.
MGPAL	Palaemonidae
PALPA	Palaemonetes paludosus
MGISO	Isopoda
CYAPO	Cyathura polita
CASOV	Cassidinidea ovalis
MNARE	Munna reynoldsi
MGDEC	Decapoda
GRADE	Grapsidae
MGCAM	Cambaridae
MGMYS	Mysidacea
MYSSP	Mysidopsis sp.
MYSAL	Mysidopsis almyra
TAPBO	Taphromysis bowmani
MGTAN	Tanaidacea
HAGRA	Hargeria rapax
MGCOP	Copepoda
MGOST	Ostracoda
MGACA	Aquatic Acari
HYCNA	Hydracarina
MGEPH	Ephemeroptera
CAEDI	Caenis diminuta
CALSP	Callibaetis sp.
CALFL	Callibaetis floridanus
MGANI	Anisoptera
MGZYG	Zygoptera
COEDE	Coenagrionidae e.i.
MGTRI	Trichoptera
MGMEG	Megaloptera
MGCPA	Coleoptera
MGCER	Ceratopogonidae
CUCSP	Culicoides sp.
MGCHI	Chironomidae
KRINI	Chironomini
PROSP	Procladius sp.
CRYSP	Cryptochironomus sp.
DICSP	Dicrotendipes sp.
DICNE	Dicrotendipes neomodestus
POLSP	Polypedilum sp.
POLHA	Polypedilum halterale
TTSSP	Tanytarsus sp.
unkCHI	unknown chironomids
CLYPE	Clypeasteriodea
MGPOR	Porifera
CORAL	Cnidaria
unktaxa	Unknown taxa
