# Supplementary material for: Plant-mediated community structure of spring-fed, coastal rivers
Source: PLoS One. 2019 Dec 30;14(12):e0219236. doi: 10.1371/journal.pone.0219236 (PMC6936880; doi:10.1371/journal.pone.0219236)
Supplement: S7 Zip File — (ZIP) [file pone.0219236.s007.zip › CoastalRiverSavData.xlsx]

## Sheet: 2007-2010
RIVER	YEAR	MONTH	TRANSECT	STATION	CANOPY	COVER	TYPE	SPECIES	WEIGHT	SP_COVER
CHA	2007	8	0.5	1	0	0	NA	None	0	0
CHA	2007	8	0.5	2	0	0	NA	None	0	0
CHA	2007	8	0.5	3	0	0	NA	None	0	0
CHA	2007	8	0.5	4	0	0	NA	None	0	0
CHA	2007	8	0.5	5	80	0	NA	None	0	0
CHA	2007	8	1	1	0	80	PLANT	Hydrilla verticillata	5	1
CHA	2007	8	1	1	0	80	PLANT	Najas guadalupensis	34	5
CHA	2007	8	1	1	0	80	PLANT	Potamogeton pectinatus	8	5
CHA	2007	8	1	1	0	80	PLANT	Vallisneria americana	990	70
CHA	2007	8	1	2	0	100	PLANT	Hydrilla verticillata	1	1
CHA	2007	8	1	2	0	100	PLANT	Najas guadalupensis	17	5
CHA	2007	8	1	2	0	100	PLANT	Vallisneria americana	270	95
CHA	2007	8	1	3	0	100	PLANT	Najas guadalupensis	4	5
CHA	2007	8	1	3	0	100	PLANT	Vallisneria americana	590	95
CHA	2007	8	1	4	0	90	PLANT	Vallisneria americana	590	90
CHA	2007	8	1	5	0	15	PLANT	Hydrilla verticillata	32	10
CHA	2007	8	1	5	0	15	PLANT	Potamogeton pectinatus	6	5
CHA	2007	8	1.5	1	0	25	PLANT	Hydrilla verticillata	2	4
CHA	2007	8	1.5	1	0	25	PLANT	Najas guadalupensis	1	1
CHA	2007	8	1.5	1	0	25	PLANT	Potamogeton pectinatus	12	20
CHA	2007	8	1.5	2	0	30	PLANT	Myriophyllum spicatum	112	20
CHA	2007	8	1.5	2	0	30	PLANT	Potamogeton pectinatus	8	10
CHA	2007	8	1.5	3	0	10	PLANT	Hydrilla verticillata	8	5
CHA	2007	8	1.5	3	0	10	PLANT	Vallisneria americana	13	5
CHA	2007	8	1.5	4	0	15	PLANT	Hydrilla verticillata	2	2
CHA	2007	8	1.5	4	0	15	PLANT	Najas guadalupensis	40	13
CHA	2007	8	1.5	5	0	0	NA	None	0	0
CHA	2007	8	2	1	0	100	ALG	Filamentous algae	130	100
CHA	2007	8	2	1	0	100	PLANT	Hydrilla verticillata	1	5
CHA	2007	8	2	2	0	5	PLANT	Hydrilla verticillata	1	2
CHA	2007	8	2	2	0	5	PLANT	Potamogeton pectinatus	2	3
CHA	2007	8	2	3	0	30	PLANT	Hydrilla verticillata	45	10
CHA	2007	8	2	3	0	30	PLANT	Vallisneria americana	138	20
CHA	2007	8	2	4	0	0	NA	None	0	0
CHA	2007	8	2	5	0	0	NA	None	0	0
CHA	2007	8	2.5	1	0	0	NA	None	0	0
CHA	2007	8	2.5	2	0	0	NA	None	0	0
CHA	2007	8	2.5	3	0	10	PLANT	Vallisneria americana	57	10
CHA	2007	8	2.5	4	0	0	NA	None	0	0
CHA	2007	8	2.5	5	0	0	NA	None	0	0
CHA	2007	8	3	1	0	0	NA	None	0	0
CHA	2007	8	3	2	0	10	PLANT	Vallisneria americana	47	10
CHA	2007	8	3	3	0	0	NA	None	0	0
CHA	2007	8	3	4	0	0	NA	None	0	0
CHA	2007	8	3	5	0	0	NA	None	0	0
CHA	2007	8	3.5	1	0	0	NA	None	0	0
CHA	2007	8	3.5	2	0	10	PLANT	Myriophyllum spicatum	8	10
CHA	2007	8	3.5	3	0	0	NA	None	0	0
CHA	2007	8	3.5	4	0	0	NA	None	0	0
CHA	2007	8	3.5	5	0	10	ALG	Gracilaria sp.	2	3
CHA	2007	8	3.5	5	0	10	PLANT	Myriophyllum spicatum	1	2
CHA	2007	8	3.5	5	0	10	PLANT	Najas guadalupensis	2	3
CHA	2007	8	3.5	5	0	10	PLANT	Potamogeton pectinatus	1	2
CHA	2007	8	4	1	5	0	NA	None	0	0
CHA	2007	8	4	2	0	2	PLANT	Myriophyllum spicatum	2	2
CHA	2007	8	4	3	0	0	NA	None	0	0
CHA	2007	8	4	4	0	10	ALG	Gracilaria sp.	6	5
CHA	2007	8	4	4	0	10	PLANT	Myriophyllum spicatum	1	2
CHA	2007	8	4	4	0	10	PLANT	Najas guadalupensis	2	3
CHA	2007	8	4	5	0	10	PLANT	Myriophyllum spicatum	43	10
CHA	2007	8	4.5	1	10	1	PLANT	Vallisneria americana	2	1
CHA	2007	8	4.5	2	0	10	PLANT	Potamogeton pectinatus	1	5
CHA	2007	8	4.5	2	0	10	PLANT	Ruppia maritima	1	5
CHA	2007	8	4.5	3	0	0	NA	None	0	0
CHA	2007	8	4.5	4	0	0	NA	None	0	0
CHA	2007	8	4.5	5	0	0	NA	None	0	0
CHA	2007	8	5	1	0	5	ALG	Gracilaria sp.	1	5
CHA	2007	8	5	2	0	0	NA	None	0	0
CHA	2007	8	5	3	0	60	ALG	Gracilaria sp.	70	30
CHA	2007	8	5	3	0	60	PLANT	Vallisneria americana	500	60
CHA	2007	8	5	4	0	60	PLANT	Vallisneria americana	230	60
CHA	2007	8	5	5	0	0	NA	None	0	0
CHA	2007	8	5.5	1	0	70	PLANT	Vallisneria americana	650	70
CHA	2007	8	5.5	2	0	15	PLANT	Vallisneria americana	120	15
CHA	2007	8	5.5	3	0	20	ALG	Gracilaria sp.	1	10
CHA	2007	8	5.5	3	0	20	PLANT	Vallisneria americana	52	20
CHA	2007	8	5.5	4	0	30	PLANT	Vallisneria americana	128	30
CHA	2007	8	5.5	5	0	100	PLANT	Vallisneria americana	300	100
CHA	2007	8	6	1	0	0	NA	None	0	0
CHA	2007	8	6	2	0	5	PLANT	Myriophyllum spicatum	2	3
CHA	2007	8	6	2	0	5	PLANT	Vallisneria americana	1	2
CHA	2007	8	6	3	0	0	NA	None	0	0
CHA	2007	8	6	4	0	15	PLANT	Vallisneria americana	30	15
CHA	2007	8	6	5	0	0	NA	None	0	0
CHA	2007	8	6.5	1	0	20	ALG	Filamentous algae	10	20
CHA	2007	8	6.5	2	0	5	PLANT	Myriophyllum spicatum	3	5
CHA	2007	8	6.5	3	0	50	ALG	Filamentous algae	8	50
CHA	2007	8	6.5	3	0	50	PLANT	Ruppia maritima	40	50
CHA	2007	8	6.5	4	0	0	NA	None	0	0
CHA	2007	8	6.5	5	0	0	NA	None	0	0
CHA	2007	8	7	1	0	0	NA	None	0	0
CHA	2007	8	7	2	0	0	NA	None	0	0
CHA	2007	8	7	3	0	0	NA	None	0	0
CHA	2007	8	7	4	0	0	NA	None	0	0
CHA	2007	8	7	5	0	0	NA	None	0	0
CHA	2007	8	7.5	1	0	5	PLANT	Ruppia maritima	2	5
CHA	2007	8	7.5	2	0	0	NA	None	0	0
CHA	2007	8	7.5	3	0	0	NA	None	0	0
CHA	2007	8	7.5	4	0	0	NA	None	0	0
CHA	2007	8	7.5	5	0	20	ALG	Gracilaria sp.	15	5
CHA	2007	8	7.5	5	0	20	PLANT	Myriophyllum spicatum	20	10
CHA	2007	8	7.5	5	0	20	PLANT	Ruppia maritima	5	5
CHA	2007	8	8	1	0	0	NA	None	0	0
CHA	2007	8	8	2	0	0	NA	None	0	0
CHA	2007	8	8	3	0	0	NA	None	0	0
CHA	2007	8	8	4	0	0	NA	None	0	0
CHA	2007	8	8	5	0	15	ALG	Filamentous algae	5	2
CHA	2007	8	8	5	0	15	ALG	Gracilaria sp.	15	8
CHA	2007	8	8	5	0	15	PLANT	Najas guadalupensis	0.5	1
CHA	2007	8	8	5	0	15	PLANT	Ruppia maritima	5	5
CHA	2007	8	8.5	1	0	0	NA	None	0	0
CHA	2007	8	8.5	2	0	0	NA	None	0	0
CHA	2007	8	8.5	3	0	0	NA	None	0	0
CHA	2007	8	8.5	4	0	0	NA	None	0	0
CHA	2007	8	8.5	5	0	5	PLANT	Ruppia maritima	2	5
CHA	2007	8	9	1	0	0	NA	None	0	0
CHA	2007	8	9	2	0	0	NA	None	0	0
CHA	2007	8	9	3	0	0	NA	None	0	0
CHA	2007	8	9	4	0	0	NA	None	0	0
CHA	2007	8	9	5	0	1	PLANT	Ruppia maritima	1	1
CHA	2007	8	9.5	1	0	0	NA	None	0	0
CHA	2007	8	9.5	2	0	0	NA	None	0	0
CHA	2007	8	9.5	3	0	0	NA	None	0	0
CHA	2007	8	9.5	4	0	0	NA	None	0	0
CHA	2007	8	9.5	5	0	0	NA	None	0	0
CHA	2007	8	10	1	0	5	PLANT	Myriophyllum spicatum	5	5
CHA	2007	8	10	2	0	0	NA	None	0	0
CHA	2007	8	10	3	0	0	NA	None	0	0
CHA	2007	8	10	4	0	0	NA	None	0	0
CHA	2007	8	10	5	0	0	NA	None	0	0
CHA	2008	2	0.5	1	50	10	ALG	Filamentous algae	35	10
CHA	2008	2	0.5	2	0	15	PLANT	Zannichellia palustris	95	15
CHA	2008	2	0.5	3	0	5	ALG	Filamentous algae	1	5
CHA	2008	2	0.5	4	0	60	ALG	Filamentous algae	125	50
CHA	2008	2	0.5	4	0	60	PLANT	Vallisneria americana	85	10
CHA	2008	2	0.5	5	40	5	PLANT	Hydrilla verticillata	15	5
CHA	2008	2	1	1	0	100	ALG	Filamentous algae	1150	100
CHA	2008	2	1	1	0	100	PLANT	Potamogeton pectinatus	25	10
CHA	2008	2	1	2	0	80	ALG	Filamentous algae	19	10
CHA	2008	2	1	2	0	80	PLANT	Najas guadalupensis	52	10
CHA	2008	2	1	2	0	80	PLANT	Vallisneria americana	380	70
CHA	2008	2	1	3	0	50	ALG	Filamentous algae	4
CHA	2008	2	1	3	0	50	PLANT	Najas guadalupensis	12	5
CHA	2008	2	1	3	0	50	PLANT	Potamogeton pectinatus	22	10
CHA	2008	2	1	3	0	50	PLANT	Vallisneria americana	225	35
CHA	2008	2	1	4	0	60	ALG	Filamentous algae	135	50
CHA	2008	2	1	4	0	60	PLANT	Najas guadalupensis	1	1
CHA	2008	2	1	4	0	60	PLANT	Vallisneria americana	300	50
CHA	2008	2	1	5	0	50	ALG	Filamentous algae	95	20
CHA	2008	2	1	5	0	50	PLANT	Najas guadalupensis	23	10
CHA	2008	2	1	5	0	50	PLANT	Vallisneria americana	250	50
CHA	2008	2	1.5	1	0	100	ALG	Filamentous algae	1400	100
CHA	2008	2	1.5	2	0	95	ALG	Drift algae	7	5
CHA	2008	2	1.5	2	0	95	ALG	Filamentous algae	1	5
CHA	2008	2	1.5	2	0	95	PLANT	Myriophyllum spicatum	163	5
CHA	2008	2	1.5	2	0	95	PLANT	Najas guadalupensis	1000	80
CHA	2008	2	1.5	2	0	95	PLANT	Potamogeton pectinatus	1	5
CHA	2008	2	1.5	2	0	95	PLANT	Vallisneria americana	150	5
CHA	2008	2	1.5	3	0	20	PLANT	Najas guadalupensis	2	5
CHA	2008	2	1.5	3	0	20	PLANT	Potamogeton pectinatus	40	15
CHA	2008	2	1.5	4	0	30	PLANT	Najas guadalupensis	85	15
CHA	2008	2	1.5	4	0	30	PLANT	Potamogeton pectinatus	35	15
CHA	2008	2	1.5	5	0	15	PLANT	Hydrilla verticillata	10	5
CHA	2008	2	1.5	5	0	15	PLANT	Najas guadalupensis	10	5
CHA	2008	2	1.5	5	0	15	PLANT	Zannichellia palustris	10	5
CHA	2008	2	2	1	0	60	ALG	Filamentous algae	40	10
CHA	2008	2	2	1	0	60	PLANT	Potamogeton pectinatus	20	5
CHA	2008	2	2	1	0	60	PLANT	Vallisneria americana	330	55
CHA	2008	2	2	2	0	40	ALG	Filamentous algae	35	20
CHA	2008	2	2	2	0	40	PLANT	Myriophyllum spicatum	60	10
CHA	2008	2	2	2	0	40	PLANT	Vallisneria americana	170	30
CHA	2008	2	2	3	0	75	PLANT	Hydrilla verticillata	2	5
CHA	2008	2	2	3	0	75	PLANT	Najas guadalupensis	85	25
CHA	2008	2	2	3	0	75	PLANT	Vallisneria americana	340	50
CHA	2008	2	2	4	0	30	ALG	Filamentous algae	200	30
CHA	2008	2	2	5	0	100	ALG	Filamentous algae	300	100
CHA	2008	2	2	5	0	100	PLANT	Zannichellia palustris	55	15
CHA	2008	2	2.5	1	0	0	NA	None	0	0
CHA	2008	2	2.5	2	0	60	ALG	Filamentous algae	156	50
CHA	2008	2	2.5	2	0	60	PLANT	Myriophyllum spicatum	165	10
CHA	2008	2	2.5	3	0	25	ALG	Filamentous algae	45	20
CHA	2008	2	2.5	3	0	25	PLANT	Najas guadalupensis	55	25
CHA	2008	2	2.5	4	0	100	ALG	Drift algae	1
CHA	2008	2	2.5	4	0	100	ALG	Filamentous algae	650	100
CHA	2008	2	2.5	4	0	100	PLANT	Hydrilla verticillata	1
CHA	2008	2	2.5	4	0	100	PLANT	Myriophyllum spicatum	10	5
CHA	2008	2	2.5	5	0	50	ALG	Filamentous algae	165	50
CHA	2008	2	2.5	5	0	50	PLANT	Najas guadalupensis	23	5
CHA	2008	2	3	1	0	100	ALG	Filamentous algae	110	15
CHA	2008	2	3	1	0	100	PLANT	Potamogeton pectinatus	460	85
CHA	2008	2	3	2	0	50	ALG	Filamentous algae	150	50
CHA	2008	2	3	3	0	0	NA	None	0	0
CHA	2008	2	3	4	0	50	PLANT	Potamogeton pectinatus	7	30
CHA	2008	2	3	4	0	50	PLANT	Zannichellia palustris	40	20
CHA	2008	2	3	5	0	10	ALG	Filamentous algae	1	10
CHA	2008	2	3.5	1	0	10	ALG	Filamentous algae	9	10
CHA	2008	2	3.5	2	0	100	ALG	Filamentous algae	830	100
CHA	2008	2	3.5	3	0	5	ALG	Filamentous algae	1	5
CHA	2008	2	3.5	4	0	100	ALG	Filamentous algae	160	100
CHA	2008	2	3.5	4	0	100	PLANT	Zannichellia palustris	3	10
CHA	2008	2	3.5	5	0	5	PLANT	Myriophyllum spicatum	7	5
CHA	2008	2	4	1	0	100	ALG	Filamentous algae	430	100
CHA	2008	2	4	1	0	100	PLANT	Potamogeton pectinatus	37	40
CHA	2008	2	4	2	0	50	ALG	Filamentous algae	112	50
CHA	2008	2	4	2	0	50	PLANT	Potamogeton pectinatus	12	20
CHA	2008	2	4	3	0	5	PLANT	Potamogeton pectinatus	10	5
CHA	2008	2	4	4	0	100	ALG	Filamentous algae	270	100
CHA	2008	2	4	4	0	100	PLANT	Najas guadalupensis	1	10
CHA	2008	2	4	4	0	100	PLANT	Potamogeton pectinatus	13	10
CHA	2008	2	4	5	0	100	ALG	Filamentous algae	250	100
CHA	2008	2	4	5	0	100	PLANT	Najas guadalupensis	2	10
CHA	2008	2	4.5	1	0	0	NA	None	0	0
CHA	2008	2	4.5	2	0	100	ALG	Drift algae	55	15
CHA	2008	2	4.5	2	0	100	PLANT	Najas guadalupensis	17	5
CHA	2008	2	4.5	2	0	100	PLANT	Zannichellia palustris	500	95
CHA	2008	2	4.5	3	0	95	PLANT	Zannichellia palustris	400	95
CHA	2008	2	4.5	4	0	100	ALG	Drift algae	10	15
CHA	2008	2	4.5	4	0	100	PLANT	Zannichellia palustris	600	100
CHA	2008	2	4.5	5	0	100	ALG	Filamentous algae	1300	100
CHA	2008	2	5	1	0	100	ALG	Filamentous algae	1350	100
CHA	2008	2	5	2	0	0	NA	None	0	0
CHA	2008	2	5	3	0	100	ALG	Drift algae	15
CHA	2008	2	5	3	0	100	ALG	Filamentous algae	7	15
CHA	2008	2	5	3	0	100	PLANT	Potamogeton pectinatus	650	60
CHA	2008	2	5	3	0	100	PLANT	Vallisneria americana	64	10
CHA	2008	2	5	3	0	100	PLANT	Zannichellia palustris	14	30
CHA	2008	2	5	4	0	100	PLANT	Najas guadalupensis	5	2.5
CHA	2008	2	5	4	0	100	PLANT	Potamogeton pectinatus	10	2.5
CHA	2008	2	5	4	0	100	PLANT	Vallisneria americana	600	95
CHA	2008	2	5	5	0	100	PLANT	Vallisneria americana	625	100
CHA	2008	2	5.5	1	0	100	ALG	Filamentous algae	430	100
CHA	2008	2	5.5	2	0	100	ALG	Filamentous algae	670	100
CHA	2008	2	5.5	2	0	100	PLANT	Potamogeton pectinatus	17	10
CHA	2008	2	5.5	2	0	100	PLANT	Potamogeton pusillus	37	20
CHA	2008	2	5.5	2	0	100	PLANT	Vallisneria americana	27	10
CHA	2008	2	5.5	3	0	70	ALG	Filamentous algae	50	20
CHA	2008	2	5.5	3	0	70	PLANT	Potamogeton pectinatus	98	30
CHA	2008	2	5.5	3	0	70	PLANT	Vallisneria americana	40	20
CHA	2008	2	5.5	4	0	80	ALG	Filamentous algae	55	30
CHA	2008	2	5.5	4	0	80	PLANT	Potamogeton pectinatus	20	10
CHA	2008	2	5.5	4	0	80	PLANT	Vallisneria americana	300	60
CHA	2008	2	5.5	4	0	80	PLANT	Zannichellia palustris	35	10
CHA	2008	2	5.5	5	0	100	PLANT	Potamogeton pectinatus	200	50
CHA	2008	2	5.5	5	0	100	PLANT	Zannichellia palustris	400	50
CHA	2008	2	6	1	0	100	PLANT	Myriophyllum spicatum	23	5
CHA	2008	2	6	1	0	100	PLANT	Potamogeton pectinatus	13	5
CHA	2008	2	6	1	0	100	PLANT	Vallisneria americana	70	10
CHA	2008	2	6	1	0	100	PLANT	Zannichellia palustris	450	80
CHA	2008	2	6	2	0	60	ALG	Filamentous algae	20	5
CHA	2008	2	6	2	0	60	PLANT	Potamogeton pectinatus	20	10
CHA	2008	2	6	2	0	60	PLANT	Vallisneria americana	25	10
CHA	2008	2	6	2	0	60	PLANT	Zannichellia palustris	400	40
CHA	2008	2	6	3	0	90	PLANT	Potamogeton pectinatus	1	5
CHA	2008	2	6	3	0	90	PLANT	Vallisneria americana	90	15
CHA	2008	2	6	3	0	90	PLANT	Zannichellia palustris	250	75
CHA	2008	2	6	4	0	95	PLANT	Zannichellia palustris	400	95
CHA	2008	2	6	5	0	100	PLANT	Zannichellia palustris	525	100
CHA	2008	2	6.5	1	0	100	PLANT	Myriophyllum spicatum	50	10
CHA	2008	2	6.5	1	0	100	PLANT	Potamogeton pectinatus	297	90
CHA	2008	2	6.5	1	0	100	PLANT	Zannichellia palustris	10	10
CHA	2008	2	6.5	2	0	90	PLANT	Myriophyllum spicatum	10	2
CHA	2008	2	6.5	2	0	90	PLANT	Potamogeton pectinatus	130	13
CHA	2008	2	6.5	2	0	90	PLANT	Vallisneria americana	13	5
CHA	2008	2	6.5	2	0	90	PLANT	Zannichellia palustris	17	80
CHA	2008	2	6.5	3	0	80	PLANT	Potamogeton pectinatus	20	30
CHA	2008	2	6.5	3	0	80	PLANT	Vallisneria americana	17	5
CHA	2008	2	6.5	3	0	80	PLANT	Zannichellia palustris	93	55
CHA	2008	2	6.5	4	0	100	PLANT	Zannichellia palustris	337	100
CHA	2008	2	6.5	5	0	100	ALG	Filamentous algae	800	100
CHA	2008	2	6.5	5	0	100	PLANT	Potamogeton pectinatus	430	60
CHA	2008	2	6.5	5	0	100	PLANT	Zannichellia palustris	7	40
CHA	2008	2	7	1	0	100	ALG	Filamentous algae	230	30
CHA	2008	2	7	1	0	100	PLANT	Myriophyllum spicatum	37	10
CHA	2008	2	7	1	0	100	PLANT	Potamogeton pectinatus	243	50
CHA	2008	2	7	1	0	100	PLANT	Zannichellia palustris	10	50
CHA	2008	2	7	2	0	80	PLANT	Potamogeton pectinatus	210	50
CHA	2008	2	7	2	0	80	PLANT	Zannichellia palustris	3	30
CHA	2008	2	7	3	0	90	PLANT	Zannichellia palustris	305	90
CHA	2008	2	7	4	0	100	ALG	Filamentous algae	650	100
CHA	2008	2	7	4	0	100	PLANT	Potamogeton pectinatus	200	70
CHA	2008	2	7	5	0	100	ALG	Filamentous algae	500	100
CHA	2008	2	7	5	0	100	PLANT	Potamogeton pectinatus	10	10
CHA	2008	2	7.5	1	0	60	ALG	Filamentous algae	17	20
CHA	2008	2	7.5	1	0	60	PLANT	Potamogeton pectinatus	70	30
CHA	2008	2	7.5	1	0	60	PLANT	Zannichellia palustris	60	30
CHA	2008	2	7.5	2	0	90	ALG	Filamentous algae	27	90
CHA	2008	2	7.5	2	0	90	PLANT	Zannichellia palustris	45	90
CHA	2008	2	7.5	3	0	90	ALG	Filamentous algae	190	90
CHA	2008	2	7.5	3	0	90	PLANT	Potamogeton pectinatus	490	90
CHA	2008	2	7.5	4	0	100	ALG	Filamentous algae	370	100
CHA	2008	2	7.5	4	0	100	PLANT	Potamogeton pectinatus	90	50
CHA	2008	2	7.5	5	0	70	ALG	Filamentous algae	120	60
CHA	2008	2	7.5	5	0	70	PLANT	Myriophyllum spicatum	17	5
CHA	2008	2	7.5	5	0	70	PLANT	Najas guadalupensis	7	10
CHA	2008	2	7.5	5	0	70	PLANT	Potamogeton pectinatus	40	30
CHA	2008	2	8	1	0	10	ALG	Filamentous algae	30	10
CHA	2008	2	8	2	0	12	ALG	Filamentous algae	13	10
CHA	2008	2	8	2	0	12	PLANT	Zannichellia palustris	1	2
CHA	2008	2	8	3	0	5	ALG	Filamentous algae	1	5
CHA	2008	2	8	4	0	35	ALG	Filamentous algae	40	25
CHA	2008	2	8	4	0	35	PLANT	Zannichellia palustris	1	10
CHA	2008	2	8	5	0	100	ALG	Filamentous algae	700	100
CHA	2008	2	8.5	1	0	5	ALG	Filamentous algae	1	5
CHA	2008	2	8.5	2	0	10	ALG	Filamentous algae	13	10
CHA	2008	2	8.5	3	0	100	ALG	Filamentous algae	70	100
CHA	2008	2	8.5	4	0	30	ALG	Filamentous algae	53	25
CHA	2008	2	8.5	4	0	30	PLANT	Myriophyllum spicatum	3	5
CHA	2008	2	8.5	5	0	0	NA	None	0	0
CHA	2008	2	9	1	0	5	PLANT	Potamogeton pectinatus	1	5
CHA	2008	2	9	2	0	10	ALG	Filamentous algae	1	10
CHA	2008	2	9	3	0	30	ALG	Filamentous algae	1	30
CHA	2008	2	9	4	0	25	ALG	Filamentous algae	25	25
CHA	2008	2	9	5	0	15	PLANT	Myriophyllum spicatum	10	5
CHA	2008	2	9	5	0	15	PLANT	Potamogeton pectinatus	3	10
CHA	2008	2	9.5	1	0	60	ALG	Filamentous algae	120	60
CHA	2008	2	9.5	2	0	0	NA	None	0	0
CHA	2008	2	9.5	3	0	5	ALG	Filamentous algae	1	5
CHA	2008	2	9.5	4	0	15	ALG	Filamentous algae	5	15
CHA	2008	2	9.5	5	0	20	PLANT	Potamogeton pectinatus	10	20
CHA	2008	2	10	1	0	0	NA	None	0	0
CHA	2008	2	10	2	0	5	ALG	Filamentous algae	1	5
CHA	2008	2	10	3	0	0	NA	None	0	0
CHA	2008	2	10	4	0	20	ALG	Filamentous algae	1	20
CHA	2008	2	10	5	0	20	ALG	Filamentous algae	1	20
CHA	2008	8	0.5	1	8	20	PLANT	Potamogeton pectinatus	1	1
CHA	2008	8	0.5	1	8	20	PLANT	Vallisneria americana	10	20
CHA	2008	8	0.5	2	0	30	ALG	Filamentous algae	5	5
CHA	2008	8	0.5	2	0	30	PLANT	Hydrilla verticillata	12	1
CHA	2008	8	0.5	2	0	30	PLANT	Najas guadalupensis	90	25
CHA	2008	8	0.5	3	0	10	PLANT	Potamogeton pectinatus	12	10
CHA	2008	8	0.5	4	0	70	PLANT	Hydrilla verticillata	1	1
CHA	2008	8	0.5	4	0	70	PLANT	Najas guadalupensis	30	10
CHA	2008	8	0.5	4	0	70	PLANT	Vallisneria americana	310	60
CHA	2008	8	0.5	5	0	0	NA	None	0	0
CHA	2008	8	1	1	0	80	ALG	Filamentous algae	22	40
CHA	2008	8	1	1	0	80	PLANT	Najas guadalupensis	10	5
CHA	2008	8	1	1	0	80	PLANT	Potamogeton pectinatus	221	40
CHA	2008	8	1	1	0	80	PLANT	Vallisneria americana	266	40
CHA	2008	8	1	2	0	100	PLANT	Vallisneria americana	1400	100
CHA	2008	8	1	3	0	100	ALG	Filamentous algae	20	10
CHA	2008	8	1	3	0	100	PLANT	Vallisneria americana	1300	100
CHA	2008	8	1	4	0	80	PLANT	Najas guadalupensis	73	25
CHA	2008	8	1	4	0	80	PLANT	Potamogeton pectinatus	90	25
CHA	2008	8	1	4	0	80	PLANT	Vallisneria americana	152	30
CHA	2008	8	1	5	0	50	PLANT	Najas guadalupensis	8	2
CHA	2008	8	1	5	0	50	PLANT	Potamogeton pectinatus	127	30
CHA	2008	8	1	5	0	50	PLANT	Vallisneria americana	52	20
CHA	2008	8	1.5	1	0	80	PLANT	Hydrilla verticillata	1	1
CHA	2008	8	1.5	1	0	80	PLANT	Najas guadalupensis	140	50
CHA	2008	8	1.5	1	0	80	PLANT	Vallisneria americana	450	30
CHA	2008	8	1.5	2	0	100	PLANT	Najas guadalupensis	385	50
CHA	2008	8	1.5	2	0	100	PLANT	Vallisneria americana	540	50
CHA	2008	8	1.5	3	0	0	NA	None	0	0
CHA	2008	8	1.5	4	0	25	PLANT	Hydrilla verticillata	10	5
CHA	2008	8	1.5	4	0	25	PLANT	Potamogeton pectinatus	20	20
CHA	2008	8	1.5	5	0	20	PLANT	Potamogeton pectinatus	25	20
CHA	2008	8	2	1	0	0	NA	None	0	0
CHA	2008	8	2	2	0	0	NA	None	0	0
CHA	2008	8	2	3	0	50	ALG	Chara sp.	20	25
CHA	2008	8	2	3	0	50	ALG	Filamentous algae	20	50
CHA	2008	8	2	3	0	50	PLANT	Hydrilla verticillata	40	25
CHA	2008	8	2	4	0	10	PLANT	Najas guadalupensis	25	10
CHA	2008	8	2	5	0	75	ALG	Filamentous algae	45	50
CHA	2008	8	2	5	0	75	PLANT	Najas guadalupensis	25	50
CHA	2008	8	2	5	0	75	PLANT	Vallisneria americana	15	25
CHA	2008	8	2.5	1	0	95	ALG	Filamentous algae	600	95
CHA	2008	8	2.5	2	0	80	ALG	Filamentous algae	400	80
CHA	2008	8	2.5	3	0	80	PLANT	Najas guadalupensis	160	50
CHA	2008	8	2.5	3	0	80	PLANT	Potamogeton pectinatus	40	30
CHA	2008	8	2.5	4	0	0	NA	None	0	0
CHA	2008	8	2.5	5	0	70	ALG	Filamentous algae	120	40
CHA	2008	8	2.5	5	0	70	PLANT	Potamogeton pusillus	25	30
CHA	2008	8	3	1	0	60	PLANT	Myriophyllum spicatum	1	5
CHA	2008	8	3	1	0	60	PLANT	Najas guadalupensis	20	50
CHA	2008	8	3	1	0	60	PLANT	Potamogeton pectinatus	25	5
CHA	2008	8	3	2	0	75	PLANT	Najas guadalupensis	60	25
CHA	2008	8	3	2	0	75	PLANT	Vallisneria americana	380	50
CHA	2008	8	3	3	0	55	PLANT	Potamogeton pectinatus	20	5
CHA	2008	8	3	3	0	55	PLANT	Vallisneria americana	70	50
CHA	2008	8	3	4	0	40	ALG	Chara sp.	25	10
CHA	2008	8	3	4	0	40	PLANT	Najas guadalupensis	10	10
CHA	2008	8	3	4	0	40	PLANT	Potamogeton pectinatus	25	20
CHA	2008	8	3	5	0	100	ALG	Filamentous algae	200	100
CHA	2008	8	3.5	1	0	0	NA	None	0	0
CHA	2008	8	3.5	2	0	50	ALG	Filamentous algae	40	50
CHA	2008	8	3.5	2	0	50	PLANT	Najas guadalupensis	40	50
CHA	2008	8	3.5	3	0	10	ALG	Filamentous algae	20	10
CHA	2008	8	3.5	4	0	20	ALG	Filamentous algae	5	20
CHA	2008	8	3.5	4	0	20	PLANT	Najas guadalupensis	1	1
CHA	2008	8	3.5	5	0	75	ALG	Filamentous algae	90	75
CHA	2008	8	4	1	0	80	ALG	Filamentous algae	98	80
CHA	2008	8	4	2	0	100	ALG	Filamentous algae	28	100
CHA	2008	8	4	3	0	100	ALG	Filamentous algae	32	100
CHA	2008	8	4	4	0	0	NA	None	0	0
CHA	2008	8	4	5	0	5	PLANT	Myriophyllum spicatum	5	5
CHA	2008	8	4.5	1	0	20	ALG	Filamentous algae	10	20
CHA	2008	8	4.5	2	0	20	ALG	Filamentous algae	20	20
CHA	2008	8	4.5	3	0	0	NA	None	0	0
CHA	2008	8	4.5	4	0	10	ALG	Filamentous algae	2	10
CHA	2008	8	4.5	5	0	100	ALG	Filamentous algae	95	100
CHA	2008	8	5	1	0	0	NA	None	0	0
CHA	2008	8	5	2	0	5	PLANT	Najas guadalupensis	10	2
CHA	2008	8	5	2	0	5	PLANT	Vallisneria americana	55	3
CHA	2008	8	5	3	0	100	PLANT	Vallisneria americana	1600	100
CHA	2008	8	5	4	0	100	PLANT	Potamogeton pectinatus	1	1
CHA	2008	8	5	4	0	100	PLANT	Vallisneria americana	1100	100
CHA	2008	8	5	5	0	100	PLANT	Vallisneria americana	1900	100
CHA	2008	8	5.5	1	0	100	PLANT	Vallisneria americana	1120	100
CHA	2008	8	5.5	2	0	80	PLANT	Potamogeton pectinatus	212	20
CHA	2008	8	5.5	2	0	80	PLANT	Vallisneria americana	318	60
CHA	2008	8	5.5	3	0	100	PLANT	Potamogeton pectinatus	80	20
CHA	2008	8	5.5	3	0	100	PLANT	Vallisneria americana	530	100
CHA	2008	8	5.5	4	0	50	PLANT	Potamogeton pectinatus	190	30
CHA	2008	8	5.5	4	0	50	PLANT	Vallisneria americana	260	20
CHA	2008	8	5.5	5	0	100	PLANT	Vallisneria americana	850	100
CHA	2008	8	6	1	0	50	PLANT	Myriophyllum spicatum	75	50
CHA	2008	8	6	2	0	30	ALG	Filamentous algae	10	30
CHA	2008	8	6	2	0	30	PLANT	Najas guadalupensis	5	10
CHA	2008	8	6	2	0	30	PLANT	Vallisneria americana	30	20
CHA	2008	8	6	3	0	20	PLANT	Vallisneria americana	40	20
CHA	2008	8	6	4	0	25	PLANT	Vallisneria americana	25	25
CHA	2008	8	6	5	0	20	ALG	Filamentous algae	10	5
CHA	2008	8	6	5	0	20	PLANT	Potamogeton pectinatus	5	5
CHA	2008	8	6	5	0	20	PLANT	Vallisneria americana	50	10
CHA	2008	8	6.5	1	0	5	ALG	Filamentous algae	5	5
CHA	2008	8	6.5	1	0	5	PLANT	Najas guadalupensis	1	1
CHA	2008	8	6.5	2	0	10	PLANT	Myriophyllum spicatum	60	10
CHA	2008	8	6.5	3	0	100	ALG	Filamentous algae	740	100
CHA	2008	8	6.5	3	0	100	PLANT	Najas guadalupensis	60	20
CHA	2008	8	6.5	4	0	40	ALG	Filamentous algae	10	40
CHA	2008	8	6.5	4	0	40	PLANT	Najas guadalupensis	5	10
CHA	2008	8	6.5	4	0	40	PLANT	Potamogeton pusillus	1	1
CHA	2008	8	6.5	4	0	40	PLANT	Vallisneria americana	25	40
CHA	2008	8	6.5	5	0	100	ALG	Filamentous algae	55	100
CHA	2008	8	6.5	5	0	100	PLANT	Potamogeton pusillus	30	5
CHA	2008	8	7	1	0	0	NA	None	0	0
CHA	2008	8	7	2	0	2	PLANT	Myriophyllum spicatum	1	2
CHA	2008	8	7	2	0	2	PLANT	Potamogeton pusillus	1	1
CHA	2008	8	7	3	0	1	ALG	Filamentous algae	1	1
CHA	2008	8	7	4	0	0	NA	None	0	0
CHA	2008	8	7	5	0	5	ALG	Filamentous algae	10	5
CHA	2008	8	7.5	1	0	5	PLANT	Ruppia maritima	1	5
CHA	2008	8	7.5	2	0	5	PLANT	Ruppia maritima	1	5
CHA	2008	8	7.5	3	0	1	PLANT	Najas guadalupensis	1	1
CHA	2008	8	7.5	4	0	0	NA	None	0	0
CHA	2008	8	7.5	5	0	0	NA	None	0	0
CHA	2008	8	8	1	0	10	PLANT	Ruppia maritima	2	10
CHA	2008	8	8	2	0	0	NA	None	0	0
CHA	2008	8	8	3	0	0	NA	None	0	0
CHA	2008	8	8	4	0	0	NA	None	0	0
CHA	2008	8	8	5	0	0	NA	None	0	0
CHA	2008	8	8.5	1	0	5	PLANT	Ruppia maritima	2	5
CHA	2008	8	8.5	2	0	5	PLANT	Myriophyllum spicatum	1	1
CHA	2008	8	8.5	2	0	5	PLANT	Ruppia maritima	1	4
CHA	2008	8	8.5	3	0	0	NA	None	0	0
CHA	2008	8	8.5	4	0	0	NA	None	0	0
CHA	2008	8	8.5	5	0	0	NA	None	0	0
CHA	2008	8	9	1	0	0	NA	None	0	0
CHA	2008	8	9	2	0	0	NA	None	0	0
CHA	2008	8	9	3	0	0	NA	None	0	0
CHA	2008	8	9	4	0	5	PLANT	Myriophyllum spicatum	5	5
CHA	2008	8	9	5	0	2	PLANT	Myriophyllum spicatum	3	2
CHA	2008	8	9.5	1	0	0	NA	None	0	0
CHA	2008	8	9.5	2	0	0	NA	None	0	0
CHA	2008	8	9.5	3	0	0	NA	None	0	0
CHA	2008	8	9.5	4	0	0	NA	None	0	0
CHA	2008	8	9.5	5	0	0	NA	None	0	0
CHA	2008	8	10	1	0	10	PLANT	Myriophyllum spicatum	25	10
CHA	2008	8	10	2	0	0	NA	None	0	0
CHA	2008	8	10	3	0	0	NA	None	0	0
CHA	2008	8	10	4	0	0	NA	None	0	0
CHA	2008	8	10	5	0	0	NA	None	0	0
CHA	2009	2	0.5	1	60	40	ALG	Filamentous algae	5	40
CHA	2009	2	0.5	2	0	0	NA	None	0	0
CHA	2009	2	0.5	3	0	60	ALG	Filamentous algae	40	20
CHA	2009	2	0.5	3	0	60	PLANT	Vallisneria americana	380	60
CHA	2009	2	0.5	4	0	5	ALG	Filamentous algae	1	5
CHA	2009	2	0.5	5	50	100	ALG	Filamentous algae	245	100
CHA	2009	2	0.5	5	50	100	PLANT	Hydrilla verticillata	10	5
CHA	2009	2	0.5	5	50	100	PLANT	Najas guadalupensis	10	10
CHA	2009	2	1	1	0	20	PLANT	Najas guadalupensis	105	20
CHA	2009	2	1	2	0	90	PLANT	Najas guadalupensis	5	10
CHA	2009	2	1	2	0	90	PLANT	Vallisneria americana	600	80
CHA	2009	2	1	3	0	100	PLANT	Najas guadalupensis	65	25
CHA	2009	2	1	3	0	100	PLANT	Vallisneria americana	460	75
CHA	2009	2	1	4	0	100	PLANT	Vallisneria americana	800	100
CHA	2009	2	1	5	0	60	ALG	Filamentous algae	10	5
CHA	2009	2	1	5	0	60	PLANT	Hydrilla verticillata	420	40
CHA	2009	2	1	5	0	60	PLANT	Potamogeton pectinatus	45	20
CHA	2009	2	1.5	1	0	100	ALG	Filamentous algae	200	100
CHA	2009	2	1.5	1	0	100	PLANT	Najas guadalupensis	55	40
CHA	2009	2	1.5	1	0	100	PLANT	Potamogeton pectinatus	45	20
CHA	2009	2	1.5	2	0	100	PLANT	Hydrilla verticillata	95	20
CHA	2009	2	1.5	2	0	100	PLANT	Myriophyllum spicatum	1	1
CHA	2009	2	1.5	2	0	100	PLANT	Najas guadalupensis	145	50
CHA	2009	2	1.5	2	0	100	PLANT	Potamogeton pectinatus	1	1
CHA	2009	2	1.5	2	0	100	PLANT	Vallisneria americana	500	30
CHA	2009	2	1.5	3	0	100	ALG	Filamentous algae	10	10
CHA	2009	2	1.5	3	0	100	PLANT	Hydrilla verticillata	140	30
CHA	2009	2	1.5	3	0	100	PLANT	Najas guadalupensis	245	30
CHA	2009	2	1.5	3	0	100	PLANT	Vallisneria americana	355	40
CHA	2009	2	1.5	4	0	50	ALG	Filamentous algae	1	5
CHA	2009	2	1.5	4	0	50	PLANT	Najas guadalupensis	335	25
CHA	2009	2	1.5	4	0	50	PLANT	Potamogeton pectinatus	5	15
CHA	2009	2	1.5	4	0	50	PLANT	Vallisneria americana	35	10
CHA	2009	2	1.5	5	0	100	ALG	Filamentous algae	80	100
CHA	2009	2	1.5	5	0	100	PLANT	Hydrilla verticillata	230	20
CHA	2009	2	1.5	5	0	100	PLANT	Najas guadalupensis	5	5
CHA	2009	2	1.5	5	0	100	PLANT	Potamogeton pectinatus	40	20
CHA	2009	2	2	1	0	60	ALG	Filamentous algae	105	50
CHA	2009	2	2	1	0	60	PLANT	Hydrilla verticillata	25	10
CHA	2009	2	2	1	0	60	PLANT	Najas guadalupensis	40	20
CHA	2009	2	2	1	0	60	PLANT	Potamogeton pectinatus	5	5
CHA	2009	2	2	2	0	100	ALG	Filamentous algae	95	100
CHA	2009	2	2	2	0	100	PLANT	Vallisneria americana	490	20
CHA	2009	2	2	3	0	100	ALG	Filamentous algae	115	100
CHA	2009	2	2	3	0	100	PLANT	Myriophyllum spicatum	40	30
CHA	2009	2	2	3	0	100	PLANT	Potamogeton pectinatus	60	20
CHA	2009	2	2	4	0	40	ALG	Filamentous algae	35	30
CHA	2009	2	2	4	0	40	PLANT	Najas guadalupensis	25	20
CHA	2009	2	2	4	0	40	PLANT	Vallisneria americana	60	10
CHA	2009	2	2	5	0	10	ALG	Filamentous algae	20	10
CHA	2009	2	2.5	1	0	0	NA	None	0	0
CHA	2009	2	2.5	2	0	100	ALG	Filamentous algae	170	100
CHA	2009	2	2.5	2	0	100	PLANT	Potamogeton pectinatus	210	80
CHA	2009	2	2.5	3	0	0	NA	None	0	0
CHA	2009	2	2.5	4	0	0	NA	None	0	0
CHA	2009	2	2.5	5	10	100	ALG	Filamentous algae	110	100
CHA	2009	2	2.5	5	10	100	PLANT	Najas guadalupensis	15	20
CHA	2009	2	3	1	0	0	NA	None	0	0
CHA	2009	2	3	2	0	100	ALG	Filamentous algae	90	30
CHA	2009	2	3	2	0	100	PLANT	Myriophyllum spicatum	30	5
CHA	2009	2	3	2	0	100	PLANT	Najas guadalupensis	20	15
CHA	2009	2	3	2	0	100	PLANT	Potamogeton pectinatus	75	40
CHA	2009	2	3	2	0	100	PLANT	Zannichellia palustris	340	40
CHA	2009	2	3	3	0	0	NA	None	0	0
CHA	2009	2	3	4	0	5	PLANT	Potamogeton pectinatus	1	5
CHA	2009	2	3	5	0	20	PLANT	Potamogeton pectinatus	30	20
CHA	2009	2	3.5	1	0	100	ALG	Filamentous algae	1	1
CHA	2009	2	3.5	1	0	100	PLANT	Myriophyllum spicatum	20	5
CHA	2009	2	3.5	1	0	100	PLANT	Najas guadalupensis	1	1
CHA	2009	2	3.5	1	0	100	PLANT	Potamogeton pectinatus	5	5
CHA	2009	2	3.5	1	0	100	PLANT	Zannichellia palustris	105	90
CHA	2009	2	3.5	2	0	5	PLANT	Myriophyllum spicatum	10	5
CHA	2009	2	3.5	3	0	20	ALG	Filamentous algae	20	20
CHA	2009	2	3.5	4	0	50	ALG	Filamentous algae	60	50
CHA	2009	2	3.5	5	0	10	ALG	Filamentous algae	15	10
CHA	2009	2	4	1	0	10	PLANT	Zannichellia palustris	10	10
CHA	2009	2	4	2	0	0	NA	None	0	0
CHA	2009	2	4	3	0	40	PLANT	Myriophyllum spicatum	12	5
CHA	2009	2	4	3	0	40	PLANT	Najas guadalupensis	1	1
CHA	2009	2	4	3	0	40	PLANT	Potamogeton pectinatus	25	35
CHA	2009	2	4	4	0	0	NA	None	0	0
CHA	2009	2	4	5	50	0	NA	None	0	0
CHA	2009	2	4.5	1	0	100	ALG	Filamentous algae	5	5
CHA	2009	2	4.5	1	0	100	PLANT	Najas guadalupensis	40	10
CHA	2009	2	4.5	1	0	100	PLANT	Potamogeton pectinatus	80	10
CHA	2009	2	4.5	1	0	100	PLANT	Zannichellia palustris	320	90
CHA	2009	2	4.5	2	0	100	ALG	Filamentous algae	10	10
CHA	2009	2	4.5	2	0	100	PLANT	Najas guadalupensis	1	5
CHA	2009	2	4.5	2	0	100	PLANT	Zannichellia palustris	550	90
CHA	2009	2	4.5	3	0	100	PLANT	Zannichellia palustris	370	100
CHA	2009	2	4.5	4	0	100	PLANT	Zannichellia palustris	330	100
CHA	2009	2	4.5	5	0	100	ALG	Filamentous algae	95	50
CHA	2009	2	4.5	5	0	100	PLANT	Najas guadalupensis	60	35
CHA	2009	2	4.5	5	0	100	PLANT	Potamogeton pectinatus	40	15
CHA	2009	2	4.5	5	0	100	PLANT	Zannichellia palustris	25	15
CHA	2009	2	5	1	0	100	ALG	Filamentous algae	110	100
CHA	2009	2	5	1	0	100	PLANT	Vallisneria americana	25	5
CHA	2009	2	5	1	0	100	PLANT	Zannichellia palustris	1	1
CHA	2009	2	5	2	0	100	ALG	Filamentous algae	740	100
CHA	2009	2	5	3	0	100	ALG	Filamentous algae	170	60
CHA	2009	2	5	3	0	100	PLANT	Vallisneria americana	200	40
CHA	2009	2	5	4	0	90	PLANT	Vallisneria americana	360	90
CHA	2009	2	5	5	0	30	PLANT	Vallisneria americana	280	30
CHA	2009	2	5.5	1	0	100	ALG	Filamentous algae	50	40
CHA	2009	2	5.5	1	0	100	PLANT	Potamogeton pectinatus	120	70
CHA	2009	2	5.5	1	0	100	PLANT	Vallisneria americana	40	10
CHA	2009	2	5.5	2	0	100	ALG	Filamentous algae	390	100
CHA	2009	2	5.5	2	0	100	PLANT	Vallisneria americana	35	5
CHA	2009	2	5.5	3	0	100	ALG	Filamentous algae	10	5
CHA	2009	2	5.5	3	0	100	PLANT	Potamogeton pectinatus	90	30
CHA	2009	2	5.5	3	0	100	PLANT	Vallisneria americana	165	10
CHA	2009	2	5.5	3	0	100	PLANT	Zannichellia palustris	80	60
CHA	2009	2	5.5	4	0	100	ALG	Filamentous algae	1	5
CHA	2009	2	5.5	4	0	100	PLANT	Potamogeton pectinatus	55	50
CHA	2009	2	5.5	4	0	100	PLANT	Vallisneria americana	230	40
CHA	2009	2	5.5	4	0	100	PLANT	Zannichellia palustris	2	10
CHA	2009	2	5.5	5	0	60	ALG	Filamentous algae	170	60
CHA	2009	2	5.5	5	0	60	PLANT	Myriophyllum spicatum	1	5
CHA	2009	2	5.5	5	0	60	PLANT	Potamogeton pectinatus	70	40
CHA	2009	2	6	1	0	100	ALG	Filamentous algae	60	30
CHA	2009	2	6	1	0	100	PLANT	Myriophyllum spicatum	1	1
CHA	2009	2	6	1	0	100	PLANT	Najas guadalupensis	1	1
CHA	2009	2	6	1	0	100	PLANT	Potamogeton pectinatus	100	30
CHA	2009	2	6	1	0	100	PLANT	Zannichellia palustris	170	70
CHA	2009	2	6	2	0	100	ALG	Filamentous algae	160	30
CHA	2009	2	6	2	0	100	PLANT	Potamogeton pectinatus	110	30
CHA	2009	2	6	2	0	100	PLANT	Vallisneria americana	20	15
CHA	2009	2	6	2	0	100	PLANT	Zannichellia palustris	100	40
CHA	2009	2	6	3	0	100	PLANT	Potamogeton pectinatus	50	10
CHA	2009	2	6	3	0	100	PLANT	Vallisneria americana	80	10
CHA	2009	2	6	3	0	100	PLANT	Zannichellia palustris	345	80
CHA	2009	2	6	4	0	100	ALG	Gracilaria sp.	5	5
CHA	2009	2	6	4	0	100	PLANT	Potamogeton pectinatus	10	10
CHA	2009	2	6	4	0	100	PLANT	Vallisneria americana	100	10
CHA	2009	2	6	4	0	100	PLANT	Zannichellia palustris	235	80
CHA	2009	2	6	5	0	100	ALG	Filamentous algae	130	30
CHA	2009	2	6	5	0	100	PLANT	Potamogeton pectinatus	130	40
CHA	2009	2	6	5	0	100	PLANT	Zannichellia palustris	180	40
CHA	2009	2	6.5	1	0	100	PLANT	Myriophyllum spicatum	5	5
CHA	2009	2	6.5	1	0	100	PLANT	Ruppia maritima	300	100
CHA	2009	2	6.5	2	0	100	PLANT	Najas guadalupensis	3	5
CHA	2009	2	6.5	2	0	100	PLANT	Potamogeton pectinatus	30	15
CHA	2009	2	6.5	2	0	100	PLANT	Vallisneria americana	15	5
CHA	2009	2	6.5	2	0	100	PLANT	Zannichellia palustris	320	80
CHA	2009	2	6.5	3	0	100	PLANT	Potamogeton pectinatus	2	5
CHA	2009	2	6.5	3	0	100	PLANT	Vallisneria americana	15	5
CHA	2009	2	6.5	3	0	100	PLANT	Zannichellia palustris	422	95
CHA	2009	2	6.5	4	0	100	ALG	Filamentous algae	38	50
CHA	2009	2	6.5	4	0	100	PLANT	Potamogeton pectinatus	15	20
CHA	2009	2	6.5	4	0	100	PLANT	Vallisneria americana	40	5
CHA	2009	2	6.5	4	0	100	PLANT	Zannichellia palustris	220	60
CHA	2009	2	6.5	5	0	100	PLANT	Najas guadalupensis	1	1
CHA	2009	2	6.5	5	0	100	PLANT	Potamogeton pectinatus	20	40
CHA	2009	2	6.5	5	0	100	PLANT	Zannichellia palustris	90	60
CHA	2009	2	7	1	0	100	ALG	Filamentous algae	20	20
CHA	2009	2	7	1	0	100	PLANT	Potamogeton pectinatus	55	30
CHA	2009	2	7	1	0	100	PLANT	Zannichellia palustris	190	70
CHA	2009	2	7	2	0	100	PLANT	Potamogeton pectinatus	10	10
CHA	2009	2	7	2	0	100	PLANT	Zannichellia palustris	280	90
CHA	2009	2	7	3	0	100	ALG	Filamentous algae	200	60
CHA	2009	2	7	3	0	100	PLANT	Myriophyllum spicatum	10	5
CHA	2009	2	7	3	0	100	PLANT	Potamogeton pectinatus	80	50
CHA	2009	2	7	3	0	100	PLANT	Zannichellia palustris	65	40
CHA	2009	2	7	4	0	90	ALG	Filamentous algae	225	60
CHA	2009	2	7	4	0	90	PLANT	Potamogeton pectinatus	50	40
CHA	2009	2	7	5	0	100	ALG	Filamentous algae	1100	100
CHA	2009	2	7.5	1	0	100	ALG	Filamentous algae	10	100
CHA	2009	2	7.5	1	0	100	PLANT	Zannichellia palustris	155	100
CHA	2009	2	7.5	2	0	100	ALG	Filamentous algae	10	20
CHA	2009	2	7.5	2	0	100	PLANT	Zannichellia palustris	70	90
CHA	2009	2	7.5	3	0	100	ALG	Filamentous algae	290	100
CHA	2009	2	7.5	3	0	100	PLANT	Ruppia maritima	65	50
CHA	2009	2	7.5	3	0	100	PLANT	Zannichellia palustris	190	50
CHA	2009	2	7.5	4	0	70	ALG	Filamentous algae	110	70
CHA	2009	2	7.5	4	0	70	PLANT	Ruppia maritima	20	30
CHA	2009	2	7.5	5	0	60	ALG	Filamentous algae	115	60
CHA	2009	2	7.5	5	0	60	PLANT	Ruppia maritima	10	20
CHA	2009	2	8	1	0	2	PLANT	Zannichellia palustris	1	2
CHA	2009	2	8	2	0	10	ALG	Filamentous algae	25	10
CHA	2009	2	8	3	0	0	NA	None	0	0
CHA	2009	2	8	4	0	100	ALG	Filamentous algae	360	100
CHA	2009	2	8	5	0	20	ALG	Filamentous algae	15	20
CHA	2009	2	8.5	1	0	0	NA	None	0	0
CHA	2009	2	8.5	2	0	10	ALG	Filamentous algae	1	10
CHA	2009	2	8.5	3	0	100	ALG	Filamentous algae	220	100
CHA	2009	2	8.5	4	0	0	NA	None	0	0
CHA	2009	2	8.5	5	0	10	ALG	Filamentous algae	10	10
CHA	2009	2	8.5	5	0	10	PLANT	Zannichellia palustris	1	2
CHA	2009	2	9	1	0	0	NA	None	0	0
CHA	2009	2	9	2	0	20	ALG	Filamentous algae	10	20
CHA	2009	2	9	3	0	80	ALG	Filamentous algae	80	80
CHA	2009	2	9	4	0	0	NA	None	0	0
CHA	2009	2	9	5	0	100	ALG	Filamentous algae	250	100
CHA	2009	2	9	5	0	100	PLANT	Ruppia maritima	10	15
CHA	2009	2	9.5	1	0	0	NA	None	0	0
CHA	2009	2	9.5	2	0	100	ALG	Filamentous algae	80	100
CHA	2009	2	9.5	3	0	30	ALG	Filamentous algae	30	30
CHA	2009	2	9.5	3	0	30	PLANT	Myriophyllum spicatum	1	2
CHA	2009	2	9.5	4	0	40	ALG	Filamentous algae	1	20
CHA	2009	2	9.5	4	0	40	PLANT	Myriophyllum spicatum	1	1
CHA	2009	2	9.5	4	0	40	PLANT	Ruppia maritima	10	20
CHA	2009	2	9.5	5	0	40	PLANT	Ruppia maritima	15	40
CHA	2009	2	10	1	0	10	PLANT	Zannichellia palustris	1	10
CHA	2009	2	10	2	0	0	NA	None	0	0
CHA	2009	2	10	3	0	0	NA	None	0	0
CHA	2009	2	10	4	0	0	NA	None	0	0
CHA	2009	2	10	5	0	40	PLANT	Ruppia maritima	15	40
CHA	2009	7	1	1		70	ALG	Filamentous algae	5.6	70
CHA	2009	7	1	1		70	PLANT	Potamogeton pectinatus	114.4	40
CHA	2009	7	1	2		40	ALG	Filamentous algae	4
CHA	2009	7	1	2		40	PLANT	Myriophyllum spicatum	6.3	10
CHA	2009	7	1	2		40	PLANT	Vallisneria americana	139.8	30
CHA	2009	7	1	3		90	ALG	Filamentous algae	2.4
CHA	2009	7	1	3		90	PLANT	Potamogeton pectinatus	0.9
CHA	2009	7	1	3		90	PLANT	Vallisneria americana	90.2	90
CHA	2009	7	1	4		20	PLANT	Myriophyllum spicatum	204	20
CHA	2009	7	1	5		30	ALG	Filamentous algae	1.5
CHA	2009	7	1	5		30	PLANT	Myriophyllum spicatum	199.3	30
CHA	2009	7	1.5	1		25	PLANT	Potamogeton pectinatus	40.8	25
CHA	2009	7	1.5	2		100	PLANT	Potamogeton pectinatus	1
CHA	2009	7	1.5	2		100	PLANT	Vallisneria americana	668.2	100
CHA	2009	7	1.5	3		100	PLANT	Hydrilla verticillata	11.9	5
CHA	2009	7	1.5	3		100	PLANT	Vallisneria americana	216.4	100
CHA	2009	7	1.5	4		70	PLANT	Hydrilla verticillata	52.1	20
CHA	2009	7	1.5	4		70	PLANT	Vallisneria americana	86.2	70
CHA	2009	7	1.5	5		2	PLANT	Potamogeton pectinatus	0.8	2
CHA	2009	7	2	1		0	NA	None	0	0
CHA	2009	7	2	2		50	PLANT	Myriophyllum spicatum	123.1	40
CHA	2009	7	2	2		50	PLANT	Vallisneria americana	57.5	15
CHA	2009	7	2	3		0	NA	None	0	0
CHA	2009	7	2	4		0	NA	None	0	0
CHA	2009	7	2	5		15	PLANT	Vallisneria americana	32.9	15
CHA	2009	7	4	1		0	NA	None	0	0
CHA	2009	7	4	2		0	NA	None	0	0
CHA	2009	7	4	3		5	ALG	Filamentous algae	4.7
CHA	2009	7	4	3		5	PLANT	Potamogeton pectinatus	3.5	5
CHA	2009	7	4	4		5	ALG	Filamentous algae	3.7
CHA	2009	7	4	4		5	PLANT	Myriophyllum spicatum	5	5
CHA	2009	7	4	5		30	PLANT	Myriophyllum spicatum	34.8	30
CHA	2009	7	4.5	1		0	NA	None	0	0
CHA	2009	7	4.5	2		20	PLANT	Potamogeton pectinatus	10.7	20
CHA	2009	7	4.5	3		25	PLANT	Potamogeton pectinatus	16.7	25
CHA	2009	7	4.5	4		10	ALG	Filamentous algae	1.6
CHA	2009	7	4.5	4		10	PLANT	Potamogeton pectinatus	2.2	10
CHA	2009	7	4.5	5		6	ALG	Filamentous algae	1	5
CHA	2009	7	4.5	5		6	PLANT	Potamogeton pectinatus	11.1	1
CHA	2009	7	5	1		0	NA	None	0	0
CHA	2009	7	5	2		25	PLANT	Najas guadalupensis	0.1
CHA	2009	7	5	2		25	PLANT	Potamogeton pectinatus	36.9	25
CHA	2009	7	5	3		95	PLANT	Hydrilla verticillata	1	5
CHA	2009	7	5	3		95	PLANT	Myriophyllum spicatum	0.5
CHA	2009	7	5	3		95	PLANT	Najas guadalupensis	80.4	50
CHA	2009	7	5	3		95	PLANT	Vallisneria americana	44.7	50
CHA	2009	7	5	4		100	PLANT	Potamogeton pectinatus	2.9	5
CHA	2009	7	5	4		100	PLANT	Vallisneria americana	233.9	100
CHA	2009	7	5	5		100	ALG	Filamentous algae	8	5
CHA	2009	7	5	5		100	PLANT	Najas guadalupensis	0.4
CHA	2009	7	5	5		100	PLANT	Vallisneria americana	229.6	95
CHA	2009	8	0.5	1	50	10	PLANT	Hydrilla verticillata	5	1
CHA	2009	8	0.5	1	50	10	PLANT	Potamogeton pectinatus	1	1
CHA	2009	8	0.5	1	50	10	PLANT	Vallisneria americana	65	10
CHA	2009	8	0.5	2	0	100	PLANT	Hydrilla verticillata	30	10
CHA	2009	8	0.5	2	0	100	PLANT	Myriophyllum spicatum	1	1
CHA	2009	8	0.5	2	0	100	PLANT	Najas guadalupensis	34	10
CHA	2009	8	0.5	2	0	100	PLANT	Vallisneria americana	425	60
CHA	2009	8	0.5	3	0	0	NA	None	0	0
CHA	2009	8	0.5	4	0	30	PLANT	Najas guadalupensis	5	10
CHA	2009	8	0.5	4	0	30	PLANT	Potamogeton pectinatus	20	20
CHA	2009	8	0.5	5	0	0	NA	None	0	0
CHA	2009	8	1	1	0	100	PLANT	Najas guadalupensis	1	1
CHA	2009	8	1	1	0	100	PLANT	Potamogeton pectinatus	1	1
CHA	2009	8	1	1	0	100	PLANT	Vallisneria americana	1575	100
CHA	2009	8	1	2	0	100	PLANT	Najas guadalupensis	40	40
CHA	2009	8	1	2	0	100	PLANT	Vallisneria americana	750	70
CHA	2009	8	1	3	0	100	PLANT	Vallisneria americana	1100	100
CHA	2009	8	1	4	0	70	ALG	Gracilaria sp.	1	1
CHA	2009	8	1	4	0	70	PLANT	Myriophyllum spicatum	3	5
CHA	2009	8	1	4	0	70	PLANT	Najas guadalupensis	1	1
CHA	2009	8	1	4	0	70	PLANT	Vallisneria americana	700	70
CHA	2009	8	1	5	0	60	PLANT	Najas guadalupensis	1	1
CHA	2009	8	1	5	0	60	PLANT	Potamogeton pectinatus	30	10
CHA	2009	8	1	5	0	60	PLANT	Vallisneria americana	400	50
CHA	2009	8	1.5	1	0	10	PLANT	Najas guadalupensis	28	10
CHA	2009	8	1.5	2	0	0	NA	None	0	0
CHA	2009	8	1.5	3	0	80	ALG	Gracilaria sp.	5	5
CHA	2009	8	1.5	3	0	80	PLANT	Hydrilla verticillata	1	1
CHA	2009	8	1.5	3	0	80	PLANT	Najas guadalupensis	3	3
CHA	2009	8	1.5	3	0	80	PLANT	Vallisneria americana	830	80
CHA	2009	8	1.5	4	0	90	PLANT	Hydrilla verticillata	15	10
CHA	2009	8	1.5	4	0	90	PLANT	Najas guadalupensis	110	20
CHA	2009	8	1.5	4	0	90	PLANT	Vallisneria americana	290	70
CHA	2009	8	1.5	5	0	10	PLANT	Hydrilla verticillata	17	10
CHA	2009	8	1.5	5	0	10	PLANT	Potamogeton pectinatus	1	2
CHA	2009	8	2	1	0	0	NA	None	0	0
CHA	2009	8	2	2	0	10	PLANT	Vallisneria americana	515	10
CHA	2009	8	2	3	0	100	ALG	Gracilaria sp.	30	100
CHA	2009	8	2	3	0	100	PLANT	Hydrilla verticillata	2	2
CHA	2009	8	2	3	0	100	PLANT	Myriophyllum spicatum	5	5
CHA	2009	8	2	3	0	100	PLANT	Najas guadalupensis	25	10
CHA	2009	8	2	3	0	100	PLANT	Potamogeton pectinatus	8	20
CHA	2009	8	2	3	0	100	PLANT	Potamogeton pusillus	1	1
CHA	2009	8	2	4	0	0	NA	None	0	0
CHA	2009	8	2	5	0	50	ALG	Filamentous algae	28	50
CHA	2009	8	2	5	0	50	PLANT	Hydrilla verticillata	10	10
CHA	2009	8	2	5	0	50	PLANT	Najas guadalupensis	18	15
CHA	2009	8	2.5	1	0	100	ALG	Filamentous algae	375	100
CHA	2009	8	2.5	1	0	100	PLANT	Najas guadalupensis	8	5
CHA	2009	8	2.5	2	0	50	ALG	Filamentous algae	55	50
CHA	2009	8	2.5	2	0	50	PLANT	Najas guadalupensis	1	1
CHA	2009	8	2.5	3	0	10	PLANT	Najas guadalupensis	7	5
CHA	2009	8	2.5	3	0	10	PLANT	Vallisneria americana	218	10
CHA	2009	8	2.5	4	0	75	PLANT	Myriophyllum spicatum	1	1
CHA	2009	8	2.5	4	0	75	PLANT	Najas guadalupensis	30	20
CHA	2009	8	2.5	4	0	75	PLANT	Potamogeton pectinatus	8	5
CHA	2009	8	2.5	4	0	75	PLANT	Vallisneria americana	470	50
CHA	2009	8	2.5	5	0	0	NA	None	0	0
CHA	2009	8	3	1	0	80	ALG	Filamentous algae	130	60
CHA	2009	8	3	1	0	80	PLANT	Myriophyllum spicatum	95	20
CHA	2009	8	3	1	0	80	PLANT	Najas guadalupensis	10	5
CHA	2009	8	3	1	0	80	PLANT	Potamogeton pectinatus	3	1
CHA	2009	8	3	2	0	100	ALG	Filamentous algae	170	80
CHA	2009	8	3	2	0	100	PLANT	Myriophyllum spicatum	130	20
CHA	2009	8	3	2	0	100	PLANT	Najas guadalupensis	3	5
CHA	2009	8	3	2	0	100	PLANT	Potamogeton pectinatus	2	5
CHA	2009	8	3	3	0	10	PLANT	Potamogeton pectinatus	8	10
CHA	2009	8	3	4	0	5	PLANT	Najas guadalupensis	1	1
CHA	2009	8	3	4	0	5	PLANT	Potamogeton pectinatus	1	2
CHA	2009	8	3	4	0	5	PLANT	Potamogeton pusillus	2	3
CHA	2009	8	3	5	0	90	ALG	Filamentous algae	152	90
CHA	2009	8	3	5	0	90	PLANT	Myriophyllum spicatum	2	1
CHA	2009	8	3.5	1	0	40	ALG	Filamentous algae	57	40
CHA	2009	8	3.5	1	0	40	PLANT	Najas guadalupensis	1	3
CHA	2009	8	3.5	2	0	100	ALG	Gracilaria sp.	80	100
CHA	2009	8	3.5	2	0	100	PLANT	Myriophyllum spicatum	8	5
CHA	2009	8	3.5	2	0	100	PLANT	Najas guadalupensis	40	20
CHA	2009	8	3.5	2	0	100	PLANT	Potamogeton pectinatus	10	5
CHA	2009	8	3.5	3	0	15	ALG	Filamentous algae	10	15
CHA	2009	8	3.5	3	0	15	PLANT	Myriophyllum spicatum	10	1
CHA	2009	8	3.5	4	0	50	ALG	Filamentous algae	70	50
CHA	2009	8	3.5	4	0	50	PLANT	Najas guadalupensis	10	5
CHA	2009	8	3.5	4	0	50	PLANT	Potamogeton pectinatus	9	5
CHA	2009	8	3.5	5	0	5	PLANT	Myriophyllum spicatum	50	5
CHA	2009	8	4	1	0	100	ALG	Filamentous algae	310	100
CHA	2009	8	4	2	0	100	ALG	Filamentous algae	60	100
CHA	2009	8	4	3	0	20	ALG	Filamentous algae	3	20
CHA	2009	8	4	4	0	20	ALG	Filamentous algae	8	20
CHA	2009	8	4	4	0	20	PLANT	Myriophyllum spicatum	1	5
CHA	2009	8	4	5	0	100	ALG	Filamentous algae	145	100
CHA	2009	8	4.5	1	0	30	ALG	Filamentous algae	8	30
CHA	2009	8	4.5	2	0	5	ALG	Filamentous algae	2	5
CHA	2009	8	4.5	3	0	0	NA	None	0	0
CHA	2009	8	4.5	4	0	0	NA	None	0	0
CHA	2009	8	4.5	5	0	100	ALG	Filamentous algae	220	100
CHA	2009	8	4.5	5	0	100	PLANT	Najas guadalupensis	1	3
CHA	2009	8	5	1	0	0	NA	None	0	0
CHA	2009	8	5	2	0	0	NA	None	0	0
CHA	2009	8	5	3	0	5	PLANT	Vallisneria americana	21	5
CHA	2009	8	5	4	0	100	PLANT	Vallisneria americana	370	100
CHA	2009	8	5	5	0	20	PLANT	Potamogeton pectinatus	8	5
CHA	2009	8	5	5	0	20	PLANT	Vallisneria americana	125	15
CHA	2009	8	5.5	1	0	100	ALG	Filamentous algae	0	90
CHA	2009	8	5.5	1	0	100	PLANT	Vallisneria americana	475	100
CHA	2009	8	5.5	2	0	45	ALG	Filamentous algae	0	35
CHA	2009	8	5.5	2	0	45	PLANT	Vallisneria americana	92	45
CHA	2009	8	5.5	3	0	60	ALG	Filamentous algae	0	40
CHA	2009	8	5.5	3	0	60	PLANT	Vallisneria americana	47	60
CHA	2009	8	5.5	4	0	50	ALG	Filamentous algae	0	40
CHA	2009	8	5.5	4	0	50	PLANT	Myriophyllum spicatum	1	5
CHA	2009	8	5.5	4	0	50	PLANT	Najas guadalupensis	1	1
CHA	2009	8	5.5	4	0	50	PLANT	Vallisneria americana	50	35
CHA	2009	8	5.5	5	0	0	NA	None	0	0
CHA	2009	8	6	1	0	20	PLANT	Myriophyllum spicatum	70	20
CHA	2009	8	6	2	0	10	PLANT	Vallisneria americana	20	10
CHA	2009	8	6	3	0	50	ALG	Filamentous algae	30	40
CHA	2009	8	6	3	0	50	PLANT	Vallisneria americana	7	10
CHA	2009	8	6	4	0	60	ALG	Filamentous algae	50	60
CHA	2009	8	6	4	0	60	PLANT	Myriophyllum spicatum	1	1
CHA	2009	8	6	4	0	60	PLANT	Vallisneria americana	15	30
CHA	2009	8	6	5	0	70	ALG	Filamentous algae	52	70
CHA	2009	8	6	5	0	70	PLANT	Ruppia maritima	25	15
CHA	2009	8	6	5	0	70	PLANT	Vallisneria americana	35	15
CHA	2009	8	6.5	1	0	50	ALG	Filamentous algae	2	15
CHA	2009	8	6.5	1	0	50	PLANT	Vallisneria americana	30	30
CHA	2009	8	6.5	1	0	50	PLANT	Zannichellia palustris	2	5
CHA	2009	8	6.5	2	0	0	NA	None	0	0
CHA	2009	8	6.5	3	0	20	PLANT	Ruppia maritima	25	20
CHA	2009	8	6.5	4	0	1	PLANT	Ruppia maritima	1	1
CHA	2009	8	6.5	5	0	5	PLANT	Ruppia maritima	2	5
CHA	2009	8	7	1	0	50	ALG	Filamentous algae	25	40
CHA	2009	8	7	1	0	50	PLANT	Myriophyllum spicatum	1	1
CHA	2009	8	7	1	0	50	PLANT	Ruppia maritima	5	9
CHA	2009	8	7	2	0	0	NA	None	0	0
CHA	2009	8	7	3	0	0	NA	None	0	0
CHA	2009	8	7	4	0	0	NA	None	0	0
CHA	2009	8	7	5	0	10	PLANT	Ruppia maritima	10	10
CHA	2009	8	7.5	1	0	0	NA	None	0	0
CHA	2009	8	7.5	2	0	0	NA	None	0	0
CHA	2009	8	7.5	3	0	2	ALG	Gracilaria sp.	1	1
CHA	2009	8	7.5	3	0	2	PLANT	Zannichellia palustris	1	1
CHA	2009	8	7.5	4	0	1	PLANT	Zannichellia palustris	1	1
CHA	2009	8	7.5	5	0	2	PLANT	Myriophyllum spicatum	1	1
CHA	2009	8	7.5	5	0	2	PLANT	Zannichellia palustris	1	1
CHA	2009	8	8	1	0	0	NA	None	0	0
CHA	2009	8	8	2	0	0	NA	None	0	0
CHA	2009	8	8	3	0	0	NA	None	0	0
CHA	2009	8	8	4	0	0	NA	None	0	0
CHA	2009	8	8	5	0	0	NA	None	0	0
CHA	2009	8	8.5	1	0	0	NA	None	0	0
CHA	2009	8	8.5	2	0	0	NA	None	0	0
CHA	2009	8	8.5	3	0	1	PLANT	Ruppia maritima	1	1
CHA	2009	8	8.5	4	0	0	NA	None	0	0
CHA	2009	8	8.5	5	0	0	NA	None	0	0
CHA	2009	8	9	1	0	0	NA	None	0	0
CHA	2009	8	9	2	0	0	NA	None	0	0
CHA	2009	8	9	3	0	0	NA	None	0	0
CHA	2009	8	9	4	0	0	NA	None	0	0
CHA	2009	8	9	5	0	2	PLANT	Myriophyllum spicatum	1	1
CHA	2009	8	9	5	0	2	PLANT	Ruppia maritima	1	1
CHA	2009	8	9.5	1	0	0	NA	None	0	0
CHA	2009	8	9.5	2	0	0	NA	None	0	0
CHA	2009	8	9.5	3	0	0	NA	None	0	0
CHA	2009	8	9.5	4	0	0	NA	None	0	0
CHA	2009	8	9.5	5	0	0	NA	None	0	0
CHA	2009	8	10	1	0	0	NA	None	0	0
CHA	2009	8	10	2	0	0	NA	None	0	0
CHA	2009	8	10	3	0	0	NA	None	0	0
CHA	2009	8	10	4	0	0	NA	None	0	0
CHA	2009	8	10	5	0	0	NA	None	0	0
CHA	2009	9	1	1		60	PLANT	Najas guadalupensis	104	30
CHA	2009	9	1	1		60	PLANT	Potamogeton pectinatus	57	30
CHA	2009	9	1	2		100	ALG	Gracilaria sp.	170	95
CHA	2009	9	1	2		100	PLANT	Myriophyllum spicatum	5	3
CHA	2009	9	1	2		100	PLANT	Najas guadalupensis	16	5
CHA	2009	9	1	2		100	PLANT	Vallisneria americana	86	30
CHA	2009	9	1	3		60	ALG	Gracilaria sp.	50	60
CHA	2009	9	1	3		60	PLANT	Hydrilla verticillata	4	1
CHA	2009	9	1	3		60	PLANT	Myriophyllum spicatum	3	1
CHA	2009	9	1	4		40	PLANT	Myriophyllum spicatum	390	40
CHA	2009	9	1	5		30	PLANT	Myriophyllum spicatum	204	30
CHA	2009	9	1	5		30	PLANT	Vallisneria americana	8	2
CHA	2009	9	1.5	1		75	ALG	Filamentous algae	108	60
CHA	2009	9	1.5	1		75	PLANT	Hydrilla verticillata	0.5	1
CHA	2009	9	1.5	1		75	PLANT	Myriophyllum spicatum	0.5	1
CHA	2009	9	1.5	1		75	PLANT	Najas guadalupensis	4	3
CHA	2009	9	1.5	1		75	PLANT	Potamogeton pectinatus	37	20
CHA	2009	9	1.5	2		100	PLANT	Vallisneria americana	553	100
CHA	2009	9	1.5	3		90	PLANT	Hydrilla verticillata	17	5
CHA	2009	9	1.5	3		90	PLANT	Vallisneria americana	388	90
CHA	2009	9	1.5	4		100	PLANT	Hydrilla verticillata	2	1
CHA	2009	9	1.5	4		100	PLANT	Najas guadalupensis	1	1
CHA	2009	9	1.5	4		100	PLANT	Vallisneria americana	399	100
CHA	2009	9	1.5	5		5	ALG	Filamentous algae	9	5
CHA	2009	9	1.5	5		5	PLANT	Hydrilla verticillata	2	1
CHA	2009	9	2	1		25	ALG	Filamentous algae	20.9	25
CHA	2009	9	2	1		25	PLANT	Najas guadalupensis	1.5	3
CHA	2009	9	2	2		100	PLANT	Myriophyllum spicatum	26.5	10
CHA	2009	9	2	2		100	PLANT	Najas guadalupensis	0.5	1
CHA	2009	9	2	2		100	PLANT	Vallisneria americana	639.2	95
CHA	2009	9	2	3		0	NA	None	0	0
CHA	2009	9	2	4		100	ALG	Filamentous algae	243.8	100
CHA	2009	9	2	4		100	PLANT	Hydrilla verticillata	13.2	5
CHA	2009	9	2	4		100	PLANT	Myriophyllum spicatum	6	5
CHA	2009	9	2	4		100	PLANT	Najas guadalupensis	9	20
CHA	2009	9	2	5		100	ALG	Filamentous algae	335	100
CHA	2009	9	2	5		100	PLANT	Hydrilla verticillata	12	10
CHA	2009	9	2	5		100	PLANT	Myriophyllum spicatum	4	5
CHA	2009	9	2	5		100	PLANT	Najas guadalupensis	2	3
CHA	2009	9	4	1		75	ALG	Filamentous algae	42	75
CHA	2009	9	4	2		5	ALG	Filamentous algae	1.7	3
CHA	2009	9	4	2		5	PLANT	Myriophyllum spicatum	1.1	1
CHA	2009	9	4	2		5	PLANT	Potamogeton pectinatus	0.6	1
CHA	2009	9	4	3		100	ALG	Filamentous algae	391.9	100
CHA	2009	9	4	3		100	PLANT	Myriophyllum spicatum	7.6	5
CHA	2009	9	4	3		100	PLANT	Potamogeton pectinatus	23.9	10
CHA	2009	9	4	4		45	ALG	Filamentous algae	65	45
CHA	2009	9	4	4		45	PLANT	Myriophyllum spicatum	0.5	1
CHA	2009	9	4	5		50	ALG	Filamentous algae	72.2	50
CHA	2009	9	4.5	1		100	ALG	Filamentous algae	409.7	60
CHA	2009	9	4.5	1		100	ALG	Gracilaria sp.	110.7	40
CHA	2009	9	4.5	2		10	ALG	Filamentous algae	36.9	100
CHA	2009	9	4.5	3		0	NA	None	0	0
CHA	2009	9	4.5	4		60	ALG	Filamentous algae	69.7	60
CHA	2009	9	4.5	4		60	PLANT	Najas guadalupensis	2.5	5
CHA	2009	9	4.5	5		30	ALG	Filamentous algae	53.5	30
CHA	2009	9	4.5	5		30	ALG	Gracilaria sp.	29.4
CHA	2009	9	4.5	5		30	PLANT	Potamogeton pectinatus	1.2	2
CHA	2009	9	5	1		100	ALG	Filamentous algae	122.2	70
CHA	2009	9	5	1		100	PLANT	Vallisneria americana	309.7	40
CHA	2009	9	5	2		50	ALG	Filamentous algae	73.7	50
CHA	2009	9	5	3		100	ALG	Filamentous algae	190.6	95
CHA	2009	9	5	3		100	ALG	Gracilaria sp.	6.3
CHA	2009	9	5	3		100	PLANT	Vallisneria americana	13.6	8
CHA	2009	9	5	4		95	ALG	Filamentous algae	26.4	95
CHA	2009	9	5	4		95	PLANT	Vallisneria americana	152.4	40
CHA	2009	9	5	5		80	ALG	Filamentous algae	25.9	40
CHA	2009	9	5	5		80	PLANT	Vallisneria americana	122.5	60
CHA	2009	10	1	1		90	ALG	Filamentous algae	136	80
CHA	2009	10	1	1		90	PLANT	Myriophyllum spicatum	2	2
CHA	2009	10	1	1		90	PLANT	Najas guadalupensis	6	2
CHA	2009	10	1	1		90	PLANT	Vallisneria americana	420	60
CHA	2009	10	1	2		100	ALG	Filamentous algae	68	40
CHA	2009	10	1	2		100	PLANT	Potamogeton pectinatus	12	2
CHA	2009	10	1	2		100	PLANT	Vallisneria americana	609	95
CHA	2009	10	1	3		15	ALG	Filamentous algae	23	10
CHA	2009	10	1	3		15	PLANT	Myriophyllum spicatum	10	5
CHA	2009	10	1	3		15	PLANT	Najas guadalupensis	0.5	1
CHA	2009	10	1	3		15	PLANT	Potamogeton pectinatus	4	2
CHA	2009	10	1	4		80	PLANT	Myriophyllum spicatum	465	60
CHA	2009	10	1	4		80	PLANT	Najas guadalupensis	110	40
CHA	2009	10	1	5		5	ALG	Filamentous algae	1	2
CHA	2009	10	1	5		5	PLANT	Myriophyllum spicatum	3	3
CHA	2009	10	1.5	1		75	ALG	Filamentous algae	0.5	10
CHA	2009	10	1.5	1		75	PLANT	Myriophyllum spicatum	2	1
CHA	2009	10	1.5	1		75	PLANT	Najas guadalupensis	57	40
CHA	2009	10	1.5	2		95	ALG	Filamentous algae	6	10
CHA	2009	10	1.5	2		95	PLANT	Najas guadalupensis	0.5	1
CHA	2009	10	1.5	2		95	PLANT	Potamogeton pectinatus	4	5
CHA	2009	10	1.5	2		95	PLANT	Vallisneria americana	298	85
CHA	2009	10	1.5	3		100	ALG	Filamentous algae	4	50
CHA	2009	10	1.5	3		100	PLANT	Vallisneria americana	424	90
CHA	2009	10	1.5	4		95	ALG	Filamentous algae	2	80
CHA	2009	10	1.5	4		95	PLANT	Hydrilla verticillata	8	2
CHA	2009	10	1.5	4		95	PLANT	Myriophyllum spicatum	0.5	2
CHA	2009	10	1.5	4		95	PLANT	Najas guadalupensis	6	5
CHA	2009	10	1.5	4		95	PLANT	Vallisneria americana	237	80
CHA	2009	10	1.5	5		5	ALG	Filamentous algae	8	5
CHA	2009	10	1.5	5		5	PLANT	Vallisneria americana	10	3
CHA	2009	10	2	1		100	ALG	Filamentous algae	94	100
CHA	2009	10	2	1		100	PLANT	Hydrilla verticillata	0.5	1
CHA	2009	10	2	1		100	PLANT	Myriophyllum spicatum	8	19
CHA	2009	10	2	1		100	PLANT	Najas guadalupensis	24	10
CHA	2009	10	2	1		100	PLANT	Potamogeton pectinatus	0.5	1
CHA	2009	10	2	2		60	ALG	Filamentous algae	0	20
CHA	2009	10	2	2		60	PLANT	Vallisneria americana	519	60
CHA	2009	10	2	3		90	ALG	Filamentous algae	0	10
CHA	2009	10	2	3		90	PLANT	Hydrilla verticillata	3	5
CHA	2009	10	2	3		90	PLANT	Myriophyllum spicatum	40	20
CHA	2009	10	2	3		90	PLANT	Najas guadalupensis	97	80
CHA	2009	10	2	3		90	PLANT	Vallisneria americana	23	5
CHA	2009	10	2	4		100	ALG	Gracilaria sp.	259	100
CHA	2009	10	2	4		100	PLANT	Hydrilla verticillata	5	5
CHA	2009	10	2	4		100	PLANT	Myriophyllum spicatum	0.5	10
CHA	2009	10	2	4		100	PLANT	Najas guadalupensis	8	2
CHA	2009	10	2	4		100	PLANT	Vallisneria americana	90	10
CHA	2009	10	2	5		60	ALG	Filamentous algae (CLA)	51	60
CHA	2009	10	4	1		90	ALG	Filamentous algae (CLA)	50	90
CHA	2009	10	4	2		95	ALG	Filamentous algae (CLA)	21	90
CHA	2009	10	4	2		95	PLANT	Myriophyllum spicatum	8	10
CHA	2009	10	4	3		0	NA	None	0	0
CHA	2009	10	4	4		0	NA	None	0	0
CHA	2009	10	4	5		0	NA	None	0	0
CHA	2009	10	4.5	1		10	ALG	Filamentous algae	10	10
CHA	2009	10	4.5	2		0	NA	None	0	0
CHA	2009	10	4.5	3		100	ALG	Filamentous algae	226	95
CHA	2009	10	4.5	3		100	PLANT	Myriophyllum spicatum	3	5
CHA	2009	10	4.5	3		100	PLANT	Najas guadalupensis	0.5	5
CHA	2009	10	4.5	4		25	ALG	Filamentous algae	5	10
CHA	2009	10	4.5	4		25	PLANT	Potamogeton pectinatus	4	15
CHA	2009	10	4.5	5		60	ALG	Filamentous algae	34	50
CHA	2009	10	4.5	5		60	PLANT	Myriophyllum spicatum	3	5
CHA	2009	10	5	1		95	ALG	Filamentous algae	91	95
CHA	2009	10	5	1		95	PLANT	Myriophyllum spicatum	0.5	1
CHA	2009	10	5	1		95	PLANT	Najas guadalupensis	3	5
CHA	2009	10	5	2		10	ALG	Filamentous algae (CLA)	9	6
CHA	2009	10	5	2		10	PLANT	Potamogeton pectinatus	1	5
CHA	2009	10	5	3		85	ALG	Filamentous algae (CLA)	68	80
CHA	2009	10	5	3		85	PLANT	Vallisneria americana	39	25
CHA	2009	10	5	4		50	PLANT	Potamogeton pectinatus	14	50
CHA	2009	10	5	5		0	NA	None	0	0
CHA	2009	11	1	1		25	ALG	Filamentous algae	132	25
CHA	2009	11	1	1		25	PLANT	Myriophyllum spicatum	14	5
CHA	2009	11	1	2		100	ALG	Filamentous algae	164	60
CHA	2009	11	1	2		100	PLANT	Vallisneria americana	444	60
CHA	2009	11	1	3		75	ALG	Filamentous algae	52	50
CHA	2009	11	1	3		75	PLANT	Vallisneria americana	60	60
CHA	2009	11	1	4		100	ALG	Filamentous algae	2000	100
CHA	2009	11	1	5		60	PLANT	Myriophyllum spicatum	128	60
CHA	2009	11	1.5	1		100	ALG	Filamentous algae	1498	100
CHA	2009	11	1.5	2		50	ALG	Filamentous algae	38	30
CHA	2009	11	1.5	2		50	PLANT	Vallisneria americana	24	20
CHA	2009	11	1.5	3		75	ALG	Filamentous algae	24	10
CHA	2009	11	1.5	3		75	PLANT	Vallisneria americana	100	70
CHA	2009	11	1.5	4		60	ALG	Filamentous algae	22	30
CHA	2009	11	1.5	4		60	PLANT	Hydrilla verticillata	10	5
CHA	2009	11	1.5	4		60	PLANT	Najas guadalupensis	6	5
CHA	2009	11	1.5	4		60	PLANT	Vallisneria americana	64	40
CHA	2009	11	1.5	5		0	NA	None	0	0
CHA	2009	11	2	1		5	ALG	Filamentous algae	42	5
CHA	2009	11	2	2		0	NA	None	0	0
CHA	2009	11	2	3		100	ALG	Filamentous algae	176	60
CHA	2009	11	2	3		100	PLANT	Myriophyllum spicatum	154	75
CHA	2009	11	2	4		30	ALG	Filamentous algae	42	20
CHA	2009	11	2	4		30	PLANT	Vallisneria americana	42	15
CHA	2009	11	2	5		100	ALG	Filamentous algae	90	60
CHA	2009	11	2	5		100	PLANT	Myriophyllum spicatum	88	30
CHA	2009	11	2	5		100	PLANT	Najas guadalupensis	0.7	2
CHA	2009	11	2	5		100	PLANT	Vallisneria americana	36	20
CHA	2009	11	4	1		0	NA	None	0	0
CHA	2009	11	4	2		1	ALG	Filamentous algae	0.5	1
CHA	2009	11	4	2		1	PLANT	Potamogeton pectinatus	0.5	1
CHA	2009	11	4	3		10	PLANT	Potamogeton pectinatus	3	10
CHA	2009	11	4	4		0	NA	None	0	0
CHA	2009	11	4	5		30	PLANT	Myriophyllum spicatum	48	30
CHA	2009	11	4	5		30	PLANT	Najas guadalupensis	2.5	5
CHA	2009	11	4.5	1		100	ALG	Filamentous algae	1106	100
CHA	2009	11	4.5	1		100	PLANT	Myriophyllum spicatum	0.5	1
CHA	2009	11	4.5	2		50	PLANT	Myriophyllum spicatum	172	50
CHA	2009	11	4.5	3		60	PLANT	Myriophyllum spicatum	80	40
CHA	2009	11	4.5	3		60	PLANT	Zannichellia palustris	17	20
CHA	2009	11	4.5	4		5	PLANT	Myriophyllum spicatum	3.7	1
CHA	2009	11	4.5	4		5	PLANT	Potamogeton pectinatus	6.9	5
CHA	2009	11	4.5	5		100	ALG	Filamentous algae	198	100
CHA	2009	11	4.5	5		100	PLANT	Myriophyllum spicatum	14.4	10
CHA	2009	11	5	1		100	ALG	Filamentous algae	952	100
CHA	2009	11	5	2		100	ALG	Filamentous algae	982	100
CHA	2009	11	5	2		100	PLANT	Myriophyllum spicatum	1.9	2
CHA	2009	11	5	2		100	PLANT	Najas guadalupensis	0.1	1
CHA	2009	11	5	3		95	ALG	Filamentous algae (CLA)	204	90
CHA	2009	11	5	3		95	PLANT	Najas guadalupensis	2	3
CHA	2009	11	5	3		95	PLANT	Vallisneria americana	30	20
CHA	2009	11	5	4		40	ALG	Filamentous algae	66	10
CHA	2009	11	5	4		40	PLANT	Potamogeton pectinatus	1	2
CHA	2009	11	5	4		40	PLANT	Vallisneria americana	25.8	25
CHA	2009	11	5	5		60	PLANT	Zannichellia palustris	46	60
CHA	2009	12	1	1		95	PLANT	Myriophyllum spicatum	12	5
CHA	2009	12	1	1		95	PLANT	Najas guadalupensis	164	45
CHA	2009	12	1	1		95	PLANT	Vallisneria americana	332	65
CHA	2009	12	1	2		85	PLANT	Najas guadalupensis	66	30
CHA	2009	12	1	2		85	PLANT	Vallisneria americana	264	75
CHA	2009	12	1	3		60	ALG	Filamentous algae	10	40
CHA	2009	12	1	3		60	PLANT	Najas guadalupensis	0.5	2
CHA	2009	12	1	3		60	PLANT	Vallisneria americana	78	15
CHA	2009	12	1	4		35	PLANT	Myriophyllum spicatum	62	35
CHA	2009	12	1	4		35	PLANT	Zannichellia palustris	0.5	2
CHA	2009	12	1	5		20	PLANT	Myriophyllum spicatum	28	15
CHA	2009	12	1	5		20	PLANT	Najas guadalupensis	42	5
CHA	2009	12	1.5	1		30	ALG	Filamentous algae	1	2
CHA	2009	12	1.5	1		30	PLANT	Myriophyllum spicatum	6	5
CHA	2009	12	1.5	1		30	PLANT	Vallisneria americana	46	25
CHA	2009	12	1.5	2		80	ALG	Gracilaria sp.	4	2
CHA	2009	12	1.5	2		80	PLANT	Myriophyllum spicatum	4	4
CHA	2009	12	1.5	2		80	PLANT	Najas guadalupensis	8	1
CHA	2009	12	1.5	2		80	PLANT	Vallisneria americana	98	75
CHA	2009	12	1.5	3		60	ALG	Gracilaria sp.	12	5
CHA	2009	12	1.5	3		60	PLANT	Hydrilla verticillata	24	10
CHA	2009	12	1.5	3		60	PLANT	Myriophyllum spicatum	4	5
CHA	2009	12	1.5	3		60	PLANT	Najas guadalupensis	10	10
CHA	2009	12	1.5	3		60	PLANT	Vallisneria americana	84	40
CHA	2009	12	1.5	4		13	PLANT	Najas guadalupensis	4	3
CHA	2009	12	1.5	4		13	PLANT	Potamogeton pectinatus	10	10
CHA	2009	12	1.5	5		15	ALG	Filamentous algae	36	10
CHA	2009	12	1.5	5		15	PLANT	Hydrilla verticillata	6	5
CHA	2009	12	1.5	5		15	PLANT	Myriophyllum spicatum	0.5	1
CHA	2009	12	2	1		75	ALG	Filamentous algae	40	50
CHA	2009	12	2	1		75	PLANT	Najas guadalupensis	62	75
CHA	2009	12	2	2		65	ALG	Filamentous algae	8	5
CHA	2009	12	2	2		65	PLANT	Myriophyllum spicatum	28	5
CHA	2009	12	2	2		65	PLANT	Najas guadalupensis	2	5
CHA	2009	12	2	2		65	PLANT	Vallisneria americana	426	60
CHA	2009	12	2	3		25	PLANT	Zannichellia palustris	62	25
CHA	2009	12	2	4		100	ALG	Filamentous algae	1102	100
CHA	2009	12	2	4		100	PLANT	Hydrilla verticillata	6	5
CHA	2009	12	2	4		100	PLANT	Myriophyllum spicatum	350	10
CHA	2009	12	2	5		85	ALG	Filamentous algae	242	80
CHA	2009	12	2	5		85	PLANT	Hydrilla verticillata	1	2
CHA	2009	12	2	5		85	PLANT	Myriophyllum spicatum	4	4
CHA	2009	12	2	5		85	PLANT	Najas guadalupensis	2	3
CHA	2009	12	4	1		2	ALG	Chaetomorpha	0.5	2
CHA	2009	12	4	2		100	PLANT	Zannichellia palustris	124	100
CHA	2009	12	4	3		5	ALG	Chaetomorpha	1	5
CHA	2009	12	4	4		5	ALG	Chaetomorpha	4	5
CHA	2009	12	4	5		0	NA	None	0	0
CHA	2009	12	4.5	1		100	ALG	Chaetomorpha	4312	100
CHA	2009	12	4.5	2		95	ALG	Chaetomorpha	32	20
CHA	2009	12	4.5	2		95	ALG	Gracilaria sp.	2	5
CHA	2009	12	4.5	2		95	PLANT	Myriophyllum spicatum	62	20
CHA	2009	12	4.5	2		95	PLANT	Zannichellia palustris	138	80
CHA	2009	12	4.5	3		95	PLANT	Myriophyllum spicatum	1	5
CHA	2009	12	4.5	3		95	PLANT	Zannichellia palustris	134	95
CHA	2009	12	4.5	4		0	NA	None	0	0
CHA	2009	12	4.5	5		5	ALG	Chaetomorpha	2	2
CHA	2009	12	4.5	5		5	PLANT	Myriophyllum spicatum	4	3
CHA	2009	12	5	1		100	ALG	Chaetomorpha	1196	100
CHA	2009	12	5	2		21	ALG	Chaetomorpha	4	5
CHA	2009	12	5	2		21	PLANT	Najas guadalupensis	0.5	1
CHA	2009	12	5	2		21	PLANT	Vallisneria americana	47.5	15
CHA	2009	12	5	3		100	ALG	Chaetomorpha	176	50
CHA	2009	12	5	3		100	PLANT	Najas guadalupensis	0.5	1
CHA	2009	12	5	3		100	PLANT	Vallisneria americana	102	75
CHA	2009	12	5	4		80	ALG	Gracilaria sp.	0.5	1
CHA	2009	12	5	4		80	PLANT	Myriophyllum spicatum	4	5
CHA	2009	12	5	4		80	PLANT	Najas guadalupensis	4	5
CHA	2009	12	5	4		80	PLANT	Vallisneria americana	22	10
CHA	2009	12	5	4		80	PLANT	Zannichellia palustris	32	70
CHA	2009	12	5	5		80	ALG	Chaetomorpha	126	80
CHA	2009	12	5	5		80	PLANT	Myriophyllum spicatum	12	15
CHA	2009	12	5	5		80	PLANT	Najas guadalupensis	0.5	2
CHA	2009	12	5	5		80	PLANT	Zannichellia palustris	2	0.5
CHA	2010	1	1	1		20	ALG	Filamentous algae	23	10
CHA	2010	1	1	1		20	PLANT	Potamogeton pectinatus	7	10
CHA	2010	1	1	2		50	ALG	Filamentous algae	20	24
CHA	2010	1	1	2		50	PLANT	Myriophyllum spicatum	14	10
CHA	2010	1	1	2		50	PLANT	Vallisneria americana	94	50
CHA	2010	1	1	3		70	ALG	Filamentous algae	261	60
CHA	2010	1	1	3		70	PLANT	Myriophyllum spicatum	105	30
CHA	2010	1	1	3		70	PLANT	Najas guadalupensis	13	10
CHA	2010	1	1	3		70	PLANT	Vallisneria americana	10	10
CHA	2010	1	1	4		100	ALG	Filamentous algae	200	50
CHA	2010	1	1	4		100	PLANT	myriophyllum spicatum	616	100
CHA	2010	1	1	5		30	ALG	Filamentous algae	67	30
CHA	2010	1	1	5		30	PLANT	myriophyllum spicatum	100	30
CHA	2010	1	1.5	1		30	ALG	Filamentous algae	41	10
CHA	2010	1	1.5	1		30	PLANT	Myriophyllum spicatum	105	30
CHA	2010	1	1.5	2		40	PLANT	Myriophyllum spicatum	38	210
CHA	2010	1	1.5	2		40	PLANT	Potamogeton pectinatus	2	2
CHA	2010	1	1.5	3		90	ALG	Gracilaria sp.	18	10
CHA	2010	1	1.5	3		90	PLANT	Hydrilla verticillata	70	30
CHA	2010	1	1.5	3		90	PLANT	Myriophyllum spicatum	8	5
CHA	2010	1	1.5	3		90	PLANT	Najas guadalupensis	35	20
CHA	2010	1	1.5	3		90	PLANT	Vallisneria americana	194	90
CHA	2010	1	1.5	4		40	PLANT	Najas guadalupensis	32	10
CHA	2010	1	1.5	4		40	PLANT	Vallisneria americana	105	30
CHA	2010	1	1.5	5		20	PLANT	Myriophyllum spicatum	57	15
CHA	2010	1	1.5	5		20	PLANT	Najas guadalupensis	15	5
CHA	2010	1	2	1		0	NA	None	0	0
CHA	2010	1	2	2		10	PLANT	Myriophyllum spicatum	21	10
CHA	2010	1	2	3		0	NA	None	0	0
CHA	2010	1	2	4		0	NA	None	0	0
CHA	2010	1	2	5		100	ALG	Filamentous algae	543	100
CHA	2010	1	2	5		100	PLANT	Hydrilla verticillata	34	20
CHA	2010	1	2	5		100	PLANT	Myriophyllum spicatum	50	30
CHA	2010	1	2	5		100	PLANT	Najas guadalupensis	14	10
CHA	2010	1	4	1		100	ALG	Filamentous algae	1411	100
CHA	2010	1	4	2		0	NA	None	0	0
CHA	2010	1	4	3		0	NA	None	0	0
CHA	2010	1	4	4		0	NA	None	0	0
CHA	2010	1	4	5		40	ALG	Filamentous algae	51	35
CHA	2010	1	4	5		40	PLANT	Najas guadalupensis	11	5
CHA	2010	1	4.5	1		5	PLANT	Myriophyllum spicatum	4	5
CHA	2010	1	4.5	2		95	ALG	Gracilaria sp.	13	10
CHA	2010	1	4.5	2		95	PLANT	Myriophyllum spicatum	10	5
CHA	2010	1	4.5	2		95	PLANT	Najas guadalupensis	10	10
CHA	2010	1	4.5	2		95	PLANT	Zannichellia palustris	219	10
CHA	2010	1	4.5	3		100	ALG	Gracilaria sp.	3	5
CHA	2010	1	4.5	3		100	PLANT	Najas guadalupensis	5	5
CHA	2010	1	4.5	3		100	PLANT	Zannichellia palustris	420	100
CHA	2010	1	4.5	4		99	PLANT	Najas guadalupensis	10	4
CHA	2010	1	4.5	4		99	PLANT	Zannichellia palustris	145	95
CHA	2010	1	4.5	5		100	PLANT	Myriophyllum spicatum	227	70
CHA	2010	1	4.5	5		100	PLANT	Najas guadalupensis	1	10
CHA	2010	1	4.5	5		100	PLANT	Zannichellia palustris	91	20
CHA	2010	1	5	1		100	ALG	Filamentous algae	1499	100
CHA	2010	1	5	2		0	NA	None	0	0
CHA	2010	1	5	3		50	ALG	Gracilaria sp.	3	5
CHA	2010	1	5	3		50	PLANT	Najas guadalupensis	18	20
CHA	2010	1	5	3		50	PLANT	Vallisneria americana	8	10
CHA	2010	1	5	3		50	PLANT	Zannichellia palustris	22	15
CHA	2010	1	5	4		50	ALG	Gracilaria sp.	3	5
CHA	2010	1	5	4		50	PLANT	Vallisneria americana	242	45
CHA	2010	1	5	5		80	ALG	Gracilaria sp.	3	3
CHA	2010	1	5	5		80	PLANT	Najas guadalupensis	3	2
CHA	2010	1	5	5		80	PLANT	Vallisneria americana	142	70
CHA	2010	1	5	5		80	PLANT	Zannichellia palustris	3	5
CHA	2010	2	0.5	1	50	100	ALG	Filamentous algae	135	100
CHA	2010	2	0.5	2	0	20	ALG	Filamentous algae	10	20
CHA	2010	2	0.5	3	0	5	PLANT	Vallisneria americana	15	5
CHA	2010	2	0.5	4	0	10	PLANT	Vallisneria americana	100	10
CHA	2010	2	0.5	5	40	5	PLANT	Myriophyllum spicatum	70	5
CHA	2010	2	1	1	50	5	PLANT	Potamogeton pectinatus	5	5
CHA	2010	2	1	2	0	60	ALG	Filamentous algae	1	2
CHA	2010	2	1	2	0	60	PLANT	Najas guadalupensis	90	30
CHA	2010	2	1	2	0	60	PLANT	Vallisneria americana	220	30
CHA	2010	2	1	3	0	70	PLANT	Hydrilla verticillata	1	1
CHA	2010	2	1	3	0	70	PLANT	Najas guadalupensis	1	5
CHA	2010	2	1	3	0	70	PLANT	Vallisneria americana	430	60
CHA	2010	2	1	4	0	60	ALG	Filamentous algae	10	10
CHA	2010	2	1	4	0	60	PLANT	Myriophyllum spicatum	285	20
CHA	2010	2	1	4	0	60	PLANT	Najas guadalupensis	40	20
CHA	2010	2	1	4	0	60	PLANT	Potamogeton pusillus	3	10
CHA	2010	2	1	5	0	30	PLANT	Myriophyllum spicatum	275	15
CHA	2010	2	1	5	0	30	PLANT	Najas guadalupensis	45	15
CHA	2010	2	1.5	1	20	20	ALG	Chara sp.	2	2
CHA	2010	2	1.5	1	20	20	ALG	Filamentous algae	10	20
CHA	2010	2	1.5	1	20	20	PLANT	Najas guadalupensis	1	2
CHA	2010	2	1.5	1	20	20	PLANT	Zannichellia palustris	8	5
CHA	2010	2	1.5	2	0	80	ALG	Filamentous algae	8	5
CHA	2010	2	1.5	2	0	80	PLANT	Najas guadalupensis	10	20
CHA	2010	2	1.5	2	0	80	PLANT	Vallisneria americana	390	60
CHA	2010	2	1.5	3	0	60	ALG	Filamentous algae	15	5
CHA	2010	2	1.5	3	0	60	PLANT	Hydrilla verticillata	40	10
CHA	2010	2	1.5	3	0	60	PLANT	Najas guadalupensis	32	20
CHA	2010	2	1.5	3	0	60	PLANT	Vallisneria americana	350	50
CHA	2010	2	1.5	3	0	60	PLANT	Zannichellia palustris	1	1
CHA	2010	2	1.5	4	0	100	ALG	Filamentous algae	8	5
CHA	2010	2	1.5	4	0	100	PLANT	Hydrilla verticillata	20	10
CHA	2010	2	1.5	4	0	100	PLANT	Najas guadalupensis	55	15
CHA	2010	2	1.5	4	0	100	PLANT	Vallisneria americana	180	60
CHA	2010	2	1.5	4	0	100	PLANT	Zannichellia palustris	60	20
CHA	2010	2	1.5	5	0	20	ALG	Filamentous algae	20	10
CHA	2010	2	1.5	5	0	20	PLANT	Zannichellia palustris	5	10
CHA	2010	2	2	1	0	25	ALG	Filamentous algae	110	25
CHA	2010	2	2	2	0	100	ALG	Filamentous algae	370	100
CHA	2010	2	2	2	0	100	PLANT	Myriophyllum spicatum	145	10
CHA	2010	2	2	2	0	100	PLANT	Najas guadalupensis	45	10
CHA	2010	2	2	2	0	100	PLANT	Vallisneria americana	295	20
CHA	2010	2	2	3	0	10	PLANT	Vallisneria americana	55	10
CHA	2010	2	2	4	0	100	ALG	Filamentous algae	560	100
CHA	2010	2	2	4	0	100	PLANT	Myriophyllum spicatum	110	10
CHA	2010	2	2	5	10	90	ALG	Filamentous algae	220	90
CHA	2010	2	2.5	1	0	100	ALG	Filamentous algae	305	100
CHA	2010	2	2.5	1	0	100	PLANT	Potamogeton pectinatus	40	100
CHA	2010	2	2.5	2	0	100	ALG	Filamentous algae	170	100
CHA	2010	2	2.5	3	0	5	PLANT	Myriophyllum spicatum	30	5
CHA	2010	2	2.5	4	0	20	ALG	Filamentous algae	40	20
CHA	2010	2	2.5	5	0	2	PLANT	Myriophyllum spicatum	5	2
CHA	2010	2	3	1	20	10	PLANT	Potamogeton pectinatus	15	10
CHA	2010	2	3	2	0	60	ALG	Filamentous algae	90	40
CHA	2010	2	3	2	0	60	PLANT	Myriophyllum spicatum	10	5
CHA	2010	2	3	2	0	60	PLANT	Najas guadalupensis	10	5
CHA	2010	2	3	2	0	60	PLANT	Potamogeton pectinatus	20	20
CHA	2010	2	3	2	0	60	PLANT	Zannichellia palustris	30	40
CHA	2010	2	3	3	0	30	PLANT	Myriophyllum spicatum	80	15
CHA	2010	2	3	3	0	30	PLANT	Potamogeton pectinatus	20	15
CHA	2010	2	3	4	0	90	ALG	Filamentous algae	1	2
CHA	2010	2	3	4	0	90	PLANT	Najas guadalupensis	300	70
CHA	2010	2	3	4	0	90	PLANT	Potamogeton pectinatus	5	5
CHA	2010	2	3	4	0	90	PLANT	Zannichellia palustris	30	20
CHA	2010	2	3	5	20	15	PLANT	Potamogeton pectinatus	20	15
CHA	2010	2	3.5	1	0	0	NA	None	0	0
CHA	2010	2	3.5	2	0	25	ALG	Filamentous algae	185	25
CHA	2010	2	3.5	3	0	5	PLANT	Myriophyllum spicatum	35	5
CHA	2010	2	3.5	4	0	2	PLANT	Myriophyllum spicatum	1	2
CHA	2010	2	3.5	5	0	20	PLANT	Potamogeton pectinatus	10	10
CHA	2010	2	3.5	5	0	20	PLANT	Zannichellia palustris	10	10
CHA	2010	2	4	1	10	100	ALG	Filamentous algae	790	100
CHA	2010	2	4	2	0	15	ALG	Filamentous algae	3	10
CHA	2010	2	4	2	0	15	PLANT	Myriophyllum spicatum	5	5
CHA	2010	2	4	3	0	0	NA	None	0	0
CHA	2010	2	4	4	0	50	PLANT	Zannichellia palustris	35	50
CHA	2010	2	4	5	0	10	PLANT	Najas guadalupensis	5	5
CHA	2010	2	4	5	0	10	PLANT	Potamogeton pectinatus	3	5
CHA	2010	2	4.5	1	30	100	ALG	Filamentous algae	690	100
CHA	2010	2	4.5	2	0	60	ALG	Filamentous algae	95	60
CHA	2010	2	4.5	2	0	60	PLANT	Myriophyllum spicatum	100	15
CHA	2010	2	4.5	2	0	60	PLANT	Potamogeton pusillus	5	10
CHA	2010	2	4.5	3	0	75	ALG	Filamentous algae	10	2
CHA	2010	2	4.5	3	0	75	PLANT	Najas guadalupensis	40	15
CHA	2010	2	4.5	3	0	75	PLANT	Potamogeton pectinatus	15	10
CHA	2010	2	4.5	3	0	75	PLANT	Zannichellia palustris	120	50
CHA	2010	2	4.5	4	0	100	PLANT	Zannichellia palustris	180	100
CHA	2010	2	4.5	5	0	5	PLANT	Zannichellia palustris	5	5
CHA	2010	2	5	1	0	0	NA	None	0	0
CHA	2010	2	5	2	0	0	NA	None	0	0
CHA	2010	2	5	3	0	25	ALG	Filamentous algae	30	10
CHA	2010	2	5	3	0	25	PLANT	Vallisneria americana	75	15
CHA	2010	2	5	4	0	90	ALG	Filamentous algae	10	10
CHA	2010	2	5	4	0	90	PLANT	Najas guadalupensis	1	1
CHA	2010	2	5	4	0	90	PLANT	Vallisneria americana	400	60
CHA	2010	2	5	4	0	90	PLANT	Zannichellia palustris	30	30
CHA	2010	2	5	5	0	70	ALG	Filamentous algae	10	10
CHA	2010	2	5	5	0	70	PLANT	Najas guadalupensis	10	10
CHA	2010	2	5	5	0	70	PLANT	Vallisneria americana	320	50
CHA	2010	2	5	5	0	70	PLANT	Zannichellia palustris	10	10
CHA	2010	2	5.5	1	0	0	NA	None	0	0
CHA	2010	2	5.5	2	0	100	ALG	Filamentous algae	30	10
CHA	2010	2	5.5	2	0	100	PLANT	Zannichellia palustris	565	100
CHA	2010	2	5.5	3	0	60	ALG	Filamentous algae	10	25
CHA	2010	2	5.5	3	0	60	PLANT	Myriophyllum spicatum	1	1
CHA	2010	2	5.5	3	0	60	PLANT	Najas guadalupensis	10	10
CHA	2010	2	5.5	3	0	60	PLANT	Potamogeton pectinatus	20	10
CHA	2010	2	5.5	3	0	60	PLANT	Vallisneria americana	70	10
CHA	2010	2	5.5	3	0	60	PLANT	Zannichellia palustris	55	40
CHA	2010	2	5.5	4	0	100	ALG	Filamentous algae	4	5
CHA	2010	2	5.5	4	0	100	PLANT	Myriophyllum spicatum	40	10
CHA	2010	2	5.5	4	0	100	PLANT	Najas guadalupensis	25	10
CHA	2010	2	5.5	4	0	100	PLANT	Potamogeton pectinatus	30	10
CHA	2010	2	5.5	4	0	100	PLANT	Zannichellia palustris	370	70
CHA	2010	2	5.5	5	0	60	ALG	Filamentous algae	155	60
CHA	2010	2	5.5	5	0	60	PLANT	Potamogeton pectinatus	10	10
CHA	2010	2	5.5	5	0	60	PLANT	Zannichellia palustris	5	10
CHA	2010	2	6	1	0	90	ALG	Filamentous algae	95	90
CHA	2010	2	6	1	0	90	PLANT	Myriophyllum spicatum	95	15
CHA	2010	2	6	1	0	90	PLANT	Potamogeton pectinatus	35	30
CHA	2010	2	6	2	0	100	ALG	Filamentous algae	5	5
CHA	2010	2	6	2	0	100	PLANT	Myriophyllum spicatum	15	5
CHA	2010	2	6	2	0	100	PLANT	Najas guadalupensis	10	5
CHA	2010	2	6	2	0	100	PLANT	Potamogeton pectinatus	295	65
CHA	2010	2	6	2	0	100	PLANT	Vallisneria americana	315	15
CHA	2010	2	6	2	0	100	PLANT	Zannichellia palustris	20	10
CHA	2010	2	6	3	0	80	ALG	Filamentous algae	140	30
CHA	2010	2	6	3	0	80	PLANT	Vallisneria americana	120	20
CHA	2010	2	6	3	0	80	PLANT	Zannichellia palustris	60	60
CHA	2010	2	6	4	0	100	PLANT	Najas guadalupensis	10	5
CHA	2010	2	6	4	0	100	PLANT	Potamogeton pectinatus	25	10
CHA	2010	2	6	4	0	100	PLANT	Vallisneria americana	190	30
CHA	2010	2	6	4	0	100	PLANT	Zannichellia palustris	200	60
CHA	2010	2	6	5	0	100	ALG	Filamentous algae	5	2
CHA	2010	2	6	5	0	100	PLANT	Potamogeton pectinatus	75	30
CHA	2010	2	6	5	0	100	PLANT	Vallisneria americana	50	10
CHA	2010	2	6	5	0	100	PLANT	Zannichellia palustris	195	60
CHA	2010	2	6.5	1	0	50	ALG	Filamentous algae	20	10
CHA	2010	2	6.5	1	0	50	PLANT	Potamogeton pectinatus	40	50
CHA	2010	2	6.5	2	0	100	PLANT	Vallisneria americana	20	5
CHA	2010	2	6.5	2	0	100	PLANT	Zannichellia palustris	290	95
CHA	2010	2	6.5	3	0	100	ALG	Filamentous algae	75	10
CHA	2010	2	6.5	3	0	100	PLANT	Potamogeton pectinatus	100	40
CHA	2010	2	6.5	3	0	100	PLANT	Zannichellia palustris	105	60
CHA	2010	2	6.5	4	0	30	ALG	Filamentous algae	20	30
CHA	2010	2	6.5	4	0	30	PLANT	Potamogeton pectinatus	15	15
CHA	2010	2	6.5	5	0	70	ALG	Filamentous algae	160	70
CHA	2010	2	7	1	0	40	ALG	Filamentous algae	70	40
CHA	2010	2	7	1	0	40	PLANT	Myriophyllum spicatum	15	5
CHA	2010	2	7	2	0	100	PLANT	Zannichellia palustris	190	100
CHA	2010	2	7	3	0	50	ALG	Filamentous algae	50	50
CHA	2010	2	7	3	0	50	PLANT	Potamogeton pectinatus	15	20
CHA	2010	2	7	4	0	25	ALG	Filamentous algae	15	25
CHA	2010	2	7	4	0	25	PLANT	Potamogeton pectinatus	10	25
CHA	2010	2	7	5	0	100	ALG	Filamentous algae	755	100
CHA	2010	2	7.5	1	0	60	ALG	Filamentous algae	40	40
CHA	2010	2	7.5	1	0	60	PLANT	Potamogeton pectinatus	20	40
CHA	2010	2	7.5	2	0	80	ALG	Filamentous algae	10	10
CHA	2010	2	7.5	2	0	80	PLANT	Najas guadalupensis	1	5
CHA	2010	2	7.5	2	0	80	PLANT	Zannichellia palustris	75	75
CHA	2010	2	7.5	3	0	50	ALG	Filamentous algae	85	30
CHA	2010	2	7.5	3	0	50	PLANT	Potamogeton pectinatus	15	20
CHA	2010	2	7.5	4	0	60	ALG	Filamentous algae	165	60
CHA	2010	2	7.5	4	0	60	PLANT	Potamogeton pectinatus	2	15
CHA	2010	2	7.5	4	0	60	PLANT	Zannichellia palustris	1	2
CHA	2010	2	7.5	5	0	80	ALG	Filamentous algae	260	80
CHA	2010	2	7.5	5	0	80	PLANT	Myriophyllum spicatum	1	1
CHA	2010	2	7.5	5	0	80	PLANT	Potamogeton pectinatus	1	10
CHA	2010	2	8	1	0	5	PLANT	Zannichellia palustris	1	5
CHA	2010	2	8	2	0	0	NA	None	0	0
CHA	2010	2	8	3	0	0	NA	None	0	0
CHA	2010	2	8	4	0	0	NA	None	0	0
CHA	2010	2	8	5	0	100	ALG	Filamentous algae	685	100
CHA	2010	2	8.5	1	0	0	NA	None	0	0
CHA	2010	2	8.5	2	0	0	NA	None	0	0
CHA	2010	2	8.5	3	0	0	NA	None	0	0
CHA	2010	2	8.5	4	0	10	PLANT	Ruppia maritima	2	10
CHA	2010	2	8.5	5	0	60	PLANT	Ruppia maritima	10	60
CHA	2010	2	9	1	0	40	ALG	Filamentous algae	5	10
CHA	2010	2	9	1	0	40	PLANT	Ruppia maritima	10	30
CHA	2010	2	9	2	0	50	ALG	Filamentous algae	35	50
CHA	2010	2	9	3	0	10	ALG	Filamentous algae	10	10
CHA	2010	2	9	4	0	20	ALG	Filamentous algae	30	20
CHA	2010	2	9	4	0	20	PLANT	Myriophyllum spicatum	10	5
CHA	2010	2	9	5	0	15	ALG	Filamentous algae	5	15
CHA	2010	2	9	5	0	15	PLANT	Myriophyllum spicatum	1	5
CHA	2010	2	9	5	0	15	PLANT	Ruppia maritima	1	1
CHA	2010	2	9.5	1	0	0	NA	None	0	0
CHA	2010	2	9.5	2	0	0	NA	None	0	0
CHA	2010	2	9.5	3	0	0	NA	None	0	0
CHA	2010	2	9.5	4	0	0	NA	None	0	0
CHA	2010	2	9.5	5	0	80	ALG	Filamentous algae	15	30
CHA	2010	2	9.5	5	0	80	PLANT	Ruppia maritima	10	50
CHA	2010	2	10	1	0	60	ALG	Filamentous algae	15	60
CHA	2010	2	10	2	0	0	NA	None	0	0
CHA	2010	2	10	3	0	0	NA	None	0	0
CHA	2010	2	10	4	0	0	NA	None	0	0
CHA	2010	2	10	5	0	0	NA	None	0	0
CHA	2010	3	1	1		100	ALG	Filamentous algae	16.7	30
CHA	2010	3	1	1		100	PLANT	Myriophyllum spicatum	96.1	20
CHA	2010	3	1	1		100	PLANT	Najas guadalupensis	81.8	30
CHA	2010	3	1	1		100	PLANT	Vallisneria americana	325.6	80
CHA	2010	3	1	2		85	ALG	Filamentous algae	0.5	5
CHA	2010	3	1	2		85	PLANT	Myriophyllum spicatum	0.5	5
CHA	2010	3	1	2		85	PLANT	Najas guadalupensis	7.4	10
CHA	2010	3	1	2		85	PLANT	Vallisneria americana	304.5	75
CHA	2010	3	1	2		85	PLANT	Zannichellia palustris	0.5	5
CHA	2010	3	1	3		30	ALG	Filamentous algae	6.5	50
CHA	2010	3	1	3		30	PLANT	Myriophyllum spicatum	11.4	10
CHA	2010	3	1	3		30	PLANT	Vallisneria americana	4.2	5
CHA	2010	3	1	3		30	PLANT	Zannichellia palustris	6.4	10
CHA	2010	3	1	4		0	NA	None	0	0
CHA	2010	3	1	5		80	ALG	Filamentous algae	42.3	75
CHA	2010	3	1	5		80	PLANT	Myriophyllum spicatum	30.1	20
CHA	2010	3	1.5	1		100	ALG	Filamentous algae	291.2	80
CHA	2010	3	1.5	1		100	PLANT	Myriophyllum spicatum	115.9	40
CHA	2010	3	1.5	1		100	PLANT	Najas guadalupensis	21.6	10
CHA	2010	3	1.5	2		100	ALG	Filamentous algae	21.2	40
CHA	2010	3	1.5	2		100	PLANT	Myriophyllum spicatum	128.4	70
CHA	2010	3	1.5	2		100	PLANT	Najas guadalupensis	17.5	10
CHA	2010	3	1.5	2		100	PLANT	Vallisneria americana	263.6	50
CHA	2010	3	1.5	3		100	ALG	Gracilaria sp.	9.3	5
CHA	2010	3	1.5	3		100	PLANT	Najas guadalupensis	12.5	5
CHA	2010	3	1.5	3		100	PLANT	Vallisneria americana	262.3	100
CHA	2010	3	1.5	4		100	ALG	Filamentous algae	7.2	20
CHA	2010	3	1.5	4		100	PLANT	Hydrilla verticillata	5.5	5
CHA	2010	3	1.5	4		100	PLANT	Myriophyllum spicatum	46.6	25
CHA	2010	3	1.5	4		100	PLANT	Najas guadalupensis	22.9	20
CHA	2010	3	1.5	4		100	PLANT	Vallisneria americana	71.2	30
CHA	2010	3	1.5	4		100	PLANT	Zannichellia palustris	63.1	40
CHA	2010	3	1.5	5		75	ALG	Filamentous algae	51	40
CHA	2010	3	1.5	5		75	PLANT	Najas guadalupensis	18.5	20
CHA	2010	3	1.5	5		75	PLANT	Potamogeton pectinatus	0.5	5
CHA	2010	3	1.5	5		75	PLANT	Vallisneria americana	59.6	10
CHA	2010	3	1.5	5		75	PLANT	Zannichellia palustris	34.6	50
CHA	2010	3	2	1		0	NA	None	0	0
CHA	2010	3	2	2		70	ALG	Filamentous algae	3.7	5
CHA	2010	3	2	2		70	PLANT	Myriophyllum spicatum	158.2	60
CHA	2010	3	2	2		70	PLANT	Vallisneria americana	135.9	30
CHA	2010	3	2	3		0	NA	None	0	0
CHA	2010	3	2	4		10	ALG	Filamentous algae	63.9	10
CHA	2010	3	2	5		100	ALG	Filamentous algae	1100	100
CHA	2010	3	2	5		100	PLANT	Myriophyllum spicatum	65.3	20
CHA	2010	3	4	1		90	ALG	Filamentous algae	51.1	75
CHA	2010	3	4	1		90	PLANT	Zannichellia palustris	67.4	40
CHA	2010	3	4	2		90	ALG	Filamentous algae	62.9	90
CHA	2010	3	4	2		90	PLANT	Zannichellia palustris	12.3	10
CHA	2010	3	4	3		0	NA	None	0	0
CHA	2010	3	4	4		0	NA	None	0	0
CHA	2010	3	4	5		5	PLANT	Potamogeton pectinatus	2.5	5
CHA	2010	3	4.5	1		50	ALG	Filamentous algae	121.2	50
CHA	2010	3	4.5	1		50	PLANT	Najas guadalupensis	0.5	2
CHA	2010	3	4.5	2		75	ALG	Filamentous algae	4.2	30
CHA	2010	3	4.5	2		75	PLANT	Myriophyllum spicatum	7.4	5
CHA	2010	3	4.5	2		75	PLANT	Zannichellia palustris	22.8	70
CHA	2010	3	4.5	3		75	PLANT	Zannichellia palustris	16.2	75
CHA	2010	3	4.5	4		80	PLANT	Zannichellia palustris	47.5	80
CHA	2010	3	4.5	5		50	ALG	Filamentous algae	18.5	40
CHA	2010	3	4.5	5		50	PLANT	Myriophyllum spicatum	7.8	5
CHA	2010	3	4.5	5		50	PLANT	Potamogeton pectinatus	10.5	10
CHA	2010	3	5	1		0	NA	None	0	0
CHA	2010	3	5	2		0	NA	None	0	0
CHA	2010	3	5	3		10	ALG	Filamentous algae	14.2	5
CHA	2010	3	5	3		10	PLANT	Vallisneria americana	20.1	5
CHA	2010	3	5	4		100	ALG	Filamentous algae	0.5	2
CHA	2010	3	5	4		100	PLANT	Najas guadalupensis	28.1	30
CHA	2010	3	5	4		100	PLANT	Vallisneria americana	213.5	75
CHA	2010	3	5	4		100	PLANT	Zannichellia palustris	60.7	50
CHA	2010	3	5	5		95	ALG	Filamentous algae	87.4	20
CHA	2010	3	5	5		95	PLANT	Myriophyllum spicatum	143.9	60
CHA	2010	3	5	5		95	PLANT	Najas guadalupensis	8.4	10
CHA	2010	3	5	5		95	PLANT	Potamogeton pectinatus	121.1	30
CHA	2010	4	1	1		100	ALG	Filamentous algae	180.3	90
CHA	2010	4	1	1		100	PLANT	Najas guadalupensis	37.5	40
CHA	2010	4	1	1		100	PLANT	Vallisneria americana	337.1	75
CHA	2010	4	1	2		75	ALG	Filamentous algae	99.3	60
CHA	2010	4	1	2		75	PLANT	Vallisneria americana	30.1	20
CHA	2010	4	1	3		50	ALG	Filamentous algae	73.9	25
CHA	2010	4	1	3		50	PLANT	Vallisneria americana	56.4	30
CHA	2010	4	1	4		100	ALG	Filamentous algae	1632	100
CHA	2010	4	1	5		75	ALG	Filamentous algae	80.8	60
CHA	2010	4	1	5		75	PLANT	Myriophyllum spicatum	89.9	20
CHA	2010	4	1.5	1		100	ALG	Filamentous algae	583.7	100
CHA	2010	4	1.5	1		100	PLANT	Myriophyllum spicatum	58.2	15
CHA	2010	4	1.5	2		100	ALG	Filamentous algae	3.2	5
CHA	2010	4	1.5	2		100	PLANT	Myriophyllum spicatum	7.5	5
CHA	2010	4	1.5	2		100	PLANT	Vallisneria americana	791.2	100
CHA	2010	4	1.5	3		100	ALG	Gracilaria sp.	23.3	5
CHA	2010	4	1.5	3		100	PLANT	Hydrilla verticillata	2	2
CHA	2010	4	1.5	3		100	PLANT	Najas guadalupensis	351.2	75
CHA	2010	4	1.5	3		100	PLANT	Vallisneria americana	333.9	40
CHA	2010	4	1.5	4		100	PLANT	Hydrilla verticillata	4.4	5
CHA	2010	4	1.5	4		100	PLANT	Najas guadalupensis	157.1	40
CHA	2010	4	1.5	4		100	PLANT	Vallisneria americana	136.2	10
CHA	2010	4	1.5	4		100	PLANT	Zannichellia palustris	553.7	75
CHA	2010	4	1.5	5		80	ALG	Filamentous algae	290.1	70
CHA	2010	4	1.5	5		80	PLANT	Myriophyllum spicatum	352	50
CHA	2010	4	2	1		100	ALG	Filamentous algae	16.4	30
CHA	2010	4	2	1		100	PLANT	Hydrilla verticillata	1.5	2
CHA	2010	4	2	1		100	PLANT	Myriophyllum spicatum	105.4	30
CHA	2010	4	2	1		100	PLANT	Najas guadalupensis	17.5	15
CHA	2010	4	2	1		100	PLANT	Potamogeton pectinatus	149.3	25
CHA	2010	4	2	2		90	ALG	Filamentous algae	60.4	60
CHA	2010	4	2	2		90	PLANT	Myriophyllum spicatum	2.5	5
CHA	2010	4	2	2		90	PLANT	Najas guadalupensis	40.2	20
CHA	2010	4	2	2		90	PLANT	Vallisneria americana	603.8	75
CHA	2010	4	2	3		100	ALG	Filamentous algae	55.6	15
CHA	2010	4	2	3		100	PLANT	Myriophyllum spicatum	174.3	30
CHA	2010	4	2	3		100	PLANT	Najas guadalupensis	97	30
CHA	2010	4	2	3		100	PLANT	Vallisneria americana	548.4	40
CHA	2010	4	2	4		100	ALG	Filamentous algae	238.6	50
CHA	2010	4	2	4		100	PLANT	Myriophyllum spicatum	984.3	70
CHA	2010	4	2	5		100	ALG	Filamentous algae	175.3	100
CHA	2010	4	4	1		100	ALG	Filamentous algae	726.3	100
CHA	2010	4	4	2		100	ALG	Filamentous algae	430.1	100
CHA	2010	4	4	2		100	PLANT	Zannichellia palustris	123.9	90
CHA	2010	4	4	3		60	ALG	Filamentous algae	355.4	60
CHA	2010	4	4	4		100	ALG	Filamentous algae	1143.2	100
CHA	2010	4	4	5		100	ALG	Filamentous algae	1674	100
CHA	2010	4	4	5		100	PLANT	Myriophyllum spicatum	3.2	5
CHA	2010	4	4.5	1		100	ALG	Filamentous algae	1121.8	100
CHA	2010	4	4.5	2		95	ALG	Filamentous algae	151.6	40
CHA	2010	4	4.5	2		95	PLANT	Potamogeton pectinatus	57.1	70
CHA	2010	4	4.5	3		100	PLANT	Potamogeton pectinatus	0.5	1
CHA	2010	4	4.5	3		100	PLANT	Zannichellia palustris	728.8	100
CHA	2010	4	4.5	4		100	ALG	Filamentous algae	30.1	50
CHA	2010	4	4.5	4		100	PLANT	Myriophyllum spicatum	5.4	5
CHA	2010	4	4.5	4		100	PLANT	Zannichellia palustris	213.1	80
CHA	2010	4	4.5	5		100	ALG	Filamentous algae	2285.6	100
CHA	2010	4	5	1		100	ALG	Filamentous algae	329.5	60
CHA	2010	4	5	1		100	PLANT	Potamogeton pectinatus	0.5	5
CHA	2010	4	5	1		100	PLANT	Vallisneria americana	123.6	40
CHA	2010	4	5	2		0	NA	None	0	0
CHA	2010	4	5	3		50	PLANT	Myriophyllum spicatum	26.5	10
CHA	2010	4	5	3		50	PLANT	Najas guadalupensis	61.5	20
CHA	2010	4	5	3		50	PLANT	Potamogeton pectinatus	42.2	30
CHA	2010	4	5	3		50	PLANT	Vallisneria americana	47.9	5
CHA	2010	4	5	4		100	PLANT	Najas guadalupensis	170.3	75
CHA	2010	4	5	4		100	PLANT	Vallisneria americana	725	80
CHA	2010	4	5	5		100	ALG	Filamentous algae	3052.2	100
CHA	2010	4	5	5		100	PLANT	Najas guadalupensis	312.9	90
CHA	2010	5	1	1		100	ALG	Filamentous algae	93	40
CHA	2010	5	1	1		100	PLANT	Myriophyllum spicatum	153	80
CHA	2010	5	1	1		100	PLANT	Najas guadalupensis	593	30
CHA	2010	5	1	1		100	PLANT	Vallisneria americana	32	5
CHA	2010	5	1	2		100	ALG	Filamentous algae	58	30
CHA	2010	5	1	2		100	PLANT	Najas guadalupensis	475	70
CHA	2010	5	1	2		100	PLANT	Vallisneria americana	123	40
CHA	2010	5	1	3		100	ALG	Filamentous algae	370	100
CHA	2010	5	1	3		100	PLANT	Hydrilla verticillata	2	2
CHA	2010	5	1	3		100	PLANT	Myriophyllum spicatum	1	1
CHA	2010	5	1	3		100	PLANT	Potamogeton pectinatus	0.5	1
CHA	2010	5	1	4		100	ALG	Filamentous algae	1975	100
CHA	2010	5	1	4		100	PLANT	Myriophyllum spicatum	8	2
CHA	2010	5	1	5		100	ALG	Filamentous algae	520	90
CHA	2010	5	1	5		100	PLANT	Myriophyllum spicatum	15	10
CHA	2010	5	1.5	1		100	ALG	Filamentous algae	266	99
CHA	2010	5	1.5	1		100	PLANT	Hydrilla verticillata	0.5	1
CHA	2010	5	1.5	1		100	PLANT	Myriophyllum spicatum	406	10
CHA	2010	5	1.5	1		100	PLANT	Najas guadalupensis	4	1
CHA	2010	5	1.5	2		100	ALG	Filamentous algae	45	10
CHA	2010	5	1.5	2		100	PLANT	Myriophyllum spicatum	2	2
CHA	2010	5	1.5	2		100	PLANT	Najas guadalupensis	0.5	1
CHA	2010	5	1.5	2		100	PLANT	Vallisneria americana	925	95
CHA	2010	5	1.5	3		100	ALG	Filamentous algae	1	1
CHA	2010	5	1.5	3		100	PLANT	Myriophyllum spicatum	2	1
CHA	2010	5	1.5	3		100	PLANT	Najas guadalupensis	115	25
CHA	2010	5	1.5	3		100	PLANT	Vallisneria americana	738	90
CHA	2010	5	1.5	4		100	ALG	Filamentous algae	134	40
CHA	2010	5	1.5	4		100	PLANT	Myriophyllum spicatum	240	75
CHA	2010	5	1.5	4		100	PLANT	Najas guadalupensis	15	2
CHA	2010	5	1.5	4		100	PLANT	Vallisneria americana	133	60
CHA	2010	5	1.5	5		100	ALG	Filamentous algae	1600	100
CHA	2010	5	1.5	5		100	PLANT	Najas guadalupensis	2	1
CHA	2010	5	1.5	5		100	PLANT	Potamogeton pectinatus	7	3
CHA	2010	5	2	1		0	NA	None	0	0
CHA	2010	5	2	2		100	ALG	Filamentous algae	315	100
CHA	2010	5	2	3		100	PLANT	Myriophyllum spicatum	618	75
CHA	2010	5	2	3		100	PLANT	Vallisneria americana	320	50
CHA	2010	5	2	4		100	ALG	Filamentous algae	1702	100
CHA	2010	5	2	5		100	ALG	Filamentous algae	540	75
CHA	2010	5	2	5		100	PLANT	Myriophyllum spicatum	98	30
CHA	2010	5	2	5		100	PLANT	Najas guadalupensis	2	1
CHA	2010	5	4	1		100	ALG	Filamentous algae	743	100
CHA	2010	5	4	2		100	ALG	Filamentous algae	890	100
CHA	2010	5	4	3		100	ALG	Filamentous algae	890	100
CHA	2010	5	4	3		100	PLANT	Myriophyllum spicatum	0.5	1
CHA	2010	5	4	3		100	PLANT	Najas guadalupensis	0.5	1
CHA	2010	5	4	4		0	NA	None	0	0
CHA	2010	5	4	5		100	ALG	Filamentous algae	1650	100
CHA	2010	5	4	5		100	PLANT	Najas guadalupensis	0.5	1
CHA	2010	5	4.5	1		40	ALG	Filamentous algae	12	10
CHA	2010	5	4.5	1		40	PLANT	Myriophyllum spicatum	74	35
CHA	2010	5	4.5	2		0	NA	None	0	0
CHA	2010	5	4.5	3		100	PLANT	Najas guadalupensis	339	70
CHA	2010	5	4.5	3		100	PLANT	Zannichellia palustris	157	40
CHA	2010	5	4.5	4		100	PLANT	Myriophyllum spicatum	134	10
CHA	2010	5	4.5	4		100	PLANT	najas guadalupensis/xanichellia palustis	405	90
CHA	2010	5	4.5	5		100	PLANT	Myriophyllum spicatum	1515	100
CHA	2010	5	5	1		50	ALG	Filamentous algae	111	50
CHA	2010	5	5	2		100	ALG	Filamentous algae	1676	100
CHA	2010	5	5	3		100	ALG	Filamentous algae	678	60
CHA	2010	5	5	3		100	PLANT	Myriophyllum spicatum	74	15
CHA	2010	5	5	4		100	ALG	Filamentous algae	6	5
CHA	2010	5	5	4		100	PLANT	Najas guadalupensis	144	20
CHA	2010	5	5	4		100	PLANT	Vallisneria americana	450	70
CHA	2010	5	5	4		100	PLANT	Zannichellia palustris	49	10
CHA	2010	5	5	5		100	ALG	Filamentous algae	41	5
CHA	2010	5	5	5		100	PLANT	Najas guadalupensis	20	10
CHA	2010	5	5	5		100	PLANT	Potamogeton pectinatus	50	40
CHA	2010	5	5	5		100	PLANT	Vallisneria americana	226	75
CHA	2010	6	1	1		100	ALG	Filamentous algae	18	5
CHA	2010	6	1	1		100	PLANT	Myriophyllum spicatum	9	1
CHA	2010	6	1	1		100	PLANT	Najas guadalupensis	2500	95
CHA	2010	6	1	1		100	PLANT	Potamogeton pectinatus	0.5	3
CHA	2010	6	1	1		100	PLANT	Vallisneria americana	333	40
CHA	2010	6	1	2		100	ALG	Filamentous algae	4	1
CHA	2010	6	1	2		100	PLANT	Myriophyllum spicatum	36	10
CHA	2010	6	1	2		100	PLANT	Najas guadalupensis	660	70
CHA	2010	6	1	2		100	PLANT	Vallisneria americana	530	50
CHA	2010	6	1	2		100	PLANT	Zannichellia palustris	43	25
CHA	2010	6	1	3		95	ALG	Filamentous algae	58	40
CHA	2010	6	1	3		95	PLANT	Myriophyllum spicatum	29	8
CHA	2010	6	1	3		95	PLANT	Najas guadalupensis	45	10
CHA	2010	6	1	3		95	PLANT	Potamogeton pectinatus	15	10
CHA	2010	6	1	3		95	PLANT	Vallisneria americana	310	75
CHA	2010	6	1	4		100	ALG	Filamentous algae	1360	100
CHA	2010	6	1	4		100	PLANT	Myriophyllum spicatum	75	10
CHA	2010	6	1	5		100	ALG	Filamentous algae	980	100
CHA	2010	6	1	5		100	PLANT	Myriophyllum spicatum	2	1
CHA	2010	6	1.5	1		85	ALG	Filamentous algae	70	85
CHA	2010	6	1.5	1		85	PLANT	Hydrilla verticillata	2	2
CHA	2010	6	1.5	1		85	PLANT	Myriophyllum spicatum	8	5
CHA	2010	6	1.5	1		85	PLANT	Najas guadalupensis	2	1
CHA	2010	6	1.5	2		100	ALG	Filamentous algae	7	5
CHA	2010	6	1.5	2		100	PLANT	Myriophyllum spicatum	107	40
CHA	2010	6	1.5	2		100	PLANT	Najas guadalupensis	67	60
CHA	2010	6	1.5	2		100	PLANT	Vallisneria americana	560	50
CHA	2010	6	1.5	3		100	ALG	Filamentous algae	13	15
CHA	2010	6	1.5	3		100	PLANT	Myriophyllum spicatum	22	20
CHA	2010	6	1.5	3		100	PLANT	Najas guadalupensis	2	3
CHA	2010	6	1.5	3		100	PLANT	Vallisneria americana	1270	95
CHA	2010	6	1.5	4		100	ALG	Filamentous algae	23	25
CHA	2010	6	1.5	4		100	PLANT	Hydrilla verticillata	50	30
CHA	2010	6	1.5	4		100	PLANT	Najas guadalupensis	203	35
CHA	2010	6	1.5	4		100	PLANT	Potamogeton pectinatus	360	45
CHA	2010	6	1.5	4		100	PLANT	Vallisneria americana	105	15
CHA	2010	6	1.5	5		100	ALG	Filamentous algae	509	100
CHA	2010	6	1.5	5		100	PLANT	Najas guadalupensis	11	2
CHA	2010	6	1.5	5		100	PLANT	Vallisneria americana	110	60
CHA	2010	6	2	1		70	ALG	Filamentous algae	452	70
CHA	2010	6	2	1		70	PLANT	Najas guadalupensis	1	2
CHA	2010	6	2	2		60	ALG	Filamentous algae	1	10
CHA	2010	6	2	2		60	PLANT	Myriophyllum spicatum	476	60
CHA	2010	6	2	3		100	ALG	Filamentous algae	29	50
CHA	2010	6	2	3		100	PLANT	Myriophyllum spicatum	80	20
CHA	2010	6	2	3		100	PLANT	Najas guadalupensis	63	50
CHA	2010	6	2	3		100	PLANT	Vallisneria americana	679	90
CHA	2010	6	2	4		100	ALG	Filamentous algae	0	50
CHA	2010	6	2	4		100	PLANT	Myriophyllum spicatum	172	50
CHA	2010	6	2	4		100	PLANT	Najas guadalupensis	429	50
CHA	2010	6	2	5		60	ALG	Filamentous algae	18	40
CHA	2010	6	2	5		60	PLANT	Myriophyllum spicatum	530	60
CHA	2010	6	4	1		0	NA	None	0	0
CHA	2010	6	4	2		0	NA	None	0	0
CHA	2010	6	4	3		0	NA	Decomposed algae	0	0
CHA	2010	6	4	4		50	PLANT	Myriophyllum spicatum	71	20
CHA	2010	6	4	4		50	PLANT	Potamogeton pectinatus	10	40
CHA	2010	6	4	5		100	ALG	Filamentous algae	170	70
CHA	2010	6	4	5		100	PLANT	Myriophyllum spicatum	95	10
CHA	2010	6	4	5		100	PLANT	Najas guadalupensis	20	5
CHA	2010	6	4	5		100	PLANT	Potamogeton pectinatus	30	30
CHA	2010	6	4.5	1		100	ALG	Filamentous algae	430	100
CHA	2010	6	4.5	2		90	ALG	Filamentous algae	125	90
CHA	2010	6	4.5	3		100	ALG	Filamentous algae	121	80
CHA	2010	6	4.5	3		100	PLANT	Najas guadalupensis	1500	95
CHA	2010	6	4.5	4		20	ALG	Filamentous algae	50	20
CHA	2010	6	4.5	4		20	PLANT	Myriophyllum spicatum	1	2
CHA	2010	6	4.5	5		50	NA	Decomposed algae	0	0
CHA	2010	6	5	1		100	ALG	Filamentous algae	495	100
CHA	2010	6	5	2		100	ALG	Filamentous algae	975	100
CHA	2010	6	5	2		100	PLANT	Najas guadalupensis	1	1
CHA	2010	6	5	2		100	PLANT	Potamogeton pectinatus	2	1
CHA	2010	6	5	3		100	ALG	Filamentous algae	91	40
CHA	2010	6	5	3		100	PLANT	Myriophyllum spicatum	445	70
CHA	2010	6	5	4		100	ALG	Filamentous algae	13	40
CHA	2010	6	5	4		100	PLANT	Najas guadalupensis	1	1
CHA	2010	6	5	4		100	PLANT	Vallisneria americana	810	90
CHA	2010	6	5	5		100	ALG	Filamentous algae	110	75
CHA	2010	6	5	5		100	PLANT	Najas guadalupensis	63	50
CHA	2010	6	5	5		100	PLANT	Potamogeton pectinatus	75	50
CHA	2010	6	5	5		100	PLANT	Vallisneria americana	385	90
HOM	2007	8	1	1	0	100	ALG	Filamentous algae	420	100
HOM	2007	8	1	1	0	100	PLANT	Najas guadalupensis	30	50
HOM	2007	8	1	2	0	60	ALG	Filamentous algae	35	30
HOM	2007	8	1	2	0	60	PLANT	Najas guadalupensis	10	25
HOM	2007	8	1	2	0	60	PLANT	Potamogeton pusillus	0.5	5
HOM	2007	8	1	3	0	45	ALG	Filamentous algae	270	30
HOM	2007	8	1	3	0	45	PLANT	Najas guadalupensis	12	15
HOM	2007	8	1	4	0	60	ALG	Filamentous algae	315	50
HOM	2007	8	1	4	0	60	PLANT	Hydrilla verticillata	2	2
HOM	2007	8	1	4	0	60	PLANT	Najas guadalupensis	12	8
HOM	2007	8	1	5	100	30	ALG	Filamentous algae	50	15
HOM	2007	8	1	5	100	30	PLANT	Najas guadalupensis	4	15
HOM	2007	8	1.5	1	0	0	NA	None	0	0
HOM	2007	8	1.5	2	0	0	NA	None	0	0
HOM	2007	8	1.5	3	0	0	NA	None	0	0
HOM	2007	8	1.5	4	0	0	NA	None	0	0
HOM	2007	8	1.5	5	0	0	NA	None	0	0
HOM	2007	8	2	1	0	100	ALG	Filamentous algae	400	100
HOM	2007	8	2	2	0	5	ALG	Filamentous algae	2	4
HOM	2007	8	2	2	0	5	PLANT	Potamogeton pusillus	1	1
HOM	2007	8	2	3	0	10	ALG	Filamentous algae	3	5
HOM	2007	8	2	3	0	10	PLANT	Najas guadalupensis	1	5
HOM	2007	8	2	4	0	15	PLANT	Najas guadalupensis	1	15
HOM	2007	8	2	5	0	10	ALG	Filamentous algae	10	10
HOM	2007	8	2.5	1	0	50	ALG	Filamentous algae	100	50
HOM	2007	8	2.5	2	0	70	ALG	Filamentous algae	450	70
HOM	2007	8	2.5	3	0	0	NA	None	0	0
HOM	2007	8	2.5	4	0	45	ALG	Filamentous algae	40	40
HOM	2007	8	2.5	4	0	45	PLANT	Potamogeton pusillus	1	5
HOM	2007	8	2.5	5	0	1	ALG	Filamentous algae	1	1
HOM	2007	8	3	1	0	0	NA	None	0	0
HOM	2007	8	3	2	0	0	NA	None	0	0
HOM	2007	8	3	3	0	0	NA	None	0	0
HOM	2007	8	3	4	0	0	NA	None	0	0
HOM	2007	8	3	5	10	0	NA	None	0	0
HOM	2007	8	3.5	1	0	0	NA	None	0	0
HOM	2007	8	3.5	2	0	0	NA	None	0	0
HOM	2007	8	3.5	3	0	0	NA	None	0	0
HOM	2007	8	3.5	4	0	0	NA	None	0	0
HOM	2007	8	3.5	5	0	0	NA	None	0	0
HOM	2007	8	4	1	0	0	NA	None	0	0
HOM	2007	8	4	2	0	0	NA	None	0	0
HOM	2007	8	4	3	0	0	NA	None	0	0
HOM	2007	8	4	4	0	0	NA	None	0	0
HOM	2007	8	4	5	0	0	NA	None	0	0
HOM	2007	8	4.5	1	0	0	NA	None	0	0
HOM	2007	8	4.5	2	0	0	NA	None	0	0
HOM	2007	8	4.5	3	0	0	NA	None	0	0
HOM	2007	8	4.5	4	0	0	NA	None	0	0
HOM	2007	8	4.5	5	0	0	NA	None	0	0
HOM	2007	8	5	1	0	0	NA	None	0	0
HOM	2007	8	5	2	0	0	NA	None	0	0
HOM	2007	8	5	3	0	0	NA	None	0	0
HOM	2007	8	5	4	0	0	NA	None	0	0
HOM	2007	8	5	5	0	0	NA	None	0	0
HOM	2007	8	5.5	1	0	0	NA	None	0	0
HOM	2007	8	5.5	2	0	0	NA	None	0	0
HOM	2007	8	5.5	3	0	0	NA	None	0	0
HOM	2007	8	5.5	4	0	0	NA	None	0	0
HOM	2007	8	5.5	5	0	0	NA	None	0	0
HOM	2007	8	6	1	0	0	NA	None	0	0
HOM	2007	8	6	2	0	0	NA	None	0	0
HOM	2007	8	6	3	0	0	NA	None	0	0
HOM	2007	8	6	4	0	0	NA	None	0	0
HOM	2007	8	6	5	0	0	NA	None	0	0
HOM	2007	8	6.5	1	0	0	NA	None	0	0
HOM	2007	8	6.5	2	0	0	NA	None	0	0
HOM	2007	8	6.5	3	0	0	NA	None	0	0
HOM	2007	8	6.5	4	0	0	NA	None	0	0
HOM	2007	8	6.5	5	0	0	NA	None	0	0
HOM	2007	8	7	1	0	0	NA	None	0	0
HOM	2007	8	7	2	0	0	NA	None	0	0
HOM	2007	8	7	3	0	0	NA	None	0	0
HOM	2007	8	7	4	0	0	NA	None	0	0
HOM	2007	8	7	5	0	0	NA	None	0	0
HOM	2007	8	7.5	1	0	0	NA	None	0	0
HOM	2007	8	7.5	2	0	0	NA	None	0	0
HOM	2007	8	7.5	3	0	0	NA	None	0	0
HOM	2007	8	7.5	4	0	0	NA	None	0	0
HOM	2007	8	7.5	5	0	0	NA	None	0	0
HOM	2007	8	8	1	0	0	NA	None	0	0
HOM	2007	8	8	2	0	0	NA	None	0	0
HOM	2007	8	8	3	0	0	NA	None	0	0
HOM	2007	8	8	4	0	0	NA	None	0	0
HOM	2007	8	8	5	0	0	NA	None	0	0
HOM	2007	8	8.5	1	0	0	NA	None	0	0
HOM	2007	8	8.5	2	0	0	NA	None	0	0
HOM	2007	8	8.5	3	0	0	NA	None	0	0
HOM	2007	8	8.5	4	0	0	NA	None	0	0
HOM	2007	8	8.5	5	0	0	NA	None	0	0
HOM	2007	8	9	1	0	0	NA	None	0	0
HOM	2007	8	9	2	0	0	NA	None	0	0
HOM	2007	8	9	3	0	0	NA	None	0	0
HOM	2007	8	9	4	0	0	NA	None	0	0
HOM	2007	8	9	5	0	0	NA	None	0	0
HOM	2007	8	9.5	1	0	0	NA	None	0	0
HOM	2007	8	9.5	2	0	0	NA	None	0	0
HOM	2007	8	9.5	3	0	0	NA	None	0	0
HOM	2007	8	9.5	4	0	0	NA	None	0	0
HOM	2007	8	9.5	5	0	0	NA	None	0	0
HOM	2007	8	10	1	0	0	NA	None	0	0
HOM	2007	8	10	2	0	0	NA	None	0	0
HOM	2007	8	10	3	0	0	NA	None	0	0
HOM	2007	8	10	4	0	0	NA	None	0	0
HOM	2007	8	10	5	0	0	NA	None	0	0
HOM	2007	8	10.5	1	0	0	NA	None	0	0
HOM	2007	8	10.5	2	0	0	NA	None	0	0
HOM	2007	8	10.5	3	0	0	NA	None	0	0
HOM	2007	8	10.5	4	0	0	NA	None	0	0
HOM	2007	8	10.5	5	0	0	NA	None	0	0
HOM	2008	2	1	1	0	1	ALG	Filamentous algae	1	1
HOM	2008	2	1	2	0	5	ALG	Filamentous algae	10	5
HOM	2008	2	1	3	0	15	ALG	Filamentous algae	50	10
HOM	2008	2	1	3	0	15	PLANT	Najas guadalupensis	10	15
HOM	2008	2	1	4	0	100	ALG	Filamentous algae	12	100
HOM	2008	2	1	5	0	0	NA	None	0	0
HOM	2008	2	1.5	1	0	10	PLANT	Najas guadalupensis	10	10
HOM	2008	2	1.5	2	0	0	NA	None	0	0
HOM	2008	2	1.5	3	0	0	NA	None	0	0
HOM	2008	2	1.5	4	0	0	NA	None	0	0
HOM	2008	2	1.5	5	0	0	NA	None	0	0
HOM	2008	2	2	1	0	95	ALG	Filamentous algae	500	95
HOM	2008	2	2	2	0	15	ALG	Filamentous algae	17	10
HOM	2008	2	2	2	0	15	PLANT	Najas guadalupensis	10	5
HOM	2008	2	2	2	0	15	PLANT	Zannichellia palustris	15	10
HOM	2008	2	2	3	0	30	PLANT	Najas guadalupensis	25	20
HOM	2008	2	2	3	0	30	PLANT	Zannichellia palustris	5	10
HOM	2008	2	2	4	0	5	ALG	Filamentous algae	30	5
HOM	2008	2	2	4	0	5	PLANT	Najas guadalupensis	5	5
HOM	2008	2	2	4	0	5	PLANT	Zannichellia palustris	1	1
HOM	2008	2	2	5	0	100	ALG	Filamentous algae	700	100
HOM	2008	2	2.5	1	0	100	ALG	Filamentous algae	1550	100
HOM	2008	2	2.5	2	0	85	ALG	Filamentous algae	290	85
HOM	2008	2	2.5	3	0	5	ALG	Filamentous algae	35	5
HOM	2008	2	2.5	4	0	40	PLANT	Najas guadalupensis	12	10
HOM	2008	2	2.5	4	0	40	PLANT	Zannichellia palustris	20	30
HOM	2008	2	2.5	5	0	100	ALG	Filamentous algae	650	100
HOM	2008	2	3	1	0	100	ALG	Filamentous algae	500	100
HOM	2008	2	3	2	0	80	ALG	Filamentous algae	80	80
HOM	2008	2	3	2	0	80	PLANT	Najas guadalupensis	30	75
HOM	2008	2	3	2	0	80	PLANT	Zannichellia palustris	1	5
HOM	2008	2	3	3	0	100	ALG	Filamentous algae	1700	100
HOM	2008	2	3	4	0	100	ALG	Filamentous algae	90	100
HOM	2008	2	3	4	0	100	PLANT	Najas guadalupensis	20	10
HOM	2008	2	3	5	0	100	ALG	Filamentous algae	950	100
HOM	2008	2	3.5	1	0	0	NA	None	0	0
HOM	2008	2	3.5	2	0	100	ALG	Filamentous algae	900	100
HOM	2008	2	3.5	3	0	60	ALG	Filamentous algae	140	60
HOM	2008	2	3.5	4	0	100	ALG	Filamentous algae	650	100
HOM	2008	2	3.5	5	0	100	ALG	Filamentous algae	2200	100
HOM	2008	2	4	1	0	100	ALG	Filamentous algae	425	100
HOM	2008	2	4	2	0	0	NA	None	0	0
HOM	2008	2	4	3	0	0	NA	None	0	0
HOM	2008	2	4	4	0	0	NA	None	0	0
HOM	2008	2	4	5	0	100	ALG	Filamentous algae	1800	100
HOM	2008	2	4.5	1	0	5	ALG	Filamentous algae	3	5
HOM	2008	2	4.5	2	0	100	ALG	Filamentous algae	800	100
HOM	2008	2	4.5	3	0	5	ALG	Filamentous algae	1	3
HOM	2008	2	4.5	3	0	5	PLANT	Zannichellia palustris	1	2
HOM	2008	2	4.5	4	0	20	ALG	Filamentous algae	17	20
HOM	2008	2	4.5	5	0	100	ALG	Filamentous algae	500	100
HOM	2008	2	5	1	0	100	ALG	Filamentous algae	600	100
HOM	2008	2	5	2	0	0	NA	None	0	0
HOM	2008	2	5	3	0	2	PLANT	Zannichellia palustris	1	2
HOM	2008	2	5	4	0	5	ALG	Filamentous algae	1	5
HOM	2008	2	5	5	0	100	ALG	Filamentous algae	850	100
HOM	2008	2	5.5	1	0	10	ALG	Filamentous algae	18	10
HOM	2008	2	5.5	1	0	10	PLANT	Zannichellia palustris	20	2
HOM	2008	2	5.5	2	0	10	PLANT	Zannichellia palustris	10	10
HOM	2008	2	5.5	3	0	0	NA	None	0	0
HOM	2008	2	5.5	4	0	0	NA	None	0	0
HOM	2008	2	5.5	5	0	100	ALG	Filamentous algae	1000	100
HOM	2008	2	6	1	0	0	NA	None	0	0
HOM	2008	2	6	2	0	5	ALG	Filamentous algae	13	5
HOM	2008	2	6	3	0	85	ALG	Filamentous algae	63	60
HOM	2008	2	6	3	0	85	PLANT	Zannichellia palustris	28	85
HOM	2008	2	6	4	0	5	ALG	Filamentous algae	1	5
HOM	2008	2	6	5	0	100	ALG	Filamentous algae	600	100
HOM	2008	2	6.5	1	0	100	ALG	Filamentous algae	1500	100
HOM	2008	2	6.5	2	0	85	ALG	Filamentous algae	370	85
HOM	2008	2	6.5	3	0	30	ALG	Filamentous algae	43	10
HOM	2008	2	6.5	3	0	30	PLANT	Zannichellia palustris	18	20
HOM	2008	2	6.5	4	0	20	ALG	Filamentous algae	3	5
HOM	2008	2	6.5	4	0	20	PLANT	Zannichellia palustris	43	15
HOM	2008	2	6.5	5	0	10	PLANT	Zannichellia palustris	8	10
HOM	2008	2	7	1	0	100	ALG	Filamentous algae	1450	100
HOM	2008	2	7	2	0	100	ALG	Filamentous algae	85	100
HOM	2008	2	7	3	0	25	ALG	Filamentous algae	215	25
HOM	2008	2	7	4	0	100	ALG	Filamentous algae	728	100
HOM	2008	2	7	5	0	30	ALG	Filamentous algae	38	5
HOM	2008	2	7	5	0	30	PLANT	Myriophyllum spicatum	98	30
HOM	2008	2	7.5	1	0	100	PLANT	Zannichellia palustris	108	100
HOM	2008	2	7.5	2	0	70	ALG	Filamentous algae	1	5
HOM	2008	2	7.5	2	0	70	PLANT	Zannichellia palustris	8	70
HOM	2008	2	7.5	3	0	0	NA	None	0	0
HOM	2008	2	7.5	4	0	5	ALG	Filamentous algae	1	5
HOM	2008	2	7.5	5	0	0	NA	None	0	0
HOM	2008	2	8	1	0	90	PLANT	Zannichellia palustris	30	90
HOM	2008	2	8	2	0	0	NA	None	0	0
HOM	2008	2	8	3	0	0	NA	None	0	0
HOM	2008	2	8	4	0	40	ALG	Filamentous algae	80	40
HOM	2008	2	8	5	0	95	ALG	Filamentous algae	70	80
HOM	2008	2	8	5	0	95	PLANT	Zannichellia palustris	90	95
HOM	2008	2	8.5	1	0	0	NA	None	0	0
HOM	2008	2	8.5	2	0	15	ALG	Filamentous algae	20	15
HOM	2008	2	8.5	3	0	25	ALG	Filamentous algae	4	5
HOM	2008	2	8.5	3	0	25	PLANT	Zannichellia palustris	50	20
HOM	2008	2	8.5	4	0	100	ALG	Filamentous algae	2050	100
HOM	2008	2	8.5	5	0	20	ALG	Filamentous algae	45	20
HOM	2008	2	9	1	0	5	ALG	Filamentous algae	1	5
HOM	2008	2	9	2	0	10	ALG	Filamentous algae	2	10
HOM	2008	2	9	3	0	0	NA	None	0	0
HOM	2008	2	9	4	0	0	NA	None	0	0
HOM	2008	2	9	5	0	0	NA	None	0	0
HOM	2008	2	9.5	1	0	2	ALG	Filamentous algae	1	2
HOM	2008	2	9.5	2	0	5	ALG	Filamentous algae	30	5
HOM	2008	2	9.5	3	0	20	ALG	Filamentous algae	23	20
HOM	2008	2	9.5	4	0	20	ALG	Filamentous algae	42	20
HOM	2008	2	9.5	5	0	60	ALG	Filamentous algae	37	60
HOM	2008	2	10	1	0	100	ALG	Filamentous algae	57	100
HOM	2008	2	10	2	0	0	NA	None	0	0
HOM	2008	2	10	3	0	0	NA	None	0	0
HOM	2008	2	10	4	0	100	ALG	Filamentous algae	87	100
HOM	2008	2	10	4	0	100	PLANT	Zannichellia palustris	17	70
HOM	2008	2	10	5	0	35	ALG	Filamentous algae	33	10
HOM	2008	2	10	5	0	35	PLANT	Zannichellia palustris	37	25
HOM	2008	2	10.5	1	0	0	NA	None	0	0
HOM	2008	2	10.5	2	0	0	NA	None	0	0
HOM	2008	2	10.5	3	0	0	NA	None	0	0
HOM	2008	2	10.5	4	0	10	ALG	Filamentous algae	20	10
HOM	2008	2	10.5	5	0	100	ALG	Filamentous algae	130	100
HOM	2008	8	1	1	0	0	NA	None	0	0
HOM	2008	8	1	2	0	0	NA	None	0	0
HOM	2008	8	1	3	0	0	NA	None	0	0
HOM	2008	8	1	4	0	5	PLANT	Myriophyllum spicatum	15	5
HOM	2008	8	1	5	0	0	NA	None	0	0
HOM	2008	8	1.5	1	0	0	NA	None	0	0
HOM	2008	8	1.5	2	0	0	NA	None	0	0
HOM	2008	8	1.5	3	0	0	NA	None	0	0
HOM	2008	8	1.5	4	0	0	NA	None	0	0
HOM	2008	8	1.5	5	0	15	ALG	Filamentous algae	5	15
HOM	2008	8	2	1	0	70	ALG	Benthic algae	0	70
HOM	2008	8	2	1	0	70	ALG	Filamentous algae	2	5
HOM	2008	8	2	2	0	1	PLANT	Zannichellia palustris	1	1
HOM	2008	8	2	3	0	10	ALG	Filamentous algae	5	10
HOM	2008	8	2	4	0	0	NA	None	0	0
HOM	2008	8	2	5	0	0	NA	None	0	0
HOM	2008	8	2.5	1	0	0	NA	None	0	0
HOM	2008	8	2.5	2	0	80	ALG	Filamentous algae	130	80
HOM	2008	8	2.5	3	0	1	PLANT	Najas guadalupensis	1	1
HOM	2008	8	2.5	4	0	0	NA	None	0	0
HOM	2008	8	2.5	5	0	0	NA	None	0	0
HOM	2008	8	3	1	80	0	NA	None	0	0
HOM	2008	8	3	2	0	0	NA	None	0	0
HOM	2008	8	3	3	0	5	ALG	Filamentous algae	15	5
HOM	2008	8	3	4	0	5	ALG	Filamentous algae	7	5
HOM	2008	8	3	4	0	5	PLANT	Najas guadalupensis	5	1
HOM	2008	8	3	5	0	0	NA	None	0	0
HOM	2008	8	3.5	1	0	0	NA	None	0	0
HOM	2008	8	3.5	2	0	0	NA	None	0	0
HOM	2008	8	3.5	3	0	5	PLANT	Najas guadalupensis	10	5
HOM	2008	8	3.5	4	0	1	PLANT	Zannichellia palustris	1	1
HOM	2008	8	3.5	5	0	25	ALG	Filamentous algae	10	5
HOM	2008	8	3.5	5	0	25	PLANT	Najas guadalupensis	5	3
HOM	2008	8	3.5	5	0	25	PLANT	Zannichellia palustris	5	20
HOM	2008	8	4	1	0	0	NA	None	0	0
HOM	2008	8	4	2	0	0	NA	None	0	0
HOM	2008	8	4	3	0	1	PLANT	Potamogeton pectinatus	1	1
HOM	2008	8	4	4	0	0	NA	None	0	0
HOM	2008	8	4	5	0	0	NA	None	0	0
HOM	2008	8	4.5	1	0	0	NA	None	0	0
HOM	2008	8	4.5	2	0	0	NA	None	0	0
[truncated: 744 more rows]
