# Supplementary material for: Plant-mediated community structure of spring-fed, coastal rivers
Source: PLoS One. 2019 Dec 30;14(12):e0219236. doi: 10.1371/journal.pone.0219236 (PMC6936880; doi:10.1371/journal.pone.0219236)
Supplement: S8 Zip File — (ZIP) [file pone.0219236.s008.zip › CoastalRiverSavInvertebratesCompiledData.xlsx]

## Sheet: Invertebrates in SAV
RIVER	DATE	REACH	TRANSECT	STATION	SAV_TYPE	SAV_SP	SAMPLE_WT	ACA	AMP	BIV	CLA	COP	COR	CUM	GAS	HIR	HYD	INS	ISO	MUCRB	MYS	NEM	OLI	OST	PAL	POL	TAN	TUR	UNK
CHA	2007-08-08	1	1	1	VASCULAR	VAL_POT	40.8	2	87	0	0	16	0	0	50	0	0	124	10	0	0	4	8	25	0	0	24	2	0
CHA	2007-08-08	1	1	2	VASCULAR	VAL_POT_HYD	79.8	0	0	0	0	6	0	0	1	0	0	110	2	0	0	36	0	3	6	0	0	0	0
CHA	2007-08-08	1	1	3				0	1	0	0	14	0	0	2	0	0	41	1	0	0	36	0	3	1	4	7	0	0
CHA	2007-08-08	1	1	4			30.8	0	3	0	0	28	0	0	0	0	0	64	0	0	0	113	0	1	0	3	15	0	0
CHA	2007-08-08	1	1	5			5.6	0	36	0	0	17	0	0	3	0	0	91	2	0	1	0	15	35	0	1	56	0	0
CHA	2007-08-08	1	1.5	1	VASCULAR	POT	13	1	0	0	0	7	0	0	0	0	0	30	0	0	0	8	0	0	0	0	2	0	0
CHA	2007-08-08	1	1.5	2	VASCULAR	MYR	68.4	0	16	0	0	14	0	0	9	1	0	126	1	0	0	69	5	82	0	4	19	1	0
CHA	2007-08-08	1	1.5	3	VASCULAR	VAL_HYD	38.6	0	19	0	0	27	0	0	2	0	0	115	8	0	0	87	5	59	0	5	162	0	0
CHA	2007-08-08	1	1.5	5	VASCULAR	HYD	3.2	0	17	0	0	0	0	0	4	0	0	37	5	0	0	8	8	29	0	11	9	0	0
CHA	2007-08-08	1	2	1	ALGAE	ALG	9	2	1	0	0	6	0	0	10	0	0	18	0	0	0	132	54	238	1	2	4	0	0
CHA	2007-08-08	1	2	2			63.8	2	29	0	0	23	0	0	3	0	0	112	34	0	0	143	113	0	0	7	14	0	0
CHA	2007-08-08	1	2	3			17.2	0	2	0	0	0	0	0	0	0	0	52	1	0	0	36	5	14	0	3	0	0	0
CHA	2007-08-08	1	2	5	ALGAE	ALG	9.6	0	1	0	0	1	0	0	2	0	0	16	0	0	0	5	3	69	1	1	1	0	0
CHA	2007-08-08	2	4	2	VASCULAR	MYR	1	2	50	1	0	4	0	19	11	0	0	3	4	0	0	11	4	101	0	6	0	0	0
CHA	2007-08-08	2	4.5	1	VASCULAR	VAL	18.4	11	60	0	0	17	0	0	4	0	0	157	24	0	0	30	8	26	0	1	7	0	0
CHA	2007-08-08	2	4.5	2				2	294	0	0	52	0	3	35	1	0	85	10	0	0	193	31	461	0	15	7	0	0
CHA	2007-08-08	2	4.5	3	ALGAE	ALG	12.2	3	381	2	0	76	0	0	46	1	0	145	16	1	0	403	10	486	0	17	0	0	0
CHA	2007-08-08	2	4.5	4	VASCULAR	MYR	16	6	235	1	0	86	0	1	37	1	0	124	53	2	0	142	41	516	1	8	49	0	0
CHA	2007-08-08	2	5	3	VASCULAR	VAL	107	0	3	0	0	23	0	0	7	0	0	60	1	0	0	96	8	57	6	1	1	0	0
CHA	2007-08-08	2	5	4	VASCULAR	VAL	14.4	0	0	0	0	43	0	0	18	0	0	37	0	0	0	17	2	28	4	0	1	0	0
CHA	2007-08-08	3	8	5	ALGAE	ALG	49.7	0	43	0	0	0	0	0	2285	3	0	28	4	7	0	149	4	0	9	0	2	0	0
CHA	2007-08-08	3	8.5	5	VASCULAR	NAJ	3	0	18	1	0	1	0	0	4	1	0	3	3	1	0	20	7	26	0	5	3	0	0
CHA	2007-08-08	3	9	1	ALGAE	ALG	27.6	2	396	3	0	14	0	0	305	0	0	20	3	3	0	38	0	17	24	0	11	0	0
CHA	2008-02-12	1	1	1	ALGAE	ALG	80.2	110	1538	0	0	554	0	0	32	4	0	64	1046	0	6	0	2	1956	4	0	46	0	0
CHA	2008-02-12	1	1	2	VASCULAR	VAL_NAJ	32.9	13	133	0	0	4	0	0	4	0	0	17	59	0	0	10	18	9	0	0	22	0	0
CHA	2008-02-12	1	1	3	VASCULAR	VAL_POT	37.17	2	137	0	0	10	0	0	1	0	0	14	53	0	0	0	2	5	0	0	10	0	0
CHA	2008-02-12	1	1	4	VASCULAR	VAL	27.66	2	59	0	0	29	0	5	2	0	0	33	49	0	2	0	0	14	0	0	12	0	0
CHA	2008-02-12	1	1	5	VASCULAR	VAL	49.95	3	22	0	0	21	0	1	2	0	0	67	13	0	0	0	0	30	0	0	15	0	0
CHA	2008-02-12	1	1.5	1	ALGAE	ALG	44.62	20	1480	0	0	200	0	0	8	0	0	44	212	0	0	92	8	476	0	0	1	0	0
CHA	2008-02-12	1	1.5	2	VASCULAR	NAJ_HYD	33.99	6	224	0	0	12	0	0	0	0	0	86	28	0	0	0	0	42	0	2	26	0	0
CHA	2008-02-12	1	1.5	3	VASCULAR	POT	33.05	5	144	0	0	15	0	10	4	0	0	340	4	0	0	1	0	10	0	1	60	0	0
CHA	2008-02-12	1	1.5	4	VASCULAR	NAJ_HYD	18.46	0	141	0	0	9	0	1	0	0	0	38	7	0	1	1	0	7	0	0	9	0	0
CHA	2008-02-12	1	1.5	5	MIX	HYD_ALG	35.46	30	695	0	0	35	0	480	17	1	0	146	143	0	4	19	23	1105	0	69	92	0	0
CHA	2008-02-12	1	2	1	VASCULAR	VAL_POT	48.68	9	102	0	0	28	0	0	0	1	0	77	59	0	0	19	0	22	0	0	7	0	0
CHA	2008-02-12	1	2	2	VASCULAR	VAL	30.86	1	81	0	0	9	0	1	1	0	0	9	17	0	1	0	0	8	0	0	1	0	0
CHA	2008-02-12	1	2	3	VASCULAR	VAL	45.47	7	48	0	0	5	0	0	0	0	0	9	9	0	0	1	0	3	0	0	8	0	0
CHA	2008-02-12	1	2	4	VASCULAR	NAJ	8.45	2	100	0	0	12	0	24	1	0	0	34	4	0	2	0	1	15	0	0	2	0	0
CHA	2008-02-12	1	2	5	MIX	MYR_ALG	23.75	1	4992	0	12	1128	0	12	2	0	0	88	84	0	4	0	0	744	0	0	92	0	0
CHA	2008-02-12	2	4	1	ALGAE	ALG	15.5	2	70	0	0	68	0	5	1	0	4	3	10	0	0	23	0	25	0	0	0	0	0
CHA	2008-02-12	2	4	2	ALGAE	ALG	42.86	16	944	0	0	203	0	24	52	3	0	41	193	0	1	676	178	2319	0	0	17	2	0
CHA	2008-02-12	2	4	3	MIX	ALG_POT	11.85	13	525	1	0	89	8	5	46	0	2	36	83	0	0	125	9	473	0	5	40	0	0
CHA	2008-02-12	2	4	4	ALGAE	ALG	8.05	1	270	0	0	163	0	31	25	3	0	30	13	0	0	822	138	832	0	2	1	0	0
CHA	2008-02-12	2	4	5	ALGAE	ALG	5.88	18	406	0	20	394	0	2	8	0	0	48	56	0	2	70	30	516	0	2	40	0	0
CHA	2008-02-12	2	4.5	1	ALGAE	ALG	6.11	2	151	0	0	174	0	17	1	1	1	9	13	0	21	3	1	39	0	0	0	0	0
CHA	2008-02-12	2	4.5	2	VASCULAR	POT	9.37	9	290	1	0	84	0	1	17	0	0	31	46	0	0	7	0	720	0	0	16	0	0
CHA	2008-02-12	2	4.5	3	VASCULAR	POT	22.2	76	498	6	0	114	0	2	52	0	0	48	130	0	0	234	344	1404	0	0	34	8	0
CHA	2008-02-12	2	4.5	4	VASCULAR	POT_NAJ	20	4	383	0	0	139	0	2	3	0	0	12	36	0	0	0	4	500	0	0	4	0	0
CHA	2008-02-12	2	4.5	5	ALGAE	ALG	15.95	1	211	0	0	214	0	0	12	1	0	9	84	0	0	1	0	49	0	0	2	0	0
CHA	2008-02-12	2	5	1	ALGAE	ALG	6.2	24	360	0	80	1240	0	0	80	8	0	88	16	1	0	848	728	744	0	0	0	0	0
CHA	2008-02-12	2	5	3	VASCULAR	VAL_POT	40.25	12	384	2	0	50	0	2	12	0	0	30	82	0	0	16	25	225	0	0	5	0	0
CHA	2008-02-12	2	5	4	VASCULAR	VAL	41.83	37	92	3	0	21	0	1	4	0	0	18	40	1	0	3	2	40	0	0	4	0	0
CHA	2008-02-12	2	5	5	VASCULAR	VAL	37.4	5	85	0	0	10	0	0	5	0	0	27	12	0	0	0	1	3	0	2	6	0	0
CHA	2008-02-12	3	8	5	ALGAE	ALG	28	0	136	0	0	112	0	0	1232	0	0	80	0	0	0	0	56	104	0	0	0	0	0
CHA	2008-02-12	3	8.5	3	ALGAE	ALG	13.5	8	1000	0	0	352	0	0	736	0	0	64	2152	0	0	48	0	408	0	0	8	0	0
CHA	2008-02-12	3	8.5	4	ALGAE	ALG	28.85	128	288	856	0	72	0	0	136	0	24	48	56	0	0	480	0	1448	0	16	0	0	0
CHA	2008-02-12	3	8.5	5	ALGAE	ALG	6.95	8	372	80	32	492	0	20	784	0	0	40	72	0	12	72	0	416	0	4	0	0	0
CHA	2008-02-12	3	9	5	ALGAE	ALG	3.28	0	203	0	0	4	0	0	55	0	0	3	2	0	12	11	0	3	0	0	2	0	0
CHA	2008-08-12	1	1	1	MIX	ALG_POT	93.7	0	50	0	0	0	0	0	23	0	0	557	72	0	0	0	0	171	0	0	9	0	0
CHA	2008-08-12	1	1	2	VASCULAR	VAL	18.3	0	63	0	0	0	0	0	14	0	0	41	22	0	0	0	0	19	0	0	11	0	0
CHA	2008-08-12	1	1	3	VASCULAR	VAL	23.9	4	30	0	0	0	0	0	3	0	0	230	50	0	0	0	0	72	0	0	4	0	0
CHA	2008-08-12	1	1	4	MIX	VAL_POT_ALG	36.6	1	33	0	0	0	0	0	4	0	0	42	13	0	0	20	3	110	0	22	14	0	0
CHA	2008-08-12	1	1	5	MIX	ALG_POT	104.5	0	13	0	0	0	0	0	11	0	0	600	1	0	0	0	0	198	0	2	0	0	0
CHA	2008-08-12	1	1.5	1	VASCULAR	NAJ	79.2	1	2	0	0	0	0	0	59	0	0	137	13	0	1	0	0	157	3	0	68	0	0
CHA	2008-08-12	1	1.5	3	VASCULAR	VAL_NAJ	64.9	3	7	0	0	0	0	0	1	0	0	101	52	0	0	0	0	0	1	9	7	0	0
CHA	2008-08-12	1	1.5	4	VASCULAR	NAJ	32.7	5	17	0	0	0	0	0	4	0	0	56	53	0	0	0	0	11	1	1	5	0	0
CHA	2008-08-12	1	1.5	5	VASCULAR	MYR	28.4	0	46	0	0	0	0	0	79	0	0	50	3	0	0	0	0	122	0	0	5	0	0
CHA	2008-08-12	1	2	3	VASCULAR	MYR	140.2	0	54	0	0	59	0	20	3	0	0	135	2	0	0	207	0	423	1	10	61	0	0
CHA	2008-08-12	1	2	5	VASCULAR	MYR	169.9	0	65	0	0	0	0	0	0	0	0	218	3	0	0	0	0	51	0	0	4	0	0
CHA	2008-08-12	2	4	4	ALGAE	ALG	123.7	10	186	0	0	0	0	0	8	0	0	177	6	0	0	0	0	27	0	4	55	0	0
CHA	2008-08-12	2	4	5	ALGAE	ALG	13.7	0	15	0	0	0	0	0	4	11	0	4	0	0	0	0	1	63	2	3	0	0	0
CHA	2008-08-12	2	4.5	2	MIX	ALG_MYR	10.5	0	43	0	0	0	0	0	22	0	0	2	11	0	0	0	0	94	0	3	0	0	0
CHA	2008-08-12	2	4.5	3	ALGAE	ALG	66.9	9	189	0	0	0	0	0	75	0	0	196	14	0	0	9	0	85	0	26	0	0	0
CHA	2008-08-12	2	4.5	5	ALGAE	ALG	60.1	20	81	0	0	0	0	0	154	0	0	136	0	0	0	0	0	575	2	91	0	0	0
CHA	2008-08-12	2	5	2	VASCULAR	VAL	35.8	0	82	1	0	50	0	0	23	0	0	63	1	0	0	4	11	11	0	48	0	0	0
CHA	2008-08-12	2	5	3	VASCULAR	VAL_NAJ	69.6	12	244	0	0	32	0	0	5	0	0	332	53	1	0	0	0	21	10	11	4	0	0
CHA	2008-08-12	2	5	4	VASCULAR	VAL	3.4	0	6	1	0	56	0	0	2	0	0	91	9	0	0	1	0	8	19	0	0	0	0
CHA	2008-08-12	2	5	5	VASCULAR	VAL	23.4	0	5	0	0	6	0	0	2	0	0	31	0	0	0	0	0	0	11	0	0	0	0
CHA	2009-02-11	1	1	1	ALGAE	ALG	364.9	0	1972	0	0	0	0	0	26	20	0	407	260	0	0	0	0	0	1	0	165	0	0
CHA	2009-02-11	1	1	2	VASCULAR	VAL_MYR	10.5	0	174	0	0	0	0	0	0	0	0	10	85	0	0	0	0	0	0	0	4	0	0
CHA	2009-02-11	1	1	3	VASCULAR	VAL	2.4	0	149	0	0	0	0	0	0	0	0	36	51	0	0	0	0	0	0	0	20	0	0
CHA	2009-02-11	1	1	4	VASCULAR	VAL	20.6	1	94	0	0	21	0	0	21	1	0	99	96	0	0	0	0	58	0	0	69	0	0
CHA	2009-02-11	1	1	5	VASCULAR	HYD	107.6	8	154	0	0	0	0	0	20	0	0	1324	68	0	0	0	0	0	1	0	208	0	0
CHA	2009-02-11	1	1.5	1	VASCULAR	MYR	186.7	0	188	0	0	0	0	0	8	2	0	79	476	0	0	0	0	20	0	0	78	0	0
CHA	2009-02-11	1	1.5	2	MIX	VAL_POT_ALG_MYR	173.9	1	505	0	0	0	0	0	3	0	0	451	155	0	0	0	0	38	0	0	119	0	0
CHA	2009-02-11	1	1.5	3	VASCULAR	VAL_HYD	105.1	0	740	0	0	10	0	0	10	0	0	134	192	0	0	0	0	9	0	0	70	0	0
CHA	2009-02-11	1	1.5	4	VASCULAR	POT_VAL	32.6	3	238	0	0	0	0	0	1	0	0	41	12	0	0	0	0	54	0	0	15	0	0
CHA	2009-02-11	1	1.5	5	VASCULAR	POT	91.78	3	77	0	0	0	0	0	1	0	0	1217	32	0	0	0	0	140	2	0	86	0	0
CHA	2009-02-11	1	2	1	ALGAE	ALG	303.9	1	1368	0	0	0	0	0	83	3	0	1206	207	0	6	0	0	1908	0	0	61	0	0
CHA	2009-02-11	1	2	2	MIX	VAL_ALG	11.7	0	13	0	0	28	0	0	1	0	0	36	36	0	0	0	0	42	0	0	9	0	0
CHA	2009-02-11	1	2	3	VASCULAR	MYR_NAJ_VAL	95.5	0	1835	0	0	0	0	0	5	0	0	236	87	0	0	0	0	145	0	1	50	0	0
CHA	2009-02-11	1	2	4	VASCULAR	MYR	160.3	1	1161	1	0	77	0	0	28	2	0	572	324	0	0	0	0	821	0	0	94	0	0
CHA	2009-02-11	1	2	5	MIX	ALG_NAJ	213.2	0	1158	0	0	42	0	0	9	0	0	36	28	0	0	0	0	439	0	0	186	0	0
CHA	2009-02-11	2	4	1	ALGAE	ALG	242.9	10	4488	0	0	117	0	59	31	11	0	245	153	0	18	0	0	0	21	20	57	0	0
CHA	2009-02-11	2	4	2	VASCULAR	POT	23.4	0	112	0	0	11	0	0	14	0	0	1	14	0	0	0	1	117	0	1	1	0	0
CHA	2009-02-11	2	4	4	VASCULAR	MYR	21.5	0	149	0	0	43	0	0	3	0	0	18	22	0	0	0	0	54	0	0	4	0	0
CHA	2009-02-11	2	4.5	1	ALGAE	ALG	30.2	0	218	0	0	77	0	0	2	1	0	9	20	0	9	0	10	365	1	0	11	0	0
CHA	2009-02-11	2	4.5	2	ALGAE	ALG	37.6	1	199	0	0	432	0	0	22	0	0	22	114	0	1	10	0	0	0	0	0	0	0
CHA	2009-02-11	2	4.5	3	VASCULAR	NAJ	23.5	0	171	1	0	40	0	1	8	0	0	5	0	0	0	0	0	30	0	0	0	0	0
CHA	2009-02-11	2	4.5	4	VASCULAR	NAJ	11.5	0	62	0	0	62	0	0	2	0	0	19	21	0	1	0	0	41	0	0	0	0	0
CHA	2009-02-11	2	4.5	5	VASCULAR	MYR	30.2	0	358	0	0	104	0	0	11	0	0	9	0	0	0	0	1	10	0	0	2	0	0
CHA	2009-02-11	2	5	1	ALGAE	ALG	210.1	0	908	0	0	60	0	0	57	0	0	127	81	0	0	0	0	0	1	0	0	0	0
CHA	2009-02-11	2	5	2	ALGAE	ALG	532.3	26	1510	0	0	588	0	0	74	13	0	257	902	0	1	0	0	167	0	0	16	10	0
CHA	2009-02-11	2	5	3	MIX	VAL_ALG	25.1	23	528	0	0	0	0	0	0	0	0	27	120	0	0	0	0	200	0	0	1	0	0
CHA	2009-02-11	2	5	4	ALGAE	ALG	30.7	1	134	0	0	0	0	0	0	0	0	41	51	0	0	0	10	0	0	0	0	0	0
CHA	2009-02-11	2	5	5	MIX	VAL_ALG	19.9	36	140	0	0	0	0	0	0	0	0	234	100	0	0	0	0	0	0	1	60	0	0
CHA	2009-02-11	3	8	3	ALGAE	ALG	62.6	0	16	0	0	30	0	0	179	0	0	27	83	0	1	0	0	66	1	0	1	0	0
CHA	2009-02-11	3	8	4	ALGAE	ALG	26.4	0	54	0	0	83	0	0	30	0	0	6	0	0	1	0	0	5	0	0	0	0	0
CHA	2009-02-11	3	8	5	ALGAE	ALG	390.05	11	398	35	30	259	0	0	650	0	0	61	75	3	2	30	0	505	2	5	0	0	0
CHA	2009-07-21	1	1	5	VASCULAR	MYR	133.1	0	45	0	0	42	0	0	7	0	0	216	22	0	0	21	21	166	1	0	0	0	0
CHA	2009-07-21	1	1.5	3	VASCULAR	VAL	33.7	0	0	0	0	6	0	0	0	0	0	45	0	0	0	0	0	6	0	0	0	0	0
CHA	2009-07-21	2	4.5	3	VASCULAR	NAJ	21.8	7	47	7	0	439	0	0	97	0	0	155	71	0	0	0	0	114	2	0	46	0	0
CHA	2009-07-21	2	5	3			39.1	10	0	0	0	160	0	0	20	0	0	42	0	0	0	90	0	291	7	0	0	0	0
CHA	2009-08-10	1	1	1	VASCULAR	VAL	145.1	0	128	0	0	534	0	0	17	0	0	187	24	0	0	483	0	353	5	254	52	0	0
CHA	2009-08-10	1	1	2	VASCULAR	VAL	47.2	51	16	0	0	0	0	0	0	0	0	54	0	0	0	0	0	0	0	40	2	0	0
CHA	2009-08-10	1	1	3	VASCULAR	VAL	48.4	11	1	0	0	66	0	0	28	0	0	51	0	0	0	0	0	22	0	2	20	0	0
CHA	2009-08-10	1	1	4	VASCULAR	VAL	47.2	27	44	0	0	522	0	0	1	0	0	102	0	0	0	9	0	108	1	81	11	0	0
CHA	2009-08-10	1	1	5	VASCULAR	VAL_MYR	75.6	10	87	0	0	2138	0	0	6	0	0	464	36	0	0	0	0	209	0	106	74	0	0
CHA	2009-08-10	1	1.5	1	VASCULAR	MYR	13.4	0	5	0	0	285	0	0	1	0	0	32	0	0	0	0	0	29	0	0	1	0	0
CHA	2009-08-10	1	1.5	2			30.7	0	1	0	0	136	0	0	0	0	0	18	0	0	0	0	0	20	0	0	0	0	0
CHA	2009-08-10	1	1.5	3	VASCULAR	VAL	26	0	14	0	0	7	0	0	5	0	0	105	1	0	0	0	0	58	0	0	3	0	0
CHA	2009-08-10	1	1.5	4	VASCULAR	VAL	36.6	0	97	0	0	619	0	0	1	0	0	160	22	0	0	0	21	21	0	22	2	0	0
CHA	2009-08-10	1	2	2			75.4	0	113	0	0	1201	0	0	0	0	0	174	0	0	0	0	0	95	0	0	121	0	0
CHA	2009-08-10	1	2	3	VASCULAR	VAL	48.4	0	19	0	0	238	0	0	6	0	0	168	2	0	0	0	0	106	0	13	72	0	0
CHA	2009-08-10	1	2	5	VASCULAR	MYR	17.2	0	26	0	0	840	0	0	3	0	0	79	0	0	0	0	0	30	0	5	20	0	0
CHA	2009-08-10	2	4	1	ALGAE	ALG	90.8	0	142	0	0	479	0	0	164	0	0	149	10	0	0	0	0	122	0	3	2	0	10
CHA	2009-08-10	2	4	2	ALGAE	ALG	39.3	0	104	0	0	10	0	51	98	0	0	60	2	0	0	0	0	284	0	23	10	0	0
CHA	2009-08-10	2	4	3	ALGAE	ALG	19	0	77	0	0	137	0	0	197	0	0	32	1	0	0	0	0	224	0	10	0	0	0
CHA	2009-08-10	2	4	4	VASCULAR	MYR	50.8	0	62	0	0	717	0	0	130	0	0	165	0	0	0	55	0	515	0	138	5	0	0
CHA	2009-08-10	2	4	5	ALGAE	ALG	38.8	10	7	13	0	0	0	0	163	0	0	13	0	0	0	0	0	19	0	0	0	0	0
CHA	2009-08-10	2	4.5	1	VASCULAR	VAL	37.2	0	38	12	0	0	0	0	57	0	0	237	11	0	0	0	0	12	3	24	2	0	0
CHA	2009-08-10	2	4.5	2	ALGAE	ALG	58.4	10	546	0	0	31	0	0	569	0	0	128	66	6	0	0	0	2149	0	0	77	0	0
CHA	2009-08-10	2	4.5	4			43.8	0	72	0	0	0	0	41	100	0	0	300	71	10	0	0	0	57	1	0	30	0	0
CHA	2009-08-10	2	4.5	5	ALGAE	ALG	61	10	8	0	0	770	0	0	780	0	0	53	0	0	0	0	0	1404	1	0	1	0	0
CHA	2009-08-10	2	5	3	VASCULAR	VAL	95.8	0	71	0	0	60	0	0	33	0	0	715	1	0	0	40	0	340	0	94	1	0	0
CHA	2009-08-10	2	5	4	VASCULAR	VAL	36.6	0	13	5	0	105	0	0	32	0	0	234	1	0	21	21	0	84	1	42	0	0	0
CHA	2010-02-26	1	1	1	VASCULAR	MYR	25.4	0	3	0	0	0	0	0	0	0	0	172	0	0	0	0	0	0	0	0	1	0	0
CHA	2010-02-26	1	1	2	VASCULAR	VAL_MYR	19.9	0	44	0	0	0	0	0	0	0	0	83	12	0	0	0	0	0	0	10	3	0	0
CHA	2010-02-26	1	1	3	VASCULAR	MYR	23.8	0	100	0	0	1	0	0	0	0	0	40	15	0	0	0	0	0	0	0	10	0	0
CHA	2010-02-26	1	1	5	ALGAE	ALG	21.2	0	99	0	0	0	0	0	6	0	0	2	5	0	0	0	0	0	0	0	12	0	0
CHA	2010-02-26	1	1.5	3	VASCULAR	MYR	31.1	0	111	0	0	0	0	0	0	0	0	46	10	0	0	0	0	0	0	0	133	0	0
CHA	2010-02-26	1	1.5	4	VASCULAR	VAL_NAJ_XAN	19	0	115	0	0	0	0	0	1	0	0	26	33	0	0	0	0	0	1	0	0	0	0
CHA	2010-02-26	1	2	1	ALGAE	ALG	74.4	0	47	0	0	10	0	0	16	0	0	15	1	0	3	0	0	0	0	0	13	0	0
CHA	2010-02-26	1	2	3	VASCULAR	MYR	22.3	0	46	0	0	0	0	0	0	0	0	120	0	0	0	0	0	0	0	0	1	0	0
CHA	2010-02-26	2	4	2			22.9	0	566	0	0	0	0	0	11	2	0	30	4	0	0	0	0	0	0	0	1	0	0
CHA	2010-02-26	2	4	5	ALGAE	ALG	113.9	0	1034	0	0	100	0	0	71	1	0	3	10	0	0	0	0	0	3	0	148	0	0
CHA	2010-02-26	2	4.5	3	VASCULAR	MYR	18.2	0	294	0	0	61	0	10	0	0	0	38	32	0	0	0	0	34	0	0	1	0	0
CHA	2010-02-26	2	4.5	4	VASCULAR	MYR	28.5	0	138	0	0	0	0	0	0	1	0	35	32	0	0	0	0	0	0	0	0	0	0
CHA	2010-02-26	2	4.5	5	VASCULAR	MYR	27.6	1	10	0	0	340	0	0	0	0	0	50	0	0	0	0	0	0	0	0	0	0	0
CHA	2010-02-26	2	5	3	VASCULAR	MYR	33.2	0	131	0	0	150	0	0	14	0	0	307	1	0	0	0	0	0	0	0	2	0	0
CHA	2010-02-26	2	5	5			16.9	0	13	0	0	70	0	0	20	0	0	51	13	0	0	0	0	0	0	0	0	0	0
HOM	2007-08-15	1	1	1	ALGAE	ALG	9.8	0	515	0	0	28	0	0	66	1	0	69	6	0	0	39	35	62	0	58	3	0	1
HOM	2007-08-15	1	1	2	ALGAE	ALG	6.2	1	253	0	0	13	0	0	48	1	0	104	2	0	0	21	3	46	0	27	0	0	0
HOM	2007-08-15	1	1	3	ALGAE	ALG	17	2	550	0	0	49	0	0	32	0	0	195	1	0	0	26	0	62	0	4	0	1	0
HOM	2007-08-15	1	1	4	ALGAE	ALG	11.8	1	250	1	0	4	0	0	41	0	0	1	12	0	0	19	0	56	0	0	0	0	0
HOM	2007-08-15	1	1	5	ALGAE	ALG	43.2	7	423	2	0	19	0	0	30	0	0	79	28	0	0	25	125	207	0	0	0	0	6
HOM	2007-08-15	1	2	1	ALGAE	ALG	8.2	0	43	15	0	43	0	0	9	0	0	30	0	0	0	0	1	31	0	0	69	0	0
HOM	2007-08-15	1	2	2	ALGAE	ALG	12.2	0	179	20	0	198	0	0	7	0	0	30	0	0	0	0	0	47	0	0	9	0	19
HOM	2007-08-15	1	2	3	ALGAE	ALG	15	0	141	7	0	72	0	0	11	0	0	14	0	1	0	3	0	542	0	0	0	0	0
HOM	2007-08-15	1	2	4	ALGAE	ALG	31.8	3	353	2	0	97	0	7	20	1	0	50	0	0	0	13	9	246	0	7	3	0	0
HOM	2007-08-15	1	2	5	ALGAE	ALG	2	0	56	0	0	2	0	0	5	0	0	12	0	0	1	2	0	94	0	2	2	0	0
HOM	2007-08-15	2	4	5	ALGAE	ALG	0.6	1	89	3	0	0	0	2	26	1	0	6	1	0	0	7	1	296	0	0	0	0	0
HOM	2008-02-19	1	2	1	ALGAE	ALG	8.8	48	1552	48	0	400	0	0	576	0	0	224	368	16	0	1472	352	2608	0	0	16	0	0
HOM	2008-02-19	1	2	3	ALGAE	ALG	8.7	1	312	26	0	2	0	14	38	1	0	19	9	0	0	79	6	741	0	4	2	0	0
HOM	2008-02-19	1	2	4	ALGAE	ALG	4.2	4	167	8	0	1	0	0	24	1	0	6	4	0	0	4	1	214	0	2	6	1	0
HOM	2008-02-19	1	2	5	ALGAE	ALG	14.2	96	832	64	0	640	0	0	1360	0	0	256	800	16	0	528	16	7440	0	16	0	80	0
HOM	2008-02-19	2	4	1	ALGAE	ALG	11.6	368	72	144	0	880	0	0	2304	8	0	312	16	0	0	1008	64	2152	0	0	0	0	0
HOM	2008-02-19	2	4	5	ALGAE	ALG	21.84	0	448	0	0	4272	0	0	1200	0	0	800	0	0	0	96	0	1200	0	0	0	0	0
HOM	2008-02-19	2	4.5	2	ALGAE	ALG	21.05	416	728	40	0	336	0	0	1000	0	0	160	0	0	0	16	0	144	0	0	0	0	0
HOM	2008-02-19	2	4.5	5	ALGAE	ALG	22.5	32	156	17	0	171	0	0	177	0	1	56	30	0	0	0	4	15	0	2	2	3	0
HOM	2008-02-19	2	5	1	ALGAE	ALG	14.9	0	368	8	0	88	0	0	352	0	0	32	16	1	0	0	0	32	0	0	1	0	0
HOM	2008-02-19	2	5	5	ALGAE	ALG	13.75	168	512	16	16	192	0	0	352	0	8	120	56	0	0	752	0	400	0	0	0	0	0
HOM	2008-02-19	3	8	1	ALGAE	ALG	8.2	124	784	30	0	40	0	66	400	0	8	6	32	0	0	174	0	202	0	28	84	2	0
HOM	2008-02-19	3	8	5	ALGAE	ALG	9.75	68	204	22	0	34	0	4	134	0	14	0	174	0	0	490	0	0	0	6	126	0	0
HOM	2008-02-19	3	8.5	3	ALGAE	ALG	2.8	10	273	6	0	31	0	153	142	0	0	2	13	0	2	10	2	19	0	3	3	1	0
HOM	2008-02-19	3	8.5	4	ALGAE	ALG	12.5	240	2096	96	0	352	0	0	1856	0	0	16	256	0	0	304	48	480	0	0	160	0	0
HOM	2008-08-19	1	1	3	ALGAE	ALG	7.3	0	34	0	0	0	0	0	42	0	0	12	0	0	0	0	0	222	0	0	0	0	0
HOM	2008-08-19	1	1	4	ALGAE	ALG	7.2	0	10	0	0	0	0	0	72	0	0	1	0	0	0	0	0	187	0	2	0	0	0
HOM	2008-08-19	1	2	4	ALGAE	ALG	13.5	0	0	0	0	0	0	0	23	0	0	15	0	0	0	0	0	50	7	0	0	0	0
HOM	2009-02-16	2	4	3	ALGAE	ALG	293.9	0	3050	21	0	635	0	0	2107	1	10	301	403	6	0	0	0	46	3	0	0	0	0
HOM	2009-02-16	2	4	5	ALGAE	ALG	10.6	0	3	0	0	173	0	0	157	0	0	8	0	0	0	0	0	9	1	0	0	0	0
HOM	2009-02-16	2	4.5	1	ALGAE	ALG	44	0	14	0	0	69	0	0	195	0	0	0	1	0	0	0	0	18	0	0	0	0	0
HOM	2009-02-16	2	4.5	2	ALGAE	ALG	17.7	0	103	0	0	0	0	0	55	0	0	55	1	0	1	0	0	0	0	0	0	0	0
HOM	2009-02-16	2	4.5	4	ALGAE	ALG	85.7	0	229	0	0	296	0	0	277	0	0	254	1	0	0	0	61	0	0	0	0	0	0
HOM	2009-02-16	2	5	1	ALGAE	ALG	175.2	0	488	111	0	280	55	0	660	0	0	84	40	10	1	0	0	1	0	0	0	0	0
HOM	2009-02-16	2	5	4	ALGAE	ALG	27	0	77	0	0	340	0	0	159	0	0	15	21	10	0	0	0	0	0	0	0	0	0
HOM	2009-02-16	2	5	5	ALGAE	ALG	41.4	0	144	0	0	0	0	0	257	0	0	24	8	2	0	0	0	3	0	0	6	0	0
HOM	2009-02-16	3	8	1	ALGAE	ALG	78.1	0	1671	9	0	47	0	0	99	0	0	56	39	0	0	0	0	0	0	0	29	0	0
HOM	2009-02-16	3	8.5	1	ALGAE	ALG	38.37	0	532	11	0	0	0	0	165	0	0	20	39	2	0	0	0	0	0	0	1	0	0
HOM	2009-02-16	3	8.5	3	ALGAE	ALG	22	0	486	13	0	267	0	0	21	0	0	2	15	0	0	0	0	60	9	0	16	0	0
HOM	2009-08-17	1	1	2	ALGAE	ALG	15.5	0	8	3	0	0	0	0	94	0	0	60	0	0	0	0	0	0	0	0	0	0	0
HOM	2009-08-17	1	1	3	ALGAE	ALG	22.73	0	17	22	0	0	0	0	68	0	0	21	0	0	10	0	0	85	0	0	0	0	0
HOM	2009-08-17	1	1	4	ALGAE	ALG	19.5	0	4	0	0	0	0	0	230	0	0	52	0	0	0	0	0	0	3	0	10	0	0
HOM	2009-08-17	1	1	5	ALGAE	ALG	50.3	0	19	7	0	0	0	0	39	0	0	45	0	0	0	0	0	0	0	0	0	0	0
HOM	2009-08-17	1	2	3	ALGAE	ALG	4.2	0	23	2	0	0	0	0	44	0	0	8	0	0	0	0	0	42	0	8	0	0	0
HOM	2009-08-17	1	2	5	ALGAE	ALG	146.2	0	95	0	0	0	0	0	635	0	0	89	0	24	0	0	0	0	0	0	0	0	0
HOM	2009-08-17	2	4	1	VASCULAR	MYR	8.2	0	104	109	0	0	0	0	89	0	0	52	3	22	0	0	0	39	10	0	0	0	0
HOM	2009-08-17	2	4	2	MIX	MYR_ALG	12.1	0	291	507	0	0	0	0	130	0	0	27	5	20	0	0	0	45	0	18	1	0	0
HOM	2009-08-17	2	4	5	ALGAE	ALG	86	0	526	107	0	0	0	0	2478	0	0	91	31	167	0	0	0	253	2	15	0	0	0
