# Supplementary material for: Plant-mediated community structure of spring-fed, coastal rivers
Source: PLoS One. 2019 Dec 30;14(12):e0219236. doi: 10.1371/journal.pone.0219236 (PMC6936880; doi:10.1371/journal.pone.0219236)
Supplement: S9 Zip File — (ZIP) [file pone.0219236.s009.zip]

Archive with 1 entries (1 files):
- CoastalRiverSeineData.xlsx
