# Supplementary material for: Plant-mediated community structure of spring-fed, coastal rivers
Source: PLoS One. 2019 Dec 30;14(12):e0219236. doi: 10.1371/journal.pone.0219236 (PMC6936880; doi:10.1371/journal.pone.0219236)
Supplement: S9 Zip File — (ZIP) [file pone.0219236.s009.zip › CoastalRiverSeineData.xlsx]

## Sheet: 2007-2009 Seine Depletions
RIVER	EVENT	DATE	REACH	TRANSECT	STATION	AREA	PASS	BLCRB	TIMO	FUND	GOBY	PIN	LEP	LUCA	INSI	NOTR	STRON	GUPI	HOG	GRSN	LACH	LMB	MUCB	SHRIMP	BLKI	RAKI	BLUE	RESU	SPSU	GUKI	SEKI
CHA	1	2007-08-14	1	1.5	1	375	1	0	25	0	0	75	0	2076	120	352	111	7	0	0	0	2	0	0	83	1993	0	0	0	0	0
CHA	1	2007-08-14	1	1.5	1	375	2	0	66	0	0	55	0	1780	7	168	20	3	3	0	0	0	0	0	46	1734	0	0	0	0	0
CHA	1	2007-08-14	1	1.5	1	375	3	0	84	0	12	30	0	1888	6	81	6	3	0	0	0	0	0	6	29	1859	0	0	0	0	0
CHA	1	2007-08-14	1	1.5	1	375	4	0	0	0	0	19	0	0	0	0	1	0	0	0	0	1	0	0	0	0	0	0	0	0	0
CHA	1	2007-08-14	1	1.5	1	375	5	0	50	0	28	10	0	1132	0	72	0	0	3	0	0	0	0	0	54	1078	0	0	0	0	0
CHA	1	2007-08-14	1	2	5	600	1	0	115	0	2	95	15	4617	34	261	16	17	0	0	1	12	0	167	474	4143	0	0	4	0	0
CHA	1	2007-08-14	1	2	5	600	2	0	205	0	7	219	15	7884	0	401	6	31	0	0	9	11	0	605	228	7656	0	0	0	0	0
CHA	1	2007-08-14	1	2	5	600	3	0	148	0	5	99	27	3212	0	457	1	16	0	0	0	11	0	165	132	3080	0	1	26	0	0
CHA	1	2007-08-14	1	2	5	600	4	0	27	1	46	74	16	3441	0	195	2	13	9	0	5	8	0	293	107	3334	0	0	16	0	1
CHA	1	2007-08-14	1	2	5	600	5	0	40	0	15	61	10	2463	0	70	0	25	1	0	2	3	0	187	131	2332	0	0	0	0	0
CHA	1	2007-08-15	1	1	3	200	1	0	0	0	0	25	5	9186	164	0	0	5	0	0	0	0	0	0	23	9163	0	0	5	0	0
CHA	1	2007-08-15	1	1	3	200	2	0	0	0	0	24	0	2065	8	0	0	0	0	0	0	0	0	2	38	2027	0	0	0	0	0
CHA	1	2007-08-15	1	1	3	200	3	0	2	0	0	24	9	1837	0	0	0	0	0	0	0	0	0	6	31	1806	0	0	0	0	0
CHA	1	2007-08-15	1	1	3	200	4	0	0	0	0	11	1	462	2	4	0	0	1	0	0	1	0	8	11	451	0	0	1	0	0
CHA	1	2007-08-15	2	4	5	200	1	3	83	0	109	14	73	5903	624	334	0	0	6	0	0	2	0	437	25	5878	0	0	3	0	0
CHA	1	2007-08-15	2	4	5	200	2	13	68	0	111	14	43	1054	6	43	0	0	0	0	0	0	12	416	0	1054	0	0	6	0	0
CHA	1	2007-08-15	2	4	5	200	3	3	3	0	0	4	3	285	0	23	0	0	0	0	0	1	13	197	13	272	0	0	0	0	0
CHA	1	2007-08-15	2	4	5	200	4	5	6	0	32	0	1	794	19	6	0	0	0	0	0	1	6	519	0	794	0	0	1	0	0
CHA	1	2007-08-15	2	4.5	1	200	1	0	700	0	39	39	9	888	631	286	0	9	0	0	0	0	9	39	0	888	0	0	0	0	0
CHA	1	2007-08-15	2	4.5	1	200	2	0	316	0	38	0	0	306	38	57	0	0	0	0	0	0	48	38	9	297	0	0	0	0	0
CHA	1	2007-08-15	2	4.5	1	200	3	0	22	0	5	5	0	33	33	16	0	16	5	0	0	0	5	5	0	33	0	0	0	0	0
CHA	1	2007-08-15	2	5	3	200	1	0	653	0	8	53	114	5912	0	0	0	0	0	0	0	0	0	515	8	5904	0	0	0	0	0
CHA	1	2007-08-15	2	5	3	200	2	5	48	0	34	10	5	581	2	0	0	0	0	0	1	0	0	32	0	581	0	0	5	0	0
CHA	1	2007-08-15	2	5	3	200	3	6	13	0	18	8	3	241	0	0	0	0	2	0	0	0	0	154	0	241	0	0	0	0	0
CHA	1	2007-08-15	2	5	3	200	4	4	20	0	19	3	2	398	0	0	0	0	0	0	0	0	2	356	0	398	0	0	0	0	0
CHA	1	2007-08-16	3	8	3	300	1	8	337	0	8	0	0	6	0	0	0	0	30	0	0	0	20	16	0	6	0	0	0	0	0
CHA	1	2007-08-16	3	8	3	300	2	3	175	0	2	0	0	2	0	0	0	0	3	0	0	0	2	1	0	2	0	0	0	0	0
CHA	1	2007-08-16	3	8	3	300	3	0	64	0	7	0	0	3	0	0	0	0	6	0	0	0	0	2	0	3	0	0	0	0	0
CHA	1	2007-08-16	3	8	3	300	4	2	5	0	1	0	0	4	0	0	0	0	4	0	0	0	2	0	0	4	0	0	0	0	0
CHA	1	2007-08-16	3	8.5	1	200	1	2	673	0	159	0	0	182	1628	0	7	0	36	0	0	0	21	429	0	182	0	0	0	0	0
CHA	1	2007-08-16	3	8.5	1	200	2	7	175	0	45	0	0	22	99	0	0	0	7	0	0	0	30	1357	0	22	0	0	0	0	0
CHA	1	2007-08-16	3	8.5	1	200	3	6	25	0	25	0	8	0	8	0	1	0	0	0	0	0	42	849	0	0	0	0	8	0	0
HOM	1	2007-08-20	1	1	3	150	1	0	31	0	38	0	0	2284	15	0	0	0	0	0	0	0	0	0	0	2284	0	0	0		0
HOM	1	2007-08-20	1	1	3	150	2	0	17	0	30	0	0	431	0	0	0	0	0	0	0	0	0	0	11	420	0	0	0		0
HOM	1	2007-08-20	1	1	3	150	3	0	1	0	13	0	0	329	8	0	0	0	0	0	0	0	0	0	5	324	0	0	0		0
HOM	1	2007-08-20	1	1	3	150	4	1	0	0	7	0	0	158	153	0	0	0	0	0	0	0	0	0	1	157	0	0	0		0
HOM	1	2007-08-20	1	1.5	1	150	1	0	254	0	18	0	7	664	6	0	0	0	0	0	0	3	6	24	117	547	7	0	0		0
HOM	1	2007-08-20	1	1.5	1	150	2	0	26	8	60	0	0	436	0	0	0	8	0	0	0	0	8	17	157	279	0	0	0		8
HOM	1	2007-08-20	1	1.5	1	150	3	0	9	0	28	0	0	108	0	0	0	0	0	0	0	1	3	35	41	67	0	0	0		0
HOM	1	2007-08-20	1	2	5	200	1	4	43	8	27	0	33	102	141	0	3	4	0	0	0	3	32	166	5	97	22	5	6		8
HOM	1	2007-08-20	1	2	5	200	2	1	77	5	35	0	11	97	18	0	0	7	0	0	0	2	3	44	5	92	3	1	7		5
HOM	1	2007-08-20	1	2	5	200	3	6	16	0	77	0	7	77	0	0	0	4	0	0	0	0	73	136	3	74	1	2	4		0
HOM	1	2007-08-20	1	2	5	200	4	0	3	0	39	0	2	78	0	0	0	11	0	0	0	1	31	223	4	74	1	1	0		0
CHA	1	2007-08-20	3	9	5	200	1	6	453	0	109	42	0	122	266	0	2	0	0	2	0	0	0	115	0	122	0	0	0	0	0
CHA	1	2007-08-20	3	9	5	200	2	1	46	0	34	14	0	90	54	0	0	0	0	1	0	0	6	24	0	90	0	0	0	0	0
CHA	1	2007-08-20	3	9	5	200	3	0	30	0	40	9	0	8	19	0	0	0	0	2	0	0	17	22	0	8	0	0	0	0	0
CHA	1	2007-08-20	3	9	5	200	4	1	8	0	24	1	0	9	3	0	0	1	0	1	0	0	4	35	0	9	0	0	0	0	0
HOM	1	2007-08-21	2	4	5	200	1	0	324	0	10	0	8	51	13	0	0	0	0	0	0	8	80	8	0	51	0	8	0		0
HOM	1	2007-08-21	2	4	5	200	2	0	26	0	0	0	0	41	5	0	0	0	0	0	0	0	23	0	0	41	0	0	0		0
HOM	1	2007-08-21	2	4	5	200	3	0	0	0	18	0	8	53	0	0	0	0	0	0	0	0	18	0	0	53	8	0	0		0
HOM	1	2007-08-21	2	4.5	2	200	1	1	8	0	6	0	0	1	0	0	0	0	0	0	0	0	1	0	0	1	0	0	0		0
HOM	1	2007-08-21	2	4.5	2	200	2	0	0	0	1	0	0	0	0	0	0	0	0	0	0	0	0	0	0	0	0	0	0		0
HOM	1	2007-08-21	2	4.5	2	200	3	0	1	0	1	0	0	0	0	0	0	0	0	0	0	0	0	0	0	0	0	0	0		0
HOM	1	2007-08-21	2	4.5	2	200	4	1	0	0	0	0	0	1	0	0	0	0	0	0	0	0	0	0	0	1	0	0	0		0
HOM	1	2007-08-21	2	5	1	200	1	4	215	0	0	7	0	59	95	0	0	0	0	1	0	0	1	0	0	59	0	0	0		0
HOM	1	2007-08-21	2	5	1	200	2	0	32	0	0	0	0	12	35	0	0	0	0	0	0	0	0	0	0	12	0	0	0		0
HOM	1	2007-08-21	2	5	1	200	3	0	18	0	1	1	0	5	19	0	0	0	0	0	0	0	1	0	0	5	0	0	0		0
HOM	1	2007-08-21	2	5	1	200	4	0	18	0	0	1	0	14	4	0	0	0	0	0	0	0	0	0	0	14	0	0	0		0
HOM	1	2007-08-22	3	8	5	200	1	3	91	0	0	37	0	0	0	0	0	0	0	0	0	0	0	0	0	0	0	0	0		0
HOM	1	2007-08-22	3	8	5	200	2	1	49	0	3	7	0	0	5	0	1	0	0	0	0	0	0	1	0	0	0	0	0		0
HOM	1	2007-08-22	3	8	5	200	3	0	21	0	2	10	0	0	1	0	0	0	0	1	0	0	0	0	0	0	0	0	0		0
HOM	1	2007-08-22	3	8	5	200	4	1	4	0	1	4	0	0	0	0	0	0	0	1	0	0	0	1	0	0	0	0	0		0
HOM	1	2007-08-22	3	8.5	3	200	1	3	172	0	10	5	0	0	0	0	0	0	0	0	0	0	0	0	0	0	0	0	0		0
HOM	1	2007-08-22	3	8.5	3	200	2	2	53	0	10	4	0	0	0	0	0	0	0	0	0	0	0	0	0	0	0	0	0		0
HOM	1	2007-08-22	3	8.5	3	200	3	6	28	0	12	1	0	0	0	0	0	0	0	0	0	0	0	0	0	0	0	0	0		0
HOM	1	2007-08-22	3	9	1	200	1	4	43	0	2	38	0	0	9	0	4	0	3	0	0	0	0	3	0	0	0	0	0		0
HOM	1	2007-08-22	3	9	1	200	2	2	16	0	5	6	0	0	1	0	0	0	1	0	0	0	0	1	0	0	0	0	0		0
HOM	1	2007-08-22	3	9	1	200	3	8	3	0	3	2	0	0	1	0	0	0	0	0	0	0	0	0	0	0	0	0	0		0
CHA	2	2008-02-05	1	1	3	200	1	0	9	0	0	1	0	0	0	0	0	0	0	32	0	1	0	0	0	0	0	0	0	0	0
CHA	2	2008-02-05	1	1	3	200	2	0	5	0	0	1	0	0	0	0	0	0	0	61	0	0	0	0	0	0	0	0	0	0	0
CHA	2	2008-02-05	1	1	3	200	3	0	5	0	0	0	0	0	0	0	0	0	0	18	0	0	0	0	0	0	0	0	0	0	0
CHA	2	2008-02-05	1	1	3	200	4	0	4	0	0	0	0	0	0	0	0	0	0	30	0	0	0	0	0	0	0	0	0	0	0
CHA	2	2008-02-05	1	1	3	200	5	0	1	0	0	0	0	0	0	0	0	0	0	5	0	0	0	0	0	0	0	0	0	0	0
CHA	2	2008-02-05	1	1	3	200	6	0	0	0	0	0	0	0	0	0	0	0	0	11	0	0	0	0	0	0	0	0	0	0	0
CHA	2	2008-02-05	1	1	3	200	7	0	1	0	0	2	0	0	0	0	0	0	0	5	0	0	0	0	0	0	0	0	0	0	0
CHA	2	2008-02-05	1	1.5	1	200	1	0	2	0	0	0	0	10	0	0	1	0	0	0	0	0	0	0	3	7	0	0	0	0	0
CHA	2	2008-02-05	1	1.5	1	200	2	0	2	0	0	0	1	27	0	0	0	0	0	0	0	0	0	0	7	20	0	0	1	0	0
CHA	2	2008-02-05	1	1.5	1	200	3	0	1	0	0	0	0	29	0	0	0	0	0	0	0	0	0	2	1	28	0	0	0	0	0
CHA	2	2008-02-05	1	1.5	1	200	4	0	0	0	0	0	0	29	0	0	0	0	1	0	0	0	0	0	5	24	0	0	0	0	0
CHA	2	2008-02-05	1	1.5	1	200	5	0	0	0	0	0	1	97	0	1	0	0	0	0	0	0	0	1	4	93	0	0	1	0	0
CHA	2	2008-02-05	1	2	5	200	1	0	0	0	0	0	6	20	0	0	0	0	0	0	0	2	0	0	2	18	0	0	6	0	0
CHA	2	2008-02-05	1	2	5	200	2	2	0	0	0	0	0	10	0	0	0	0	0	0	0	0	0	0	1	9	0	0	0	0	0
CHA	2	2008-02-05	1	2	5	200	3	0	0	0	0	0	0	2	0	0	0	0	0	0	0	0	0	0	0	2	0	0	0	0	0
CHA	2	2008-02-06	2	4.5	1	200	1	0	204	0	0	1	1	50	0	56	8	0	0	0	0	0	0	5	10	40	0	0	1	0	0
CHA	2	2008-02-06	2	4.5	1	200	2	1	56	0	1	4	1	200	0	7	4	0	0	0	0	2	2	63	4	196	0	0	1	0	0
CHA	2	2008-02-06	2	4.5	1	200	3	1	22	0	0	0	0	153	0	4	0	0	1	1	0	2	0	81	0	153	0	0	0	0	0
CHA	2	2008-02-06	2	4.5	1	200	4	0	3	0	0	0	0	56	0	6	0	0	0	0	0	1	0	16	1	55	0	0	0	0	0
CHA	2	2008-02-06	2	5	3	200	1	0	0	0	0	11	1	11	0	0	0	0	0	6	0	0	0	0	0	11	0	0	1	0	0
CHA	2	2008-02-06	2	5	3	200	2	0	1	0	0	3	0	6	0	0	0	0	0	4	0	0	0	3	0	6	0	0	0	0	0
CHA	2	2008-02-06	2	5	3	200	3	0	2	0	0	7	1	18	0	0	0	1	0	5	0	0	0	2	0	18	0	0	1	0	0
CHA	2	2008-02-06	2	5	3	200	4	0	4	0	0	1	0	3	0	0	0	1	0	5	0	0	1	0	0	3	0	0	0	0	0
CHA	2	2008-02-06	2	5	3	200	5	0	1	0	0	2	1	4	0	0	0	0	0	3	0	0	0	0	0	4	0	0	1	0	0
CHA	2	2008-02-06	2	5	5	200	1	0	2	0	0	0	2	173	0	0	0	4	0	0	0	0	2	2	2	171	0	0	2	0	0
CHA	2	2008-02-06	2	5	5	200	2	0	0	0	0	0	0	162	0	0	0	2	0	0	0	0	0	1	0	162	0	0	0	0	0
CHA	2	2008-02-06	2	5	5	200	3	0	0	0	0	0	1	192	0	0	0	0	0	0	0	0	1	1	0	192	0	0	1	0	0
CHA	2	2008-02-06	2	5	5	200	4	0	0	0	0	0	2	25	0	1	1	0	0	0	0	0	0	0	1	24	0	0	2	0	0
CHA	2	2008-02-06	2	5	5	200	5	0	0	0	0	0	0	17	0	0	0	0	2	0	0	1	0	0	1	16	0	0	0	0	0
CHA	2	2008-02-07	3	8	4	200	1	11	14	0	1	68	0	12	0	0	3	0	1	0	0	0	6	16	0	12	0	0	0	0	0
CHA	2	2008-02-07	3	8	4	200	2	5	1	0	29	18	0	37	0	0	0	0	1	0	0	0	17	33	0	37	0	0	0	0	0
CHA	2	2008-02-07	3	8	4	200	3	1	2	0	9	14	0	10	0	0	0	0	1	0	0	0	17	30	0	10	0	0	0	0	0
CHA	2	2008-02-07	3	8	4	200	4	1	0	0	6	7	0	12	0	0	0	0	1	0	0	0	10	41	0	12	0	0	0	0	0
CHA	2	2008-02-07	3	8.5	1	200	1	33	95	4	8	8	0	29	24	0	2	0	1	0	0	0	30	82	0	29	0	0	0	0	4
CHA	2	2008-02-07	3	8.5	1	200	2	11	33	6	1	5	0	46	2	0	0	0	0	0	0	0	31	14	0	46	0	0	0	0	6
CHA	2	2008-02-07	3	8.5	1	200	3	5	13	0	1	2	0	29	0	0	1	0	0	0	0	0	7	9	0	29	0	0	0	0	0
CHA	2	2008-02-07	3	9	5	200	1	20	394	0	0	13	0	36	12	0	26	0	0	0	0	0	21	32	2	34	0	0	0	0	0
CHA	2	2008-02-07	3	9	5	200	2	3	300	0	4	5	0	6	1	0	18	0	3	1	0	1	0	1	0	6	0	0	0	0	0
CHA	2	2008-02-07	3	9	5	200	3	11	55	1	7	2	0	11	1	0	8	0	1	0	0	0	15	2	0	11	0	0	0	0	1
HOM	2	2008-02-12	3	8	5	200	1	0	12	0	22	11	0	72	0	0	0	0	0	0	0	0	5	182	0	72	0	0	0	0	0
HOM	2	2008-02-12	3	8	5	200	2	2	2	0	77	4	0	54	0	0	0	0	0	0	0	0	10	164	0	54	0	0	0	0	0
HOM	2	2008-02-12	3	8	5	200	3	10	1	0	30	0	0	20	0	0	0	0	0	1	0	0	0	0	0	20	0	0	0	0	0
HOM	2	2008-02-12	3	8.5	3	200	1	0	177	0	0	2	0	0	0	0	1	0	0	0	0	0	1	0	0	0	0	0	0	0	0
HOM	2	2008-02-12	3	8.5	3	200	2	0	40	0	2	1	0	0	0	0	0	0	0	0	0	0	0	6	0	0	0	0	0	0	0
HOM	2	2008-02-12	3	8.5	3	200	3	1	14	0	1	0	0	0	0	0	0	0	0	0	0	0	0	0	0	0	0	0	0	0	0
HOM	2	2008-02-12	3	9	1	200	1	8	33	2	8	6	0	41	0	0	2	0	0	0	0	1	27	305	0	41	0	0	0	0	2
HOM	2	2008-02-12	3	9	1	200	2	26	3	0	30	3	0	57	0	0	4	0	0	0	0	0	58	115	0	57	0	0	0	0	0
HOM	2	2008-02-12	3	9	1	200	3	11	3	1	14	4	0	13	0	0	1	0	0	0	0	0	26	99	0	13	0	0	0	0	1
HOM	2	2008-02-13	1	2	5	200	1	0	0	0	20	0	0	1053	0	0	9	1	0	8	0	1	8	55	9	1044	0	0	0	0	0
HOM	2	2008-02-13	1	2	5	200	2	0	0	0	13	0	0	657	0	0	2	2	0	2	0	0	5	16	12	645	0	0	0	0	0
HOM	2	2008-02-13	1	2	5	200	3	0	0	0	28	0	0	487	0	0	0	1	0	2	0	0	3	7	4	483	0	0	0	0	0
HOM	2	2008-02-13	2	4	5	200	1	1	41	0	5	0	0	28	0	0	0	0	0	4	0	0	13	0	2	26	0	0	0	0	0
HOM	2	2008-02-13	2	4	5	200	2	0	28	0	3	0	0	8	0	0	0	0	0	10	0	0	0	0	0	8	0	0	0	0	0
HOM	2	2008-02-13	2	4	5	200	3	0	24	0	1	0	0	1	0	0	0	0	0	18	0	0	7	0	0	1	0	0	0	0	0
HOM	2	2008-02-13	2	4	5	200	4	0	3	0	5	0	0	6	0	0	0	0	0	3	0	0	37	0	0	6	0	0	0	0	0
HOM	2	2008-02-13	2	4	5	200	5	0	0	0	4	0	0	1	0	0	0	0	0	4	0	0	1	0	0	1	0	0	0	0	0
HOM	2	2008-02-13	2	5	1	200	1	0	220	0	6	0	0	357	0	0	0	2	0	0	0	0	10	0	0	357	0	0	0	0	0
HOM	2	2008-02-13	2	5	1	200	2	0	41	0	4	0	0	188	0	0	0	3	0	3	0	0	1	3	1	187	0	0	0	0	0
HOM	2	2008-02-13	2	5	1	200	3	0	16	0	3	1	0	64	0	0	0	1	0	2	0	0	1	0	0	64	0	0	0	0	0
HOM	2	2008-02-14	1	1.5	1	200	1	0	370	2	19	0	1	402	0	0	0	0	0	1	0	1	9	161	60	342	0	0	1	0	2
HOM	2	2008-02-14	1	1.5	1	200	2	0	36	2	18	0	1	483	0	0	0	0	0	3	0	0	36	55	155	328	0	0	1	0	2
HOM	2	2008-02-14	1	1.5	1	200	3	2	8	0	15	0	0	70	0	0	0	0	0	1	0	0	0	23	0	70	0	0	0	0	0
HOM	2	2008-02-14	1	2	4	200	1	0	0	0	0	0	0	0	0	0	4	0	0	0	0	0	0	0	0	0	0	0	0	0	0
HOM	2	2008-02-14	1	2	4	200	2	0	0	0	0	0	0	0	0	0	1	0	0	0	0	0	0	0	0	0	0	0	0	0	0
HOM	2	2008-02-14	1	2	4	200	3	0	0	0	0	0	0	1	0	0	0	0	0	0	0	0	0	1	0	1	0	0	0	0	0
HOM	2	2008-02-14	2	4.5	2	200	1	0	62	0	22	0	0	343	27	0	0	1	0	0	0	0	2	2	0	343	0	0	0	0	0
HOM	2	2008-02-14	2	4.5	2	200	2	3	12	0	12	0	0	334	2	0	0	0	1	0	0	0	4	4	0	334	0	0	0	0	0
HOM	2	2008-02-14	2	4.5	2	200	3	1	3	0	46	1	0	443	0	0	0	6	0	3	0	0	9	2	0	443	0	0	0	0	0
CHA	3	2008-08-04	3	8	3	200	1	1	464	0	207	0	0	78	0	0	0	34	155	0	0	0	0	0	0	78	0	0	0	0	0
CHA	3	2008-08-04	3	8	3	200	2	1	197	0	91	0	0	30	0	0	0	8	98	0	0	0	0	0	0	30	0	0	0	0	0
CHA	3	2008-08-04	3	8	3	200	3	2	83	0	34	0	0	11	0	0	0	0	83	0	0	0	0	0	0	11	0	0	0	0	0
CHA	3	2008-08-04	3	8.5	1	200	1	10	934	0	300	44	33	1022	11569	11	0	78	111	0	0	0	0	0	0	1022	0	0	33	0	0
CHA	3	2008-08-04	3	8.5	1	200	2	2	24	0	56	0	0	143	310	8	0	0	0	0	0	0	0	0	0	143	0	0	0	0	0
CHA	3	2008-08-04	3	8.5	1	200	3	3	0	0	77	0	9	112	146	0	0	0	9	0	0	1	0	0	0	112	0	0	9	0	0
CHA	3	2008-08-04	3	9	5	200	1	0	773	0	174	39	0	97	2967	0	0	19	10	0	0	0	0	0	0	97	0	0	0	0	0
CHA	3	2008-08-04	3	9	5	200	2	0	18	0	146	18	0	37	64	0	0	0	9	0	0	0	0	0	0	37	0	0	0	0	0
CHA	3	2008-08-04	3	9	5	200	3	0	12	1	44	0	3	63	16	0	0	1	3	0	0	0	0	0	0	63	0	0	3	0	1
CHA	3	2008-08-05	1	1	3	200	1	0	0	9	0	3	487	6162	479	0	15	15	0	0	0	1	0	0	857	5305	0	0	487	8	1
CHA	3	2008-08-05	1	1	3	200	2	0	0	0	0	8	307	2460	40	0	0	0	0	0	1	0	0	0	213	2247	0	0	307	0	0
CHA	3	2008-08-05	1	1	3	200	3	0	0	0	0	0	196	2478	8	0	0	8	0	0	0	0	0	0	118	2360	0	0	196	0	0
CHA	3	2008-08-05	2	4.5	1	200	1	0	604	27	9	18	36	5436	694	225	0	9	9	0	0	0	0	0	0	5436	0	0	36	0	27
CHA	3	2008-08-05	2	4.5	1	200	2	0	93	0	9	9	37	1539	233	19	0	19	19	0	0	0	0	0	0	1539	0	0	37	0	0
CHA	3	2008-08-05	2	4.5	1	200	3	0	9	0	0	0	1	200	0	9	0	9	0	0	0	0	0	0	0	200	0	0	1	0	0
CHA	3	2008-08-05	2	5	3	200	1	0	92	15	0	35	286	4034	166	0	1	13	0	0	4	8	0	0	38	3996	0	2	284	0	15
CHA	3	2008-08-05	2	5	3	200	2	0	104	8	48	31	91	3583	80	0	0	32	16	0	0	3	0	0	40	3543	0	0	91	0	8
CHA	3	2008-08-05	2	5	3	200	3	0	29	0	73	4	85	2531	7	0	0	29	7	0	1	0	0	0	7	2524	0	1	84	0	0
CHA	3	2008-08-05	2	5	5	200	1	0	132	12	20	2	9	1948	191	1	1	5	1	0	1	0	0	0	0	1948	0	0	9	7	5
CHA	3	2008-08-05	2	5	5	200	2	0	44	3	39	0	1	725	59	1	1	3	1	0	1	1	0	0	0	725	0	0	1	3	0
CHA	3	2008-08-05	2	5	5	200	3	0	21	2	16	1	0	246	1	0	0	2	1	0	0	0	0	0	0	246	0	0	0	2	0
CHA	3	2008-08-06	1	1.5	1	200	1	0	136	0	0	56	9	820	6	594	3	7	0	0	0	9	0	0	181	639	0	0	9	0	0
CHA	3	2008-08-06	1	1.5	1	200	2	0	33	0	3	25	7	539	1	55	5	4	1	0	0	3	0	0	65	474	0	0	7	0	0
CHA	3	2008-08-06	1	1.5	1	200	3	0	44	0	3	34	5	879	0	26	0	0	0	0	0	0	0	0	31	848	0	0	5	0	0
CHA	3	2008-08-06	1	2	5	200	1	0	230	0	3	31	184	817	2	347	5	38	0	0	8	5	0	0	439	378	0	0	184	0	0
CHA	3	2008-08-06	1	2	5	200	2	0	74	0	7	40	50	379	1	95	1	54	0	0	2	1	0	0	31	348	0	0	50	0	0
CHA	3	2008-08-06	1	2	5	200	3	0	37	0	0	24	0	143	0	28	0	24	0	0	3	0	0	0	28	115	0	0	0	0	0
HOM	3	2008-08-11	3	8	5	200	1	1	18	0	97	0	0	1	1159	0	0	1	0	0	0	0	0	0	0	1	0	0	0	0	0
HOM	3	2008-08-11	3	8	5	200	2	1	31	0	102	2	0	0	104	0	0	0	0	0	0	0	0	0	0	0	0	0	0	0	0
HOM	3	2008-08-11	3	8	5	200	3	0	3	0	64	0	0	0	84	0	0	0	0	1	0	0	0	0	0	0	0	0	0	0	0
HOM	3	2008-08-11	3	8.5	3	200	1	0	146	0	225	6	0	3	4	0	1	0	0	0	0	0	0	0	0	3	0	0	0	0	0
HOM	3	2008-08-11	3	8.5	3	200	2	1	49	0	186	2	0	9	1	0	0	0	0	0	0	0	0	0	0	9	0	0	0	0	0
HOM	3	2008-08-11	3	8.5	3	200	3	1	24	0	262	0	0	7	1	0	0	0	0	0	0	0	0	0	0	7	0	0	0	0	0
HOM	3	2008-08-11	3	9	1	200	1	1	269	0	134	56	0	0	4484	0	1	0	0	0	0	0	0	0	0	0	0	0	0	0	0
HOM	3	2008-08-11	3	9	1	200	2	0	104	0	190	9	0	28	436	0	9	0	0	0	0	0	0	0	0	28	0	0	0	0	0
HOM	3	2008-08-11	3	9	1	200	3	3	19	0	93	0	0	9	382	0	0	0	0	0	0	0	0	0	0	9	0	0	0	0	0
HOM	3	2008-08-12	2	4	5	200	1	2	145	0	123	0	3	52	208	0	2	0	3	0	0	0	0	0	0	52	2	0	0	0	0
HOM	3	2008-08-12	2	4	5	200	2	0	3	0	61	0	1	16	7	0	1	0	0	0	0	0	0	0	0	16	1	0	0	0	0
HOM	3	2008-08-12	2	4	5	200	3	0	0	0	110	0	0	9	0	0	0	0	0	0	0	0	0	0	0	9	0	0	0	0	0
HOM	3	2008-08-12	2	4.5	3	200	1	1	27	0	115	0	0	1	0	0	0	1	0	0	0	0	0	0	0	1	0	0	0	0	0
HOM	3	2008-08-12	2	4.5	3	200	2	0	31	0	48	0	0	2	0	0	0	0	0	0	0	0	0	0	0	2	0	0	0	0	0
HOM	3	2008-08-12	2	4.5	3	200	3	1	8	0	24	0	0	1	1	0	0	1	0	0	0	0	0	0	0	1	0	0	0	0	0
HOM	3	2008-08-12	2	5	1	200	1	0	223	0	74	1	0	74	118	0	1	4	0	0	0	0	0	0	0	74	0	0	0	0	0
HOM	3	2008-08-12	2	5	1	200	2	0	33	0	47	0	0	23	55	0	0	0	0	0	0	0	0	0	0	23	0	0	0	0	0
HOM	3	2008-08-12	2	5	1	200	3	0	41	0	16	0	0	5	6	0	0	1	0	0	0	0	0	0	0	5	0	0	0	0	0
HOM	3	2008-08-13	1	1	4	200	1	1	44	0	90	2	0	1474	0	0	0	0	0	0	0	0	0	0	30	1444	0	0	0	0	0
HOM	3	2008-08-13	1	1	4	200	2	0	5	0	92	0	0	433	0	0	0	0	0	0	0	0	0	0	9	424	0	0	0	0	0
HOM	3	2008-08-13	1	1	4	200	3	0	3	0	53	0	0	177	0	0	0	0	0	0	0	0	0	0	12	165	0	0	0	0	0
HOM	3	2008-08-13	1	1.5	1	200	1	0	8	1	130	1	2	226	174	6	0	3	0	0	0	0	0	0	68	158	0	2	0	0	1
HOM	3	2008-08-13	1	1.5	1	200	2	0	0	0	36	0	0	127	263	0	0	1	0	0	0	0	0	0	20	107	0	0	0	0	0
HOM	3	2008-08-13	1	1.5	1	200	3	0	0	0	327	0	0	153	82	0	0	10	0	0	0	0	0	0	41	112	0	0	0	0	0
HOM	3	2008-08-13	1	2	5	200	1	1	96	0	170	0	0	162	90	0	0	9	18	0	0	0	0	0	9	153	0	0	0	0	0
HOM	3	2008-08-13	1	2	5	200	2	0	31	0	97	0	0	37	25	0	0	0	0	0	0	0	0	0	0	37	0	0	0	0	0
HOM	3	2008-08-13	1	2	5	200	3	0	10	0	162	0	0	0	10	0	0	0	0	0	0	0	0	0	0	0	0	0	0	0	0
CHA	4	2009-02-03	1	1	1	200	1	0	1	0	0	1	8	27	0	6	15	2	0	0	1	1	0	0	9	18	0	0	8	0	0
CHA	4	2009-02-03	1	1	1	200	2	2	4	0	1	0	10	52	0	5	9	2	0	1	0	0	0	0	14	38	0	0	10	0	0
CHA	4	2009-02-03	1	1	1	200	3	0	2	0	1	1	6	51	0	6	4	2	0	0	0	1	0	0	22	29	0	0	6	0	0
CHA	4	2009-02-03	1	2	5	200	1	1	0	0	0	0	0	11	0	0	5	1	0	0	0	0	0	0	0	11	0	0	0	0	0
CHA	4	2009-02-03	1	2	5	200	2	2	2	0	0	0	2	6	0	0	4	1	0	1	0	0	0	0	0	6	0	0	2	0	0
CHA	4	2009-02-03	1	2	5	200	3	1	0	0	0	1	1	10	0	0	0	0	0	0	0	0	0	0	2	8	0	0	1	0	0
CHA	4	2009-02-03	2	4	5	200	1	1	2	10	0	0	14	17	0	0	0	1	0	0	0	0	0	0	0	17	0	0	14	10	0
CHA	4	2009-02-03	2	4	5	200	2	1	1	0	0	0	9	7	0	0	0	2	0	0	0	1	0	0	1	6	0	0	9	0	0
CHA	4	2009-02-03	2	4	5	200	3	0	0	0	1	0	3	3	0	0	0	0	0	0	0	0	0	0	0	3	0	0	3	0	0
CHA	4	2009-02-03	2	4.5	1	200	1	10	38	1	2	1	7	42	0	0	9	0	0	1	0	5	0	0	1	41	0	0	7	1	0
CHA	4	2009-02-03	2	4.5	1	200	2	11	13	0	0	0	4	12	0	1	3	0	1	0	0	1	0	0	0	12	0	0	4	0	0
CHA	4	2009-02-03	2	4.5	1	200	3	2	25	0	0	0	4	7	0	0	1	0	0	0	0	0	0	0	1	6	0	0	4	0	0
CHA	4	2009-02-03	2	5	3	200	1	5	136	0	0	10	0	2	0	0	6	1	0	1	0	0	0	0	0	2	0	0	0	0	0
CHA	4	2009-02-03	2	5	3	200	2	7	58	0	0	7	0	14	0	2	1	1	0	1	0	0	0	0	0	14	0	0	0	0	0
CHA	4	2009-02-03	2	5	3	200	3	0	20	0	1	2	1	8	0	3	0	2	0	1	0	0	0	0	0	8	0	0	0	0	0
CHA	4	2009-02-04	1	1	3	200	1	0	5	0	1	2	0	4	0	0	177	0	0	0	0	4	0	0	4	0	0	0	0	0	0
CHA	4	2009-02-04	1	1	3	200	2	0	8	0	0	1	0	1	0	0	4	0	0	2	0	2	0	0	0	1	0	0	0	0	0
CHA	4	2009-02-04	1	1	3	200	3	0	8	0	0	3	1	1	0	0	0	0	0	1	0	0	0	0	1	0	0	0	1	0	0
CHA	4	2009-02-04	3	8	3	200	1	4	136	0	0	72	0	10	0	0	2	1	2	0	0	0	0	0	0	10	0	0	0	0	0
CHA	4	2009-02-04	3	8	3	200	2	17	51	0	12	73	0	24	0	0	0	2	1	0	0	0	8	0	0	24	0	0	0	0	0
CHA	4	2009-02-04	3	8	3	200	3	4	24	0	5	22	0	2	0	0	0	0	2	0	0	0	4	0	0	2	0	0	0	0	0
CHA	4	2009-02-04	3	8.5	1	200	1	128	0	1	1	0	0	41	0	0	0	0	0	0	0	0	161	0	0	41	0	0	0	1	0
CHA	4	2009-02-04	3	9	5	200	1	26	0	28	0	0	0	1	0	0	0	0	0	0	0	0	38	0	0	1	0	0	0	28	0
HOM	4	2009-02-09	2	4.5	3	200	1	20	441	0	3	70	0	218	0	0	0	0	9	0	0	0	92	0	0	218	0	0	0	0	0
HOM	4	2009-02-09	2	4.5	3	200	2	19	83	0	0	3	9	118	0	0	0	1	0	1	0	0	47	0	0	118	0	0	0	0	0
HOM	4	2009-02-09	2	4.5	3	200	3	3	13	0	1	1	0	10	0	0	0	0	1	0	0	0	0	0	0	10	0	0	0	0	0
HOM	4	2009-02-09	2	5	1	200	1	106	2118	0	104	9	0	499	471	0	122	28	28	0	0	0	876	0	0	499	0	0	0	0	0
HOM	4	2009-02-09	2	5	1	200	2	16	127	0	34	0	0	194	6	0	10	3	11	0	0	0	208	0	0	194	0	0	0	0	0
HOM	4	2009-02-09	2	5	1	200	3	1	20	0	13	0	0	50	0	0	1	4	1	0	0	0	0	0	0	50	0	0	0	0	0
HOM	4	2009-02-09	3	8	1	200	1	7	291	0	4	9	0	7	279	0	0	0	0	1	0	0	0	0	0	7	0	0	0	0	0
HOM	4	2009-02-09	3	8	1	200	2	5	95	0	3	3	0	1	7	0	0	0	0	1	0	0	1	0	0	1	0	0	0	0	0
HOM	4	2009-02-09	3	8	1	200	3	7	37	0	18	0	0	4	1	0	0	0	0	0	0	0	0	0	0	4	0	0	0	0	0
HOM	4	2009-02-09	3	8.5	3	200	1	0	212	0	4	2	0	1	16	0	0	1	0	0	0	0	0	0	0	1	0	0	0	0	0
HOM	4	2009-02-09	3	8.5	3	200	2	1	63	0	4	4	0	1	1	0	0	0	0	0	0	0	3	0	0	1	0	0	0	0	0
HOM	4	2009-02-09	3	8.5	3	200	3	4	73	0	17	5	0	3	0	0	0	6	0	1	0	0	5	0	0	3	0	0	0	0	0
HOM	4	2009-02-09	3	9	1	200	1	19	473	0	4	10	0	14	5	0	21	1	0	1	0	0	1	0	0	14	0	0	0	0	0
HOM	4	2009-02-09	3	9	1	200	2	2	29	0	14	2	0	6	0	0	11	0	0	0	0	1	1	0	0	6	0	0	0	0	0
HOM	4	2009-02-09	3	9	1	200	3	12	33	0	22	1	0	2	0	0	1	0	1	0	0	0	1	0	0	2	0	0	0	0	0
HOM	4	2009-02-10	1	1.5	1	200	1	0	2233	0	49	0	1	917	0	0	0	0	0	0	0	0	49	0	112	805	0	0	1	0	0
HOM	4	2009-02-10	1	1.5	1	200	2	0	193	0	52	0	0	321	13	0	0	0	0	0	0	0	26	0	0	321	0	0	0	0	0
HOM	4	2009-02-10	1	1.5	1	200	3	15	41	0	27	0	0	41	0	0	0	0	0	0	0	0	27	0	0	41	0	0	0	0	0
HOM	4	2009-02-10	1	2	3	200	1	0	579	0	1	0	0	4	0	0	0	0	0	0	0	0	0	0	0	4	0	0	0	0	0
HOM	4	2009-02-10	1	2	3	200	2	0	82	0	3	0	0	0	0	0	0	0	0	0	0	0	0	0	0	0	0	0	0	0	0
HOM	4	2009-02-10	1	2	3	200	3	0	10	0	1	0	0	0	0	0	0	0	0	0	0	0	0	0	0	0	0	0	0	0	0
HOM	4	2009-02-10	1	2	5	200	1	0	1169	0	23	0	0	103	1	0	4	1	7	2	0	0	2	0	0	103	0	0	0	0	0
HOM	4	2009-02-10	1	2	5	200	2	1	80	0	6	0	0	14	0	0	3	1	8	0	0	0	10	0	0	14	0	0	0	0	0
HOM	4	2009-02-10	1	2	5	200	3	0	12	0	19	0	0	36	0	0	0	2	7	1	0	0	40	0	0	36	0	0	0	0	0
HOM	4	2009-02-10	2	4	5	200	1	0	836	0	0	0	0	22	1	0	18	0	0	0	0	0	3	0	0	22	0	0	0	0	0
HOM	4	2009-02-10	2	4	5	200	2	0	124	0	7	0	0	6	0	0	3	0	2	1	0	0	13	0	0	6	0	0	0	0	0
HOM	4	2009-02-10	2	4	5	200	3	0	47	0	6	0	0	2	0	0	2	0	2	0	0	0	55	0	0	2	0	0	0	0	0

## Sheet: 2009-2010 Monthly Surveys
RIVER	DATE	TRANSECT	STATION	SEINE AREA	BLCRB	TIMO	FUND	GOBY	PIN	LEP	LUCA	INSI	NOTR	STRON	GUPI	HOG	FW_FISHES	SW_FISHES
CHA	2009-07-15	1	3	200	9	0	0	0	141	64	19457	0	5	4	15	0	19523	159
CHA	2009-07-15	1.5	1	200	0	73	0	0	183	38	713	41	1035	6	0	1	804	263
CHA	2009-07-15	2	5	200	1	111	0	4	21	0	15	425	98	0	1	0	440	137
CHA	2009-07-15	4	5	200	1	344	0	41	56	4	1336	1008	71	0	8	0	2348	450
CHA	2009-07-15	4.5	1	200	0	449	0	31	41	14	2945	726	73	0	10	0	3711	537
CHA	2009-07-15	5	3	200	4	53	0	20	372	53	11799	0	0	0	140	0	11856	609
CHA	2009-08-11	1	3	200	2	3	0	0	33	5	201	43	0	36	2	0	249	74
CHA	2009-08-11	1.5	1	200	0	314	1	0	15	1	23	2	69	2	3	0	35	334
CHA	2009-08-11	2	5	200	0	294	0	7	4	0	91	68	347	0	1	0	229	306
CHA	2009-08-11	4	5	200	1	173	0	6	4	1	259	64	19	1	5	0	334	189
CHA	2009-08-11	4.5	1	200	17	697	1	121	0	1	1551	613	142	2	34	0	2190	870
CHA	2009-08-11	5	3	200	2	16	0	1	89	1	313	6	0	0	1	0	321	111
CHA	2009-09-14	1	3	200	0	29	0	0	29	14	656	5	2	0	0	3	675	61
CHA	2009-09-14	1.5	1	200	0	66	0	1	10	0	143	3	267	1	2	0	146	80
CHA	2009-09-14	2	5	200	0	50	0	0	7	0	11	0	83	2	0	0	11	59
CHA	2009-09-14	4	5	200	1	74	0	0	4	0	0	20	4	0	0	0	20	78
CHA	2009-09-14	4.5	1	200	3	200	0	4	5	0	41	3	56	2	2	3	44	216
CHA	2009-09-14	5	3	200	8	157	0	15	75	0	1280	0	0	2	15	0	1280	265
CHA	2009-10-12	1	3	200	3	14	0	0	3	0	390	22	148	1	0	0	413	18
CHA	2009-10-12	1.5	1	200	0	44	0	2	8	0	20	0	0	3	1	1	20	59
CHA	2009-10-12	2	5	200	0	223	0	0	21	0	159	0	81	0	0	0	160	244
CHA	2009-10-12	4	5	200	20	263	0	4	2	0	0	0	0	1	0	20	0	290
CHA	2009-10-12	4.5	1	200	11	681	0	0	22	0	43	0	0	2	0	11	44	716
CHA	2009-10-12	5	3	200	1	98	0	0	34	0	15	0	0	3	0	0	15	135
CHA	2009-11-11	1	3	200	0	34	0	2	1	0	64	0	8	1	1	0	73	39
CHA	2009-11-11	1.5	1	200	0	65	0	1	9	0	2	0	1	3	0	0	3	78
CHA	2009-11-11	2	5	200	0	4	0	1	5	0	155	0	0	26	0	0	155	36
CHA	2009-11-11	4	5	200	0	6	0	0	1	0	0	0	0	1	0	0	0	8
CHA	2009-11-11	4.5	1	200	0	63	0	0	0	0	0	0	0	6	0	5	0	74
CHA	2009-11-11	5	3	200	0	225	0	1	3	0	41	0	0	0	0	0	41	229
CHA	2009-12-15	1	3	200	0	84	0	0	40	0	669	0	0	11	0	0	672	135
CHA	2009-12-15	1.5	1	200	0	51	0	0	17	0	1	0	0	4	0	0	1	72
CHA	2009-12-15	2	5	200	1	89	0	0	0	1	142	0	53	18	0	0	143	107
CHA	2009-12-15	4	5	200	0	71	0	0	0	0	5	0	0	1	0	1	5	73
CHA	2009-12-15	4.5	1	200	7	68	0	0	0	26	325	0	0	0	0	0	351	68
CHA	2009-12-15	5	3	200	4	40	0	0	16	0	6	0	0	2	0	0	6	58
CHA	2010-01-13	1	3	200	0	66	0	0	47	0	1	0	0	77	0	0	3	190
CHA	2010-01-13	1.5	1	200	0	32	0	0	9	1	7	0	0	31	0	0	8	73
CHA	2010-01-13	2	5	200	0	6	0	6	0	1	53	0	0	33	6	0	54	51
CHA	2010-01-13	4	5	200	2	1	0	0	0	0	13	0	0	4	0	0	13	5
CHA	2010-01-13	4.5	1	200	0	14	1	0	0	0	1146	0	0	0	14	0	1148	29
CHA	2010-01-13	5	3	200	4	61	0	0	16	0	1	0	0	8	0	0	1	85
CHA	2010-02-25	1	3	200	0	25	0	0	6	0	0	0	0	37	0	0	1	68
CHA	2010-02-25	1.5	1	200	0	6	0	0	2	0	12	0	0	6	0	0	12	14
CHA	2010-02-25	2	5	200	0	0	0	0	0	0	25	0	0	2	0	8	25	10
CHA	2010-02-25	4	5	200	1	0	2	0	0	1	79	0	0	0	24	0	82	24
CHA	2010-02-25	4.5	1	200	2	1	0	2	0	2	32	0	5	1	1	0	35	5
CHA	2010-02-25	5	3	200	0	2	0	0	2	0	2	0	0	4	1	0	2	9
CHA	2010-03-15	1	3	200	0	29	1	0	11	0	0	0	0	0	0	0	1	40
CHA	2010-03-15	1.5	1	200	0	6	0	0	1	2	10	0	0	22	0	0	12	29
CHA	2010-03-15	2	5	200	0	9	0	1	1	3	61	0	46	12	4	0	64	27
CHA	2010-03-15	4	5	200	1	0	12	0	0	13	300	0	0	0	0	0	326	0
CHA	2010-03-15	4.5	1	200	6	25	0	21	0	0	374	0	0	4	2	0	375	52
CHA	2010-03-15	5	3	200	1	10	0	0	5	0	0	0	0	0	0	0	0	15
CHA	2010-04-19	1	3	200	0	18	0	0	9	0	20	0	0	1	0	0	20	28
CHA	2010-04-19	1.5	1	200	0	0	0	0	0	0	57	0	14	0	0	0	58	0
CHA	2010-04-19	2	5	200	0	1	0	24	0	50	317	0	73	0	0	0	368	25
CHA	2010-04-19	4	5	200	0	0	0	0	0	0	92	0	0	0	23	0	92	23
CHA	2010-04-19	4.5	1	200	0	12	0	0	1	1	21	13	5	0	0	0	40	13
CHA	2010-04-19	5	3	200	0	3	2	0	11	0	3	0	0	0	0	0	5	14
CHA	2010-05-18	1	3	200	0	2	0	0	129	2	32	3	0	0	1	0	44	132
CHA	2010-05-18	1.5	1	200	0	0	0	0	53	53	1050	0	157	0	0	0	1628	53
CHA	2010-05-18	2	5	200	0	3	0	0	1	47	557	0	975	0	0	0	697	4
CHA	2010-05-18	4	5	200	0	0	0	0	40	121	80	0	40	0	0	0	281	40
CHA	2010-05-18	4.5	1	200	2	0	0	0	90	90	2246	90	0	0	0	0	2470	90
CHA	2010-05-18	5	3	200	0	0	1	0	414	7	280	234	7	0	7	0	528	420
CHA	2010-06-09	1	3	200	0	0	0	0	56	2	110	43	2	0	0	0	163	56
CHA	2010-06-09	1.5	1	200	0	0	0	0	0	130	2320	0	130	0	57	0	3048	57
CHA	2010-06-09	2	5	200	0	0	0	0	46	88	1953	656	365	35	0	0	2846	81
CHA	2010-06-09	4	5	200	0	0	0	0	145	401	3703	545	216	0	144	0	4687	289
CHA	2010-06-09	4.5	1	200	1	0	0	0	128	1	3285	645	0	0	28	0	3959	156
CHA	2010-06-09	5	3	200	0	0	32	0	191	0	2774	2870	0	0	0	0	5675	191
HOM	2009-07-16	1.5	1	200	0	97	26	362	6	0	1833	26	0	2	0	1	1891	469
HOM	2009-07-16	2	4	200	0	252	0	130	0	0	1251	11	0	0	7	0	1262	388
HOM	2009-07-16	2	5	200	21	535	0	298	31	0	1071	1213	0	7	20	12	2284	902
HOM	2009-07-16	4	5	200	0	79	0	27	0	1	286	127	0	0	3	3	414	112
HOM	2009-07-16	4.5	2	200	0	252	0	113	0	0	46	102	0	0	0	0	148	378
HOM	2009-07-16	5	1	200	1	200	0	114	1	0	112	107	0	0	0	0	219	315
HOM	2009-08-12	1.5	1	200	0	279	0	14	0	0	20	0	0	0	0	0	20	293
HOM	2009-08-12	2	3	200	1	463	0	70	14	0	646	506	1	0	0	0	1153	547
HOM	2009-08-12	2	5	200	0	447	0	48	7	0	1078	389	0	0	0	1	1466	503
HOM	2009-08-12	4	5	200	0	1111	0	1	1	0	97	89	0	0	0	1	186	1114
HOM	2009-08-12	4.5	2	200	1	5	0	60	0	0	158	0	0	0	0	0	158	65
HOM	2009-08-12	5	1	200	1	46	0	25	0	0	5	50	0	2	0	0	55	75
HOM	2009-09-15	1.5	1	200	0	288	2	53	2	0	1193	0	4	4	0	0	1195	347
HOM	2009-09-15	2	4	200	1	719	0	192	0	0	22	3	0	0	0	7	25	918
HOM	2009-09-15	2	5	200	11	932	0	77	0	0	146	34	0	6	0	31	180	1046
HOM	2009-09-15	4	5	200	0	447	0	13	0	0	0	175	0	5	0	0	175	465
HOM	2009-09-15	4.5	2	200	2	396	0	125	0	0	1	2	0	0	1	9	3	532
HOM	2009-09-15	5	1	200	0	80	0	3	0	0	4	236	0	0	1	0	240	85
HOM	2009-10-13	1.5	1	200	0	693	1	184	0	9	70	26	18	1	0	26	106	905
HOM	2009-10-13	2	4	200	1	551	0	17	2	0	64	4	0	0	0	3	68	573
HOM	2009-10-13	2	5	200	1	599	0	47	0	0	156	591	0	0	0	163	747	809
HOM	2009-10-13	4	5	200	0	801	0	0	0	8	8	264	0	4	0	0	280	805
HOM	2009-10-13	4.5	2	200	2	310	0	113	0	2	16	1	0	0	0	1	19	425
HOM	2009-10-13	5	1	200	0	797	0	0	0	0	141	0	0	1	0	0	141	798
HOM	2009-11-12	1.5	1	200	0	790	3	21	0	9	28	7	0	1	0	7	75	819
HOM	2009-11-12	2	4	200	0	286	0	3	3	0	70	3	0	0	0	0	73	291
HOM	2009-11-12	2	5	200	0	495	0	31	0	0	278	15	0	0	2	44	293	572
HOM	2009-11-12	4	5	200	0	155	0	0	0	0	8	47	8	3	0	8	54	166
HOM	2009-11-12	4.5	2	200	0	536	0	3	0	0	108	0	22	0	0	0	108	539
HOM	2009-11-12	5	1	200	0	96	0	0	0	0	135	0	0	0	0	0	135	96
HOM	2009-12-14	1.5	1	200	0	842	0	83	0	50	462	0	0	0	0	0	924	924
HOM	2009-12-14	2	4	200	0	320	0	2	3	0	56	0	0	0	1	0	56	326
HOM	2009-12-14	2	5	200	0	504	0	9	0	0	47	28	0	0	0	28	75	541
HOM	2009-12-14	4	5	200	0	181	0	16	0	0	0	0	0	2	0	8	0	208
HOM	2009-12-14	4.5	2	200	34	649	0	7	0	0	68	27	0	0	0	0	95	717
HOM	2009-12-14	5	1	200	0	112	0	0	0	0	9	0	0	84	0	0	9	197
HOM	2010-01-14	1.5	1	200	0	2377	0	0	0	0	179	0	0	0	0	0	269	2377
HOM	2010-01-14	2	4	200	0	366	0	4	0	0	0	1	0	0	1	0	1	371
HOM	2010-01-14	2	5	200	1	201	0	0	1	0	0	0	0	11	0	0	0	213
HOM	2010-01-14	4	5	200	0	340	0	17	0	0	12	0	0	0	0	0	12	357
HOM	2010-01-14	4.5	2	200	0	19	0	0	0	0	0	0	0	0	0	0	0	19
HOM	2010-01-14	5	1	200	0	136	0	4	22	0	21	0	0	266	0	0	21	439
HOM	2010-02-23	1.5	1	200	0	525	0	30	0	0	120	0	0	0	0	8	120	563
HOM	2010-02-23	2	4	200	0	0	0	0	0	0	0	0	0	0	0	0	0	0
HOM	2010-02-23	2	5	200	1	60	0	0	1	0	1	0	0	0	0	1	1	62
HOM	2010-02-23	4	5	200	17	772	0	17	0	0	0	0	0	9	17	101	0	949
HOM	2010-02-23	4.5	2	200	8	60	0	7	3	0	1	0	0	0	2	0	1	74
HOM	2010-02-23	5	1	200	14	140	0	13	3	0	26	0	0	12	0	0	26	169
HOM	2010-03-16	1.5	1	200	0	748	0	0	0	0	165	0	0	0	0	0	252	748
HOM	2010-03-16	2	4	200	0	9	0	0	0	0	0	0	0	0	0	0	0	9
HOM	2010-03-16	2	5	200	1	17	0	0	0	0	1	0	0	0	0	2	1	19
HOM	2010-03-16	4	5	200	0	19	0	0	0	0	0	0	0	0	0	19	0	39
HOM	2010-03-16	4.5	2	200	12	9	0	9	29	0	51	11	0	0	2	0	62	52
HOM	2010-03-16	5	1	200	0	62	0	9	62	0	166	19	0	0	5	0	185	189
HOM	2010-04-20	1.5	1	200	0	19	0	0	0	1	47	0	0	0	0	0	57	19
HOM	2010-04-20	2	4	200	0	38	0	0	0	0	1	2	0	0	1	0	3	39
HOM	2010-04-20	2	5	200	1	11	0	0	0	12	80	114	0	0	0	0	206	11
HOM	2010-04-20	4	5	200	2	0	0	0	0	1	0	0	0	0	10	0	1	10
HOM	2010-04-20	4.5	2	200	46	76	0	0	235	0	200	356	0	0	9	0	595	321
HOM	2010-04-20	5	1	200	12	111	0	0	62	0	543	37	0	0	25	0	580	197
HOM	2010-05-19	1.5	1	200	0	18	40	0	26	195	700	72	133	0	0	0	1696	45
HOM	2010-05-19	2	4	200	0	0	0	39	0	19	622	1342	0	0	0	0	2003	39
HOM	2010-05-19	2	5	200	0	1	26	26	2	212	567	326	34	0	0	0	1384	29
HOM	2010-05-19	4	5	200	16	142	0	32	0	79	32	711	0	0	0	0	854	174
HOM	2010-05-19	4.5	2	200	4	0	0	0	4	0	10	1	0	0	0	0	11	19
HOM	2010-05-19	5	1	200	8	1	0	74	8	1	411	337	0	1	5	0	753	158
HOM	2010-06-10	1.5	1	200	0	2	60	115	0	1108	1827	102	0	0	60	0	5892	177
HOM	2010-06-10	2	4	200	6	0	0	59	4	1	397	156	0	0	8	0	573	72
HOM	2010-06-10	2	5	200	3	0	0	230	0	186	3005	149	0	0	0	0	3818	230
HOM	2010-06-10	4	5	200	2	10	0	102	0	82	41	123	0	0	20	0	268	159
HOM	2010-06-10	4.5	2	200	7	3	0	1365	0	0	4617	61	0	0	56	0	4678	13071
HOM	2010-06-10	5	1	200	3	14	0	282	11	0	483	819	0	0	0	0	1316	5626
