# Supplementary material for: Plant-mediated community structure of spring-fed, coastal rivers
Source: PLoS One. 2019 Dec 30;14(12):e0219236. doi: 10.1371/journal.pone.0219236 (PMC6936880; doi:10.1371/journal.pone.0219236)
Supplement: S10 Zip File — (ZIP) [file pone.0219236.s010.zip › SeineSpeciesLengthWeightData.csv]

MONTH	DAY	YEAR	RIVER	REACH	TRANSECT	STATION	PASS	SPECIES	TL	WT
8	14	2007	CHA	1	1.5	1	1	ATNE	234
8	14	2007	CHA	1	1.5	1	1	ATNE	245
8	14	2007	CHA	1	1.5	1	1	ATNE	246
8	14	2007	CHA	1	1.5	1	1	ATNE	252
8	14	2007	CHA	1	1.5	1	1	ATNE	255
8	14	2007	CHA	1	1.5	1	1	ATNE	257
8	14	2007	CHA	1	1.5	1	1	ATNE	260
8	14	2007	CHA	1	1.5	1	1	ATNE	261
8	14	2007	CHA	1	1.5	1	1	ATNE	262
8	14	2007	CHA	1	1.5	1	1	ATNE	265
8	14	2007	CHA	1	1.5	1	1	ATNE	268
8	14	2007	CHA	1	1.5	1	1	ATNE	270
8	14	2007	CHA	1	1.5	1	1	ATNE	272
8	14	2007	CHA	1	1.5	1	1	ATNE	287
8	14	2007	CHA	1	1.5	1	1	ATNE	288
8	14	2007	CHA	1	1.5	1	1	ATNE	293
8	14	2007	CHA	1	1.5	1	1	ATNE	301
8	14	2007	CHA	1	1.5	1	1	ATNE	302
8	14	2007	CHA	1	1.5	1	1	ATNE	305
8	14	2007	CHA	1	1.5	1	1	ATNE	314
8	14	2007	CHA	1	1.5	1	1	ATNE	315
8	14	2007	CHA	1	1.5	1	1	ATNE	323
8	14	2007	CHA	1	1.5	1	1	ATNE	324
8	14	2007	CHA	1	1.5	1	1	ATNE	335
8	14	2007	CHA	1	1.5	1	1	ATNE	340
8	14	2007	CHA	1	1.5	1	1	ATNE	353
8	14	2007	CHA	1	1.5	1	1	ATNE	360
8	14	2007	CHA	1	1.5	1	1	ATNE	362
8	14	2007	CHA	1	1.5	1	1	ATNE	367
8	14	2007	CHA	1	1.5	1	1	ATNE	406
8	14	2007	CHA	1	1.5	1	1	BLKI	24	0.1
8	14	2007	CHA	1	1.5	1	1	BLKI	24	0.1
8	14	2007	CHA	1	1.5	1	1	BLKI	28	0.2
8	14	2007	CHA	1	1.5	1	1	BLKI	28	0.2
8	14	2007	CHA	1	1.5	1	1	BLKI	29	0.2
8	14	2007	CHA	1	1.5	1	1	BLKI	30	0.2
8	14	2007	CHA	1	1.5	1	1	BLKI	31	0.2
8	14	2007	CHA	1	1.5	1	1	BLKI	31	0.3
8	14	2007	CHA	1	1.5	1	1	BLKI	32	0.2
8	14	2007	CHA	1	1.5	1	1	BLKI	32	0.3
8	14	2007	CHA	1	1.5	1	1	BLKI	32	0.3
8	14	2007	CHA	1	1.5	1	1	BLKI	32	0.3
8	14	2007	CHA	1	1.5	1	1	BLKI	32	0.3
8	14	2007	CHA	1	1.5	1	1	BLKI	32	0.3
8	14	2007	CHA	1	1.5	1	1	BLKI	33	0.3
8	14	2007	CHA	1	1.5	1	1	BLKI	33	0.3
8	14	2007	CHA	1	1.5	1	1	BLKI	33	0.3
8	14	2007	CHA	1	1.5	1	1	BLKI	33	0.3
8	14	2007	CHA	1	1.5	1	1	BLKI	34	0.2
8	14	2007	CHA	1	1.5	1	1	BLKI	34	0.3
8	14	2007	CHA	1	1.5	1	1	BLKI	36	0.4
8	14	2007	CHA	1	1.5	1	1	BLKI	37	0.3
8	14	2007	CHA	1	1.5	1	1	BLKI	37	0.4
8	14	2007	CHA	1	1.5	1	1	COSH	28	0.2
8	14	2007	CHA	1	1.5	1	1	COSH	30	0.1
8	14	2007	CHA	1	1.5	1	1	COSH	34	0.2
8	14	2007	CHA	1	1.5	1	1	COSH	34	0.2
8	14	2007	CHA	1	1.5	1	1	COSH	34	0.3
8	14	2007	CHA	1	1.5	1	1	COSH	35	0.3
8	14	2007	CHA	1	1.5	1	1	COSH	35	0.3
8	14	2007	CHA	1	1.5	1	1	COSH	36	0.3
8	14	2007	CHA	1	1.5	1	1	COSH	36	0.4
8	14	2007	CHA	1	1.5	1	1	COSH	37	0.3
8	14	2007	CHA	1	1.5	1	1	COSH	37	0.4
8	14	2007	CHA	1	1.5	1	1	COSH	38	0.5
8	14	2007	CHA	1	1.5	1	1	COSH	38	0.5
8	14	2007	CHA	1	1.5	1	1	COSH	39	0.4
8	14	2007	CHA	1	1.5	1	1	COSH	40	0.4
8	14	2007	CHA	1	1.5	1	1	COSH	40	0.4
8	14	2007	CHA	1	1.5	1	1	COSH	41	0.5
8	14	2007	CHA	1	1.5	1	1	COSH	41	0.6
8	14	2007	CHA	1	1.5	1	1	COSH	41	0.6
8	14	2007	CHA	1	1.5	1	1	COSH	42	0.4
8	14	2007	CHA	1	1.5	1	1	COSH	42	0.5
8	14	2007	CHA	1	1.5	1	1	COSH	43	0.6
8	14	2007	CHA	1	1.5	1	1	COSH	44	0.5
8	14	2007	CHA	1	1.5	1	1	COSH	44	0.6
8	14	2007	CHA	1	1.5	1	1	COSH	44	0.6
8	14	2007	CHA	1	1.5	1	1	COSH	45	0.6
8	14	2007	CHA	1	1.5	1	1	COSH	47	0.8
8	14	2007	CHA	1	1.5	1	1	COSH	50	0.9
8	14	2007	CHA	1	1.5	1	1	COSH	50	1
8	14	2007	CHA	1	1.5	1	1	COSH	55	1.3
8	14	2007	CHA	1	1.5	1	1	GUPI	93	0.5
8	14	2007	CHA	1	1.5	1	1	GUPI	111	0.8
8	14	2007	CHA	1	1.5	1	1	INSI	32	0.2
8	14	2007	CHA	1	1.5	1	1	INSI	34	0.2
8	14	2007	CHA	1	1.5	1	1	INSI	36	0.3
8	14	2007	CHA	1	1.5	1	1	INSI	36	0.4
8	14	2007	CHA	1	1.5	1	1	INSI	37	0.3
8	14	2007	CHA	1	1.5	1	1	INSI	39	0.3
8	14	2007	CHA	1	1.5	1	1	INSI	40	0.4
8	14	2007	CHA	1	1.5	1	1	INSI	40	0.4
8	14	2007	CHA	1	1.5	1	1	INSI	40	0.4
8	14	2007	CHA	1	1.5	1	1	INSI	40	0.4
8	14	2007	CHA	1	1.5	1	1	INSI	41	0.4
8	14	2007	CHA	1	1.5	1	1	INSI	41	0.4
8	14	2007	CHA	1	1.5	1	1	INSI	42	0.4
8	14	2007	CHA	1	1.5	1	1	INSI	43	0.4
8	14	2007	CHA	1	1.5	1	1	INSI	43	0.5
8	14	2007	CHA	1	1.5	1	1	INSI	44	0.4
8	14	2007	CHA	1	1.5	1	1	INSI	45	0.5
8	14	2007	CHA	1	1.5	1	1	INSI	45	0.5
8	14	2007	CHA	1	1.5	1	1	INSI	45	0.6
8	14	2007	CHA	1	1.5	1	1	INSI	45	0.6
8	14	2007	CHA	1	1.5	1	1	INSI	45	0.6
8	14	2007	CHA	1	1.5	1	1	INSI	45	0.7
8	14	2007	CHA	1	1.5	1	1	INSI	46	0.5
8	14	2007	CHA	1	1.5	1	1	INSI	46	0.6
8	14	2007	CHA	1	1.5	1	1	INSI	47	0.7
8	14	2007	CHA	1	1.5	1	1	INSI	48	0.7
8	14	2007	CHA	1	1.5	1	1	INSI	50	0.8
8	14	2007	CHA	1	1.5	1	1	INSI	51	1
8	14	2007	CHA	1	1.5	1	1	INSI	52	0.7
8	14	2007	CHA	1	1.5	1	1	INSI	52	0.9
8	14	2007	CHA	1	1.5	1	1	LMB	86
8	14	2007	CHA	1	1.5	1	1	LMB	115
8	14	2007	CHA	1	1.5	1	1	PIN	63
8	14	2007	CHA	1	1.5	1	1	PIN	70
8	14	2007	CHA	1	1.5	1	1	PIN	77
8	14	2007	CHA	1	1.5	1	1	PIN	77
8	14	2007	CHA	1	1.5	1	1	PIN	77
8	14	2007	CHA	1	1.5	1	1	PIN	78
8	14	2007	CHA	1	1.5	1	1	PIN	82
8	14	2007	CHA	1	1.5	1	1	PIN	83
8	14	2007	CHA	1	1.5	1	1	PIN	85
8	14	2007	CHA	1	1.5	1	1	PIN	86
8	14	2007	CHA	1	1.5	1	1	PIN	86
8	14	2007	CHA	1	1.5	1	1	PIN	87
8	14	2007	CHA	1	1.5	1	1	PIN	88
8	14	2007	CHA	1	1.5	1	1	PIN	89
8	14	2007	CHA	1	1.5	1	1	PIN	89
8	14	2007	CHA	1	1.5	1	1	PIN	90
8	14	2007	CHA	1	1.5	1	1	PIN	91
8	14	2007	CHA	1	1.5	1	1	PIN	91
8	14	2007	CHA	1	1.5	1	1	PIN	91
8	14	2007	CHA	1	1.5	1	1	PIN	92
8	14	2007	CHA	1	1.5	1	1	PIN	92
8	14	2007	CHA	1	1.5	1	1	PIN	92
8	14	2007	CHA	1	1.5	1	1	PIN	93
8	14	2007	CHA	1	1.5	1	1	PIN	94
8	14	2007	CHA	1	1.5	1	1	PIN	94
8	14	2007	CHA	1	1.5	1	1	PIN	95
8	14	2007	CHA	1	1.5	1	1	PIN	96
8	14	2007	CHA	1	1.5	1	1	PIN	103
8	14	2007	CHA	1	1.5	1	1	PIN	106
8	14	2007	CHA	1	1.5	1	1	PIN	130
8	14	2007	CHA	1	1.5	1	1	RAKI	18	0.1
8	14	2007	CHA	1	1.5	1	1	RAKI	22	0.1
8	14	2007	CHA	1	1.5	1	1	RAKI	22	0.1
8	14	2007	CHA	1	1.5	1	1	RAKI	22	0.1
8	14	2007	CHA	1	1.5	1	1	RAKI	22	0.1
8	14	2007	CHA	1	1.5	1	1	RAKI	24	0.1
8	14	2007	CHA	1	1.5	1	1	RAKI	24	0.1
8	14	2007	CHA	1	1.5	1	1	RAKI	24	0.1
8	14	2007	CHA	1	1.5	1	1	RAKI	24	0.1
8	14	2007	CHA	1	1.5	1	1	RAKI	25	0.1
8	14	2007	CHA	1	1.5	1	1	RAKI	26	0.1
8	14	2007	CHA	1	1.5	1	1	RAKI	26	0.1
8	14	2007	CHA	1	1.5	1	1	RAKI	26	0.2
8	14	2007	CHA	1	1.5	1	1	RAKI	26	0.3
8	14	2007	CHA	1	1.5	1	1	RAKI	27	0.2
8	14	2007	CHA	1	1.5	1	1	RAKI	27	0.2
8	14	2007	CHA	1	1.5	1	1	RAKI	27	0.2
8	14	2007	CHA	1	1.5	1	1	RAKI	27	0.2
8	14	2007	CHA	1	1.5	1	1	RAKI	28	0.2
8	14	2007	CHA	1	1.5	1	1	RAKI	29	0.3
8	14	2007	CHA	1	1.5	1	1	RAKI	31	0.3
8	14	2007	CHA	1	1.5	1	1	RAKI	31	0.4
8	14	2007	CHA	1	1.5	1	1	RAKI	32	0.3
8	14	2007	CHA	1	1.5	1	1	RAKI	32	0.3
8	14	2007	CHA	1	1.5	1	1	RAKI	32	0.4
8	14	2007	CHA	1	1.5	1	1	RAKI	32	0.4
8	14	2007	CHA	1	1.5	1	1	RAKI	32	0.4
8	14	2007	CHA	1	1.5	1	1	RAKI	33	0.5
8	14	2007	CHA	1	1.5	1	1	RAKI	34	0.4
8	14	2007	CHA	1	1.5	1	1	RAKI	37	0.6
8	14	2007	CHA	1	1.5	1	1	TIMO	50	1.2
8	14	2007	CHA	1	1.5	1	1	TIMO	50	1.4
8	14	2007	CHA	1	1.5	1	1	TIMO	57	2
8	14	2007	CHA	1	1.5	1	1	TIMO	65	3
8	14	2007	CHA	1	1.5	1	1	TIMO	68	3.4
8	14	2007	CHA	1	1.5	1	1	TIMO	80	5.3
8	14	2007	CHA	1	1.5	1	1	TIMO	80	6.4
8	14	2007	CHA	1	1.5	1	2	ATNE	165
8	14	2007	CHA	1	1.5	1	2	ATNE	183
8	14	2007	CHA	1	1.5	1	2	ATNE	192
8	14	2007	CHA	1	1.5	1	2	ATNE	250
8	14	2007	CHA	1	1.5	1	2	ATNE	266
8	14	2007	CHA	1	1.5	1	2	ATNE	267
8	14	2007	CHA	1	1.5	1	2	ATNE	268
8	14	2007	CHA	1	1.5	1	2	ATNE	276
8	14	2007	CHA	1	1.5	1	2	ATNE	276
8	14	2007	CHA	1	1.5	1	2	ATNE	288
8	14	2007	CHA	1	1.5	1	2	ATNE	297
8	14	2007	CHA	1	1.5	1	2	ATNE	306
8	14	2007	CHA	1	1.5	1	2	ATNE	306
8	14	2007	CHA	1	1.5	1	2	ATNE	307
8	14	2007	CHA	1	1.5	1	2	ATNE	308
8	14	2007	CHA	1	1.5	1	2	ATNE	309
8	14	2007	CHA	1	1.5	1	2	ATNE	312
8	14	2007	CHA	1	1.5	1	2	ATNE	328
8	14	2007	CHA	1	1.5	1	2	ATNE	336
8	14	2007	CHA	1	1.5	1	2	ATNE	352
8	14	2007	CHA	1	1.5	1	2	BLKI	22	0.3
8	14	2007	CHA	1	1.5	1	2	BLKI	27	0.1
8	14	2007	CHA	1	1.5	1	2	BLKI	27	0.2
8	14	2007	CHA	1	1.5	1	2	BLKI	28	0.2
8	14	2007	CHA	1	1.5	1	2	BLKI	29	0.2
8	14	2007	CHA	1	1.5	1	2	BLKI	32	0.3
8	14	2007	CHA	1	1.5	1	2	BLKI	33	0.3
8	14	2007	CHA	1	1.5	1	2	BLKI	35	0.2
8	14	2007	CHA	1	1.5	1	2	BLKI	35	0.4
8	14	2007	CHA	1	1.5	1	2	BLKI	39	0.5
8	14	2007	CHA	1	1.5	1	2	BLKI	39	0.6
8	14	2007	CHA	1	1.5	1	2	BLKI	40	0.6
8	14	2007	CHA	1	1.5	1	2	COSH	27	0.1
8	14	2007	CHA	1	1.5	1	2	COSH	27	0.1
8	14	2007	CHA	1	1.5	1	2	COSH	27	0.3
8	14	2007	CHA	1	1.5	1	2	COSH	28	0.1
8	14	2007	CHA	1	1.5	1	2	COSH	28	0.1
8	14	2007	CHA	1	1.5	1	2	COSH	29	0.1
8	14	2007	CHA	1	1.5	1	2	COSH	29	0.1
8	14	2007	CHA	1	1.5	1	2	COSH	29	0.1
8	14	2007	CHA	1	1.5	1	2	COSH	30	0.1
8	14	2007	CHA	1	1.5	1	2	COSH	32	0.1
8	14	2007	CHA	1	1.5	1	2	COSH	32	0.1
8	14	2007	CHA	1	1.5	1	2	COSH	33	0.2
8	14	2007	CHA	1	1.5	1	2	COSH	34	0.2
8	14	2007	CHA	1	1.5	1	2	COSH	34	0.2
8	14	2007	CHA	1	1.5	1	2	COSH	34
8	14	2007	CHA	1	1.5	1	2	COSH	36	0.4
8	14	2007	CHA	1	1.5	1	2	COSH	37	0.3
8	14	2007	CHA	1	1.5	1	2	COSH	37	0.3
8	14	2007	CHA	1	1.5	1	2	COSH	38	0.3
8	14	2007	CHA	1	1.5	1	2	COSH	39	0.4
8	14	2007	CHA	1	1.5	1	2	COSH	41	0.4
8	14	2007	CHA	1	1.5	1	2	COSH	42	0.1
8	14	2007	CHA	1	1.5	1	2	COSH	42	0.5
8	14	2007	CHA	1	1.5	1	2	COSH	43	0.5
8	14	2007	CHA	1	1.5	1	2	COSH	44	0.6
8	14	2007	CHA	1	1.5	1	2	COSH	45	0.6
8	14	2007	CHA	1	1.5	1	2	COSH	47	0.8
8	14	2007	CHA	1	1.5	1	2	COSH	47	0.9
8	14	2007	CHA	1	1.5	1	2	COSH	51	1
8	14	2007	CHA	1	1.5	1	2	COSH	55	1.4
8	14	2007	CHA	1	1.5	1	2	GUPI	83	0.3
8	14	2007	CHA	1	1.5	1	2	HOG	59	3.7
8	14	2007	CHA	1	1.5	1	2	INSI	47	0.6
8	14	2007	CHA	1	1.5	1	2	INSI	51	0.9
8	14	2007	CHA	1	1.5	1	2	PIN	68
8	14	2007	CHA	1	1.5	1	2	PIN	72
8	14	2007	CHA	1	1.5	1	2	PIN	77
8	14	2007	CHA	1	1.5	1	2	PIN	80
8	14	2007	CHA	1	1.5	1	2	PIN	82
8	14	2007	CHA	1	1.5	1	2	PIN	82
8	14	2007	CHA	1	1.5	1	2	PIN	82
8	14	2007	CHA	1	1.5	1	2	PIN	83
8	14	2007	CHA	1	1.5	1	2	PIN	83
8	14	2007	CHA	1	1.5	1	2	PIN	84
8	14	2007	CHA	1	1.5	1	2	PIN	85
8	14	2007	CHA	1	1.5	1	2	PIN	86
8	14	2007	CHA	1	1.5	1	2	PIN	86
8	14	2007	CHA	1	1.5	1	2	PIN	87
8	14	2007	CHA	1	1.5	1	2	PIN	87
8	14	2007	CHA	1	1.5	1	2	PIN	88
8	14	2007	CHA	1	1.5	1	2	PIN	88
8	14	2007	CHA	1	1.5	1	2	PIN	90
8	14	2007	CHA	1	1.5	1	2	PIN	91
8	14	2007	CHA	1	1.5	1	2	PIN	91
8	14	2007	CHA	1	1.5	1	2	PIN	92
8	14	2007	CHA	1	1.5	1	2	PIN	92
8	14	2007	CHA	1	1.5	1	2	PIN	92
8	14	2007	CHA	1	1.5	1	2	PIN	95
8	14	2007	CHA	1	1.5	1	2	PIN	97
8	14	2007	CHA	1	1.5	1	2	PIN	98
8	14	2007	CHA	1	1.5	1	2	PIN	98
8	14	2007	CHA	1	1.5	1	2	PIN	102
8	14	2007	CHA	1	1.5	1	2	PIN	106
8	14	2007	CHA	1	1.5	1	2	PIN	106
8	14	2007	CHA	1	1.5	1	2	RAKI	18	0.1
8	14	2007	CHA	1	1.5	1	2	RAKI	18	0.1
8	14	2007	CHA	1	1.5	1	2	RAKI	19	0.1
8	14	2007	CHA	1	1.5	1	2	RAKI	20	0.1
8	14	2007	CHA	1	1.5	1	2	RAKI	21	0.1
8	14	2007	CHA	1	1.5	1	2	RAKI	21	0.1
8	14	2007	CHA	1	1.5	1	2	RAKI	21	0.1
8	14	2007	CHA	1	1.5	1	2	RAKI	21	0.1
8	14	2007	CHA	1	1.5	1	2	RAKI	22	0.1
8	14	2007	CHA	1	1.5	1	2	RAKI	23	0.1
8	14	2007	CHA	1	1.5	1	2	RAKI	23	0.2
8	14	2007	CHA	1	1.5	1	2	RAKI	24	0.1
8	14	2007	CHA	1	1.5	1	2	RAKI	25	0.1
8	14	2007	CHA	1	1.5	1	2	RAKI	25	0.2
8	14	2007	CHA	1	1.5	1	2	RAKI	26	0.1
8	14	2007	CHA	1	1.5	1	2	RAKI	27	0.1
8	14	2007	CHA	1	1.5	1	2	RAKI	27	0.1
8	14	2007	CHA	1	1.5	1	2	RAKI	27	0.2
8	14	2007	CHA	1	1.5	1	2	RAKI	27	0.2
8	14	2007	CHA	1	1.5	1	2	RAKI	28	0.1
8	14	2007	CHA	1	1.5	1	2	RAKI	28	0.2
8	14	2007	CHA	1	1.5	1	2	RAKI	28	0.2
8	14	2007	CHA	1	1.5	1	2	RAKI	29	0.2
8	14	2007	CHA	1	1.5	1	2	RAKI	29	0.2
8	14	2007	CHA	1	1.5	1	2	RAKI	30	0.2
8	14	2007	CHA	1	1.5	1	2	RAKI	30	0.3
8	14	2007	CHA	1	1.5	1	2	RAKI	31	0.2
8	14	2007	CHA	1	1.5	1	2	RAKI	32	0.3
8	14	2007	CHA	1	1.5	1	2	RAKI	33	0.4
8	14	2007	CHA	1	1.5	1	2	RAKI	34	0.5
8	14	2007	CHA	1	1.5	1	2	TIMO	40	0.5
8	14	2007	CHA	1	1.5	1	2	TIMO	42	0.6
8	14	2007	CHA	1	1.5	1	2	TIMO	47	1
8	14	2007	CHA	1	1.5	1	2	TIMO	50	1.4
8	14	2007	CHA	1	1.5	1	2	TIMO	51	1.4
8	14	2007	CHA	1	1.5	1	2	TIMO	52	1.5
8	14	2007	CHA	1	1.5	1	2	TIMO	55	2.1
8	14	2007	CHA	1	1.5	1	2	TIMO	58	2
8	14	2007	CHA	1	1.5	1	2	TIMO	60	2.4
8	14	2007	CHA	1	1.5	1	2	TIMO	61	2.2
8	14	2007	CHA	1	1.5	1	2	TIMO	62	2.8
8	14	2007	CHA	1	1.5	1	2	TIMO	70	3.6
8	14	2007	CHA	1	1.5	1	2	TIMO	70	3.9
8	14	2007	CHA	1	1.5	1	2	TIMO	71	4.3
8	14	2007	CHA	1	1.5	1	2	TIMO	72	4.2
8	14	2007	CHA	1	1.5	1	2	TIMO	80	5.7
8	14	2007	CHA	1	1.5	1	2	TIMO	81	5.3
8	14	2007	CHA	1	1.5	1	3	ATNE	120	2.1
8	14	2007	CHA	1	1.5	1	3	ATNE	284
8	14	2007	CHA	1	1.5	1	3	ATNE	287
8	14	2007	CHA	1	1.5	1	3	ATNE	387
8	14	2007	CHA	1	1.5	1	3	BLKI	25	0.1
8	14	2007	CHA	1	1.5	1	3	BLKI	27	0.2
8	14	2007	CHA	1	1.5	1	3	BLKI	28	0.2
8	14	2007	CHA	1	1.5	1	3	BLKI	28	0.2
8	14	2007	CHA	1	1.5	1	3	BLKI	28	0.3
8	14	2007	CHA	1	1.5	1	3	BLKI	29	0.2
8	14	2007	CHA	1	1.5	1	3	BLKI	30	0.3
8	14	2007	CHA	1	1.5	1	3	BLKI	33	0.4
8	14	2007	CHA	1	1.5	1	3	BLKI	37	0.5
8	14	2007	CHA	1	1.5	1	3	CLGO	25	0.1
8	14	2007	CHA	1	1.5	1	3	CLGO	32	0.3
8	14	2007	CHA	1	1.5	1	3	CLGO	36	0.4
8	14	2007	CHA	1	1.5	1	3	CLGO	40	0.7
8	14	2007	CHA	1	1.5	1	3	COSH	27	0.1
8	14	2007	CHA	1	1.5	1	3	COSH	28	0.1
8	14	2007	CHA	1	1.5	1	3	COSH	28	0.1
8	14	2007	CHA	1	1.5	1	3	COSH	28	0.1
8	14	2007	CHA	1	1.5	1	3	COSH	29	0.1
8	14	2007	CHA	1	1.5	1	3	COSH	29	0.1
8	14	2007	CHA	1	1.5	1	3	COSH	31	0.2
8	14	2007	CHA	1	1.5	1	3	COSH	31	0.2
8	14	2007	CHA	1	1.5	1	3	COSH	32	0.2
8	14	2007	CHA	1	1.5	1	3	COSH	33	0.2
8	14	2007	CHA	1	1.5	1	3	COSH	34	0.2
8	14	2007	CHA	1	1.5	1	3	COSH	35	0.2
8	14	2007	CHA	1	1.5	1	3	COSH	35	0.2
8	14	2007	CHA	1	1.5	1	3	COSH	35	0.3
8	14	2007	CHA	1	1.5	1	3	COSH	37	0.4
8	14	2007	CHA	1	1.5	1	3	COSH	39	0.5
8	14	2007	CHA	1	1.5	1	3	COSH	39	0.5
8	14	2007	CHA	1	1.5	1	3	COSH	40	0.4
8	14	2007	CHA	1	1.5	1	3	COSH	41	0.4
8	14	2007	CHA	1	1.5	1	3	COSH	42	0.5
8	14	2007	CHA	1	1.5	1	3	COSH	44	0.6
8	14	2007	CHA	1	1.5	1	3	COSH	44	0.6
8	14	2007	CHA	1	1.5	1	3	COSH	44	0.8
8	14	2007	CHA	1	1.5	1	3	COSH	46	0.7
8	14	2007	CHA	1	1.5	1	3	COSH	50	1.1
8	14	2007	CHA	1	1.5	1	3	GUPI	91	0.4
8	14	2007	CHA	1	1.5	1	3	INSI	43	0.4
8	14	2007	CHA	1	1.5	1	3	INSI	50	0.7
8	14	2007	CHA	1	1.5	1	3	PIN	60	3.7
8	14	2007	CHA	1	1.5	1	3	PIN	70
8	14	2007	CHA	1	1.5	1	3	PIN	74
8	14	2007	CHA	1	1.5	1	3	PIN	75
8	14	2007	CHA	1	1.5	1	3	PIN	78
8	14	2007	CHA	1	1.5	1	3	PIN	78
8	14	2007	CHA	1	1.5	1	3	PIN	79
8	14	2007	CHA	1	1.5	1	3	PIN	80
8	14	2007	CHA	1	1.5	1	3	PIN	82
8	14	2007	CHA	1	1.5	1	3	PIN	82
8	14	2007	CHA	1	1.5	1	3	PIN	82
8	14	2007	CHA	1	1.5	1	3	PIN	83
8	14	2007	CHA	1	1.5	1	3	PIN	83
8	14	2007	CHA	1	1.5	1	3	PIN	84
8	14	2007	CHA	1	1.5	1	3	PIN	86
8	14	2007	CHA	1	1.5	1	3	PIN	87
8	14	2007	CHA	1	1.5	1	3	PIN	87
8	14	2007	CHA	1	1.5	1	3	PIN	87
8	14	2007	CHA	1	1.5	1	3	PIN	90
8	14	2007	CHA	1	1.5	1	3	PIN	91
8	14	2007	CHA	1	1.5	1	3	PIN	91
8	14	2007	CHA	1	1.5	1	3	PIN	92
8	14	2007	CHA	1	1.5	1	3	PIN	96
8	14	2007	CHA	1	1.5	1	3	PIN	97
8	14	2007	CHA	1	1.5	1	3	PIN	97
8	14	2007	CHA	1	1.5	1	3	PIN	100
8	14	2007	CHA	1	1.5	1	3	PIN	102
8	14	2007	CHA	1	1.5	1	3	PIN	116
8	14	2007	CHA	1	1.5	1	3	RAKI	19	0.1
8	14	2007	CHA	1	1.5	1	3	RAKI	19	0.1
8	14	2007	CHA	1	1.5	1	3	RAKI	21	0.1
8	14	2007	CHA	1	1.5	1	3	RAKI	21	0.1
8	14	2007	CHA	1	1.5	1	3	RAKI	22	0.1
8	14	2007	CHA	1	1.5	1	3	RAKI	22	0.1
8	14	2007	CHA	1	1.5	1	3	RAKI	23	0.1
8	14	2007	CHA	1	1.5	1	3	RAKI	23	0.1
8	14	2007	CHA	1	1.5	1	3	RAKI	23	0.1
8	14	2007	CHA	1	1.5	1	3	RAKI	24	0.2
8	14	2007	CHA	1	1.5	1	3	RAKI	25	0.1
8	14	2007	CHA	1	1.5	1	3	RAKI	25	0.1
8	14	2007	CHA	1	1.5	1	3	RAKI	25	0.1
8	14	2007	CHA	1	1.5	1	3	RAKI	25	0.2
8	14	2007	CHA	1	1.5	1	3	RAKI	26	0.1
8	14	2007	CHA	1	1.5	1	3	RAKI	26	0.1
8	14	2007	CHA	1	1.5	1	3	RAKI	26	0.2
8	14	2007	CHA	1	1.5	1	3	RAKI	27	0.2
8	14	2007	CHA	1	1.5	1	3	RAKI	27	0.2
8	14	2007	CHA	1	1.5	1	3	RAKI	27	0.2
8	14	2007	CHA	1	1.5	1	3	RAKI	27	0.2
8	14	2007	CHA	1	1.5	1	3	RAKI	28	0.3
8	14	2007	CHA	1	1.5	1	3	RAKI	29	0.2
8	14	2007	CHA	1	1.5	1	3	RAKI	29	0.3
8	14	2007	CHA	1	1.5	1	3	RAKI	31	0.3
8	14	2007	CHA	1	1.5	1	3	RAKI	32	0.4
8	14	2007	CHA	1	1.5	1	3	RAKI	33	0.4
8	14	2007	CHA	1	1.5	1	3	RAKI	35	0.5
8	14	2007	CHA	1	1.5	1	3	RAKI	35	0.5
8	14	2007	CHA	1	1.5	1	3	RAKI	38	0.6
8	14	2007	CHA	1	1.5	1	3	TIMO	35	0.5
8	14	2007	CHA	1	1.5	1	3	TIMO	36	0.4
8	14	2007	CHA	1	1.5	1	3	TIMO	39	0.7
8	14	2007	CHA	1	1.5	1	3	TIMO	40	0.8
8	14	2007	CHA	1	1.5	1	3	TIMO	42	1
8	14	2007	CHA	1	1.5	1	3	TIMO	43	0.9
8	14	2007	CHA	1	1.5	1	3	TIMO	43	1.1
8	14	2007	CHA	1	1.5	1	3	TIMO	44	1.1
8	14	2007	CHA	1	1.5	1	3	TIMO	45	1.2
8	14	2007	CHA	1	1.5	1	3	TIMO	47	1.3
8	14	2007	CHA	1	1.5	1	3	TIMO	47	1.3
8	14	2007	CHA	1	1.5	1	3	TIMO	48	1.2
8	14	2007	CHA	1	1.5	1	3	TIMO	50	1.5
8	14	2007	CHA	1	1.5	1	3	TIMO	50	1.5
8	14	2007	CHA	1	1.5	1	3	TIMO	50	1.5
8	14	2007	CHA	1	1.5	1	3	TIMO	50	1.6
8	14	2007	CHA	1	1.5	1	3	TIMO	52	1.7
8	14	2007	CHA	1	1.5	1	3	TIMO	52	1.8
8	14	2007	CHA	1	1.5	1	3	TIMO	54	2.1
8	14	2007	CHA	1	1.5	1	3	TIMO	55	1.5
8	14	2007	CHA	1	1.5	1	3	TIMO	56	2
8	14	2007	CHA	1	1.5	1	3	TIMO	57	2.2
8	14	2007	CHA	1	1.5	1	3	TIMO	71	4.5
8	14	2007	CHA	1	1.5	1	3	TIMO	74	4.8
8	14	2007	CHA	1	1.5	1	3	TIMO	82	6.3
8	14	2007	CHA	1	1.5	1	3	TIMO	82	6.6
8	14	2007	CHA	1	1.5	1	4	ATNE	184
8	14	2007	CHA	1	1.5	1	4	PIN	64
8	14	2007	CHA	1	1.5	1	4	PIN	67
8	14	2007	CHA	1	1.5	1	4	PIN	72
8	14	2007	CHA	1	1.5	1	4	PIN	75
8	14	2007	CHA	1	1.5	1	4	PIN	75
8	14	2007	CHA	1	1.5	1	4	PIN	77
8	14	2007	CHA	1	1.5	1	4	PIN	77
8	14	2007	CHA	1	1.5	1	4	PIN	79
8	14	2007	CHA	1	1.5	1	4	PIN	84
8	14	2007	CHA	1	1.5	1	4	PIN	85
8	14	2007	CHA	1	1.5	1	4	PIN	85
8	14	2007	CHA	1	1.5	1	4	PIN	86
8	14	2007	CHA	1	1.5	1	4	PIN	88
8	14	2007	CHA	1	1.5	1	4	PIN	91
8	14	2007	CHA	1	1.5	1	4	PIN	93
8	14	2007	CHA	1	1.5	1	4	PIN	95
8	14	2007	CHA	1	1.5	1	4	PIN	96
8	14	2007	CHA	1	1.5	1	4	PIN	99
8	14	2007	CHA	1	1.5	1	4	PIN	110
8	14	2007	CHA	1	1.5	1	5	BLKI	22	0.1
8	14	2007	CHA	1	1.5	1	5	BLKI	25	0.1
8	14	2007	CHA	1	1.5	1	5	BLKI	27	0.2
8	14	2007	CHA	1	1.5	1	5	BLKI	29	0.2
8	14	2007	CHA	1	1.5	1	5	BLKI	29	0.3
8	14	2007	CHA	1	1.5	1	5	BLKI	30	0.2
8	14	2007	CHA	1	1.5	1	5	BLKI	30	0.2
8	14	2007	CHA	1	1.5	1	5	BLKI	30	0.3
8	14	2007	CHA	1	1.5	1	5	BLKI	32	0.3
8	14	2007	CHA	1	1.5	1	5	BLKI	32	0.3
8	14	2007	CHA	1	1.5	1	5	BLKI	33	0.4
8	14	2007	CHA	1	1.5	1	5	BLKI	34	0.4
8	14	2007	CHA	1	1.5	1	5	BLKI	36	0.4
8	14	2007	CHA	1	1.5	1	5	BLKI	37	0.5
8	14	2007	CHA	1	1.5	1	5	BLKI	37	0.6
8	14	2007	CHA	1	1.5	1	5	CLGO	23	0.1
8	14	2007	CHA	1	1.5	1	5	CLGO	33	0.2
8	14	2007	CHA	1	1.5	1	5	CLGO	34	0.3
8	14	2007	CHA	1	1.5	1	5	CLGO	39	0.4
8	14	2007	CHA	1	1.5	1	5	CLGO	42	0.7
8	14	2007	CHA	1	1.5	1	5	CLGO	43	0.5
8	14	2007	CHA	1	1.5	1	5	CLGO	44	0.7
8	14	2007	CHA	1	1.5	1	5	CLGO	47	0.7
8	14	2007	CHA	1	1.5	1	5	COSH	27	0.1
8	14	2007	CHA	1	1.5	1	5	COSH	28	0.1
8	14	2007	CHA	1	1.5	1	5	COSH	28	0.2
8	14	2007	CHA	1	1.5	1	5	COSH	29	0.1
8	14	2007	CHA	1	1.5	1	5	COSH	31	0.2
8	14	2007	CHA	1	1.5	1	5	COSH	31	0.2
8	14	2007	CHA	1	1.5	1	5	COSH	32	0.2
8	14	2007	CHA	1	1.5	1	5	COSH	33	0.2
8	14	2007	CHA	1	1.5	1	5	COSH	33	0.2
8	14	2007	CHA	1	1.5	1	5	COSH	33	0.2
8	14	2007	CHA	1	1.5	1	5	COSH	33	0.3
8	14	2007	CHA	1	1.5	1	5	COSH	34	0.2
8	14	2007	CHA	1	1.5	1	5	COSH	34	0.3
8	14	2007	CHA	1	1.5	1	5	COSH	35	0.3
8	14	2007	CHA	1	1.5	1	5	COSH	37	0.4
8	14	2007	CHA	1	1.5	1	5	COSH	38	0.3
8	14	2007	CHA	1	1.5	1	5	COSH	39	0.4
8	14	2007	CHA	1	1.5	1	5	COSH	40	0.5
8	14	2007	CHA	1	1.5	1	5	COSH	45	0.8
8	14	2007	CHA	1	1.5	1	5	COSH	48	0.9
8	14	2007	CHA	1	1.5	1	5	HOG	16	0.1
8	14	2007	CHA	1	1.5	1	5	PIN	71
8	14	2007	CHA	1	1.5	1	5	PIN	73
8	14	2007	CHA	1	1.5	1	5	PIN	75
8	14	2007	CHA	1	1.5	1	5	PIN	77
8	14	2007	CHA	1	1.5	1	5	PIN	79
8	14	2007	CHA	1	1.5	1	5	PIN	80
8	14	2007	CHA	1	1.5	1	5	PIN	83
8	14	2007	CHA	1	1.5	1	5	PIN	86
8	14	2007	CHA	1	1.5	1	5	PIN	89
8	14	2007	CHA	1	1.5	1	5	PIN	97
8	14	2007	CHA	1	1.5	1	5	RAKI	18	0.1
8	14	2007	CHA	1	1.5	1	5	RAKI	21	0.1
8	14	2007	CHA	1	1.5	1	5	RAKI	22	0.1
8	14	2007	CHA	1	1.5	1	5	RAKI	22	0.1
8	14	2007	CHA	1	1.5	1	5	RAKI	22	0.1
8	14	2007	CHA	1	1.5	1	5	RAKI	23	0.1
8	14	2007	CHA	1	1.5	1	5	RAKI	23	0.1
8	14	2007	CHA	1	1.5	1	5	RAKI	23	0.1
8	14	2007	CHA	1	1.5	1	5	RAKI	24	0.1
8	14	2007	CHA	1	1.5	1	5	RAKI	25	0.1
8	14	2007	CHA	1	1.5	1	5	RAKI	25	0.2
8	14	2007	CHA	1	1.5	1	5	RAKI	26	0.1
8	14	2007	CHA	1	1.5	1	5	RAKI	27	0.2
8	14	2007	CHA	1	1.5	1	5	RAKI	27	0.2
8	14	2007	CHA	1	1.5	1	5	RAKI	28	0.2
8	14	2007	CHA	1	1.5	1	5	RAKI	28	0.2
8	14	2007	CHA	1	1.5	1	5	RAKI	29	0.3
8	14	2007	CHA	1	1.5	1	5	RAKI	30	0.2
8	14	2007	CHA	1	1.5	1	5	RAKI	30	0.3
8	14	2007	CHA	1	1.5	1	5	RAKI	31	0.3
8	14	2007	CHA	1	1.5	1	5	RAKI	32	0.4
8	14	2007	CHA	1	1.5	1	5	RAKI	32	0.5
8	14	2007	CHA	1	1.5	1	5	RAKI	33	0.4
8	14	2007	CHA	1	1.5	1	5	RAKI	33	0.4
8	14	2007	CHA	1	1.5	1	5	RAKI	33	0.5
8	14	2007	CHA	1	1.5	1	5	RAKI	34	0.5
8	14	2007	CHA	1	1.5	1	5	RAKI	34	0.5
8	14	2007	CHA	1	1.5	1	5	RAKI	35	0.7
8	14	2007	CHA	1	1.5	1	5	RAKI	36	0.6
8	14	2007	CHA	1	1.5	1	5	RAKI	38	0.7
8	14	2007	CHA	1	1.5	1	5	TIMO	33	0.4
8	14	2007	CHA	1	1.5	1	5	TIMO	33	0.5
8	14	2007	CHA	1	1.5	1	5	TIMO	37	0.5
8	14	2007	CHA	1	1.5	1	5	TIMO	37	0.6
8	14	2007	CHA	1	1.5	1	5	TIMO	40	0.7
8	14	2007	CHA	1	1.5	1	5	TIMO	46	1.3
8	14	2007	CHA	1	1.5	1	5	TIMO	49	1.3
8	14	2007	CHA	1	1.5	1	5	TIMO	50	1.5
8	14	2007	CHA	1	1.5	1	5	TIMO	51	1.6
8	14	2007	CHA	1	1.5	1	5	TIMO	52	1.6
8	14	2007	CHA	1	1.5	1	5	TIMO	53	1.9
8	14	2007	CHA	1	1.5	1	5	TIMO	65	3.1
8	14	2007	CHA	1	1.5	1	5	TIMO	67	3.6
8	14	2007	CHA	1	1.5	1	5	TIMO	70	4.6
8	14	2007	CHA	1	2	5	1	ATNE	125
8	14	2007	CHA	1	2	5	1	ATNE	137
8	14	2007	CHA	1	2	5	1	ATNE	153
8	14	2007	CHA	1	2	5	1	ATNE	158
8	14	2007	CHA	1	2	5	1	ATNE	158
8	14	2007	CHA	1	2	5	1	ATNE	161
8	14	2007	CHA	1	2	5	1	ATNE	162
8	14	2007	CHA	1	2	5	1	ATNE	173
8	14	2007	CHA	1	2	5	1	ATNE	176
8	14	2007	CHA	1	2	5	1	ATNE	180
8	14	2007	CHA	1	2	5	1	ATNE	182
8	14	2007	CHA	1	2	5	1	ATNE	182
8	14	2007	CHA	1	2	5	1	ATNE	187
8	14	2007	CHA	1	2	5	1	ATNE	197
8	14	2007	CHA	1	2	5	1	ATNE	245
8	14	2007	CHA	1	2	5	1	ATNE	314
8	14	2007	CHA	1	2	5	1	BLKI	24	0.1
8	14	2007	CHA	1	2	5	1	BLKI	24	0.1
8	14	2007	CHA	1	2	5	1	BLKI	25	0.1
8	14	2007	CHA	1	2	5	1	BLKI	25	0.1
8	14	2007	CHA	1	2	5	1	BLKI	25	0.1
8	14	2007	CHA	1	2	5	1	BLKI	25	0.2
8	14	2007	CHA	1	2	5	1	BLKI	27	0.1
8	14	2007	CHA	1	2	5	1	BLKI	27	0.1
8	14	2007	CHA	1	2	5	1	BLKI	27	0.1
8	14	2007	CHA	1	2	5	1	BLKI	28	0.2
8	14	2007	CHA	1	2	5	1	BLKI	28	0.2
8	14	2007	CHA	1	2	5	1	BLKI	29	0.1
8	14	2007	CHA	1	2	5	1	BLKI	30	0.2
8	14	2007	CHA	1	2	5	1	BLKI	32	0.2
8	14	2007	CHA	1	2	5	1	BLKI	32	0.2
8	14	2007	CHA	1	2	5	1	BLKI	32	0.3
8	14	2007	CHA	1	2	5	1	BLKI	32	0.3
8	14	2007	CHA	1	2	5	1	BLKI	32	0.3
8	14	2007	CHA	1	2	5	1	BLKI	33	0.2
8	14	2007	CHA	1	2	5	1	BLKI	33	0.3
8	14	2007	CHA	1	2	5	1	BLKI	33	0.3
8	14	2007	CHA	1	2	5	1	BLKI	33	0.3
8	14	2007	CHA	1	2	5	1	BLKI	33	0.3
8	14	2007	CHA	1	2	5	1	BLKI	34	0.3
8	14	2007	CHA	1	2	5	1	BLKI	35	0.3
8	14	2007	CHA	1	2	5	1	BLKI	35	0.3
8	14	2007	CHA	1	2	5	1	BLKI	35	0.3
8	14	2007	CHA	1	2	5	1	BLKI	37	0.4
8	14	2007	CHA	1	2	5	1	BLKI	37	0.4
8	14	2007	CHA	1	2	5	1	COSH	26
8	14	2007	CHA	1	2	5	1	COSH	28	0.1
8	14	2007	CHA	1	2	5	1	COSH	29	0.1
8	14	2007	CHA	1	2	5	1	COSH	30	0.1
8	14	2007	CHA	1	2	5	1	COSH	31
8	14	2007	CHA	1	2	5	1	COSH	33	0.1
8	14	2007	CHA	1	2	5	1	COSH	33	0.1
8	14	2007	CHA	1	2	5	1	COSH	33	0.3
8	14	2007	CHA	1	2	5	1	COSH	34	0.2
8	14	2007	CHA	1	2	5	1	COSH	34	0.2
8	14	2007	CHA	1	2	5	1	COSH	34
8	14	2007	CHA	1	2	5	1	COSH	35	0.2
8	14	2007	CHA	1	2	5	1	COSH	35	0.4
8	14	2007	CHA	1	2	5	1	COSH	35
8	14	2007	CHA	1	2	5	1	COSH	36	0.2
8	14	2007	CHA	1	2	5	1	COSH	36
8	14	2007	CHA	1	2	5	1	COSH	37	0.2
8	14	2007	CHA	1	2	5	1	COSH	37	0.2
8	14	2007	CHA	1	2	5	1	COSH	37	0.3
8	14	2007	CHA	1	2	5	1	COSH	37	0.3
8	14	2007	CHA	1	2	5	1	COSH	37
8	14	2007	CHA	1	2	5	1	COSH	37
8	14	2007	CHA	1	2	5	1	COSH	37
8	14	2007	CHA	1	2	5	1	COSH	38	0.3
8	14	2007	CHA	1	2	5	1	COSH	38	0.3
8	14	2007	CHA	1	2	5	1	COSH	38	0.3
8	14	2007	CHA	1	2	5	1	COSH	38
8	14	2007	CHA	1	2	5	1	COSH	38
8	14	2007	CHA	1	2	5	1	COSH	38
8	14	2007	CHA	1	2	5	1	COSH	39
8	14	2007	CHA	1	2	5	1	COSH	40	0.3
8	14	2007	CHA	1	2	5	1	COSH	40	0.4
8	14	2007	CHA	1	2	5	1	COSH	40
8	14	2007	CHA	1	2	5	1	COSH	40
8	14	2007	CHA	1	2	5	1	COSH	42	0.4
8	14	2007	CHA	1	2	5	1	COSH	42	0.4
8	14	2007	CHA	1	2	5	1	COSH	42	0.5
8	14	2007	CHA	1	2	5	1	COSH	42	0.5
8	14	2007	CHA	1	2	5	1	COSH	42
8	14	2007	CHA	1	2	5	1	COSH	43	0.5
8	14	2007	CHA	1	2	5	1	COSH	43	0.6
8	14	2007	CHA	1	2	5	1	COSH	43
8	14	2007	CHA	1	2	5	1	COSH	43
8	14	2007	CHA	1	2	5	1	COSH	44	0.5
8	14	2007	CHA	1	2	5	1	COSH	44
8	14	2007	CHA	1	2	5	1	COSH	44
8	14	2007	CHA	1	2	5	1	COSH	45	0.5
8	14	2007	CHA	1	2	5	1	COSH	45	0.6
8	14	2007	CHA	1	2	5	1	COSH	50	1.1
8	14	2007	CHA	1	2	5	1	GOBY	26	0.1
8	14	2007	CHA	1	2	5	1	GUPI	80	0.2
8	14	2007	CHA	1	2	5	1	GUPI	81
8	14	2007	CHA	1	2	5	1	GUPI	85	0.3
8	14	2007	CHA	1	2	5	1	GUPI	86
8	14	2007	CHA	1	2	5	1	GUPI	88	0.5
8	14	2007	CHA	1	2	5	1	GUPI	91
8	14	2007	CHA	1	2	5	1	GUPI	91
8	14	2007	CHA	1	2	5	1	GUPI	92
8	14	2007	CHA	1	2	5	1	GUPI	95
8	14	2007	CHA	1	2	5	1	GUPI	101	0.5
8	14	2007	CHA	1	2	5	1	INSI	42	0.4
8	14	2007	CHA	1	2	5	1	INSI	46	0.6
8	14	2007	CHA	1	2	5	1	INSI	47	0.6
8	14	2007	CHA	1	2	5	1	INSI	47	0.6
8	14	2007	CHA	1	2	5	1	INSI	47	0.6
8	14	2007	CHA	1	2	5	1	INSI	47	0.6
8	14	2007	CHA	1	2	5	1	INSI	52	0.8
8	14	2007	CHA	1	2	5	1	INSI	52	0.8
8	14	2007	CHA	1	2	5	1	INSI	53	0.8
8	14	2007	CHA	1	2	5	1	INSI	54	0.8
8	14	2007	CHA	1	2	5	1	INSI	55	1
8	14	2007	CHA	1	2	5	1	INSI	57	1
8	14	2007	CHA	1	2	5	1	LACH	74
8	14	2007	CHA	1	2	5	1	LEP	23	0.1
8	14	2007	CHA	1	2	5	1	LEP	24	0.1
8	14	2007	CHA	1	2	5	1	LEP	27	0.3
8	14	2007	CHA	1	2	5	1	LEP	37	0.8
8	14	2007	CHA	1	2	5	1	LMB	75
8	14	2007	CHA	1	2	5	1	LMB	78
8	14	2007	CHA	1	2	5	1	LMB	80
8	14	2007	CHA	1	2	5	1	LMB	89
8	14	2007	CHA	1	2	5	1	LMB	94
8	14	2007	CHA	1	2	5	1	LMB	108
8	14	2007	CHA	1	2	5	1	LMB	125
8	14	2007	CHA	1	2	5	1	LMB	126
8	14	2007	CHA	1	2	5	1	LMB	130
8	14	2007	CHA	1	2	5	1	LMB	131
8	14	2007	CHA	1	2	5	1	PIN	68
8	14	2007	CHA	1	2	5	1	PIN	70
8	14	2007	CHA	1	2	5	1	PIN	70
8	14	2007	CHA	1	2	5	1	PIN	70
8	14	2007	CHA	1	2	5	1	PIN	73
8	14	2007	CHA	1	2	5	1	PIN	74
8	14	2007	CHA	1	2	5	1	PIN	75
8	14	2007	CHA	1	2	5	1	PIN	77
8	14	2007	CHA	1	2	5	1	PIN	77
8	14	2007	CHA	1	2	5	1	PIN	78
8	14	2007	CHA	1	2	5	1	PIN	81
8	14	2007	CHA	1	2	5	1	PIN	82
8	14	2007	CHA	1	2	5	1	PIN	84
8	14	2007	CHA	1	2	5	1	PIN	84
8	14	2007	CHA	1	2	5	1	PIN	85	8.8
8	14	2007	CHA	1	2	5	1	PIN	85
8	14	2007	CHA	1	2	5	1	PIN	85
8	14	2007	CHA	1	2	5	1	PIN	85
8	14	2007	CHA	1	2	5	1	PIN	85
8	14	2007	CHA	1	2	5	1	PIN	86	8.5
8	14	2007	CHA	1	2	5	1	PIN	86
8	14	2007	CHA	1	2	5	1	PIN	86
8	14	2007	CHA	1	2	5	1	PIN	87
8	14	2007	CHA	1	2	5	1	PIN	88
8	14	2007	CHA	1	2	5	1	PIN	89
8	14	2007	CHA	1	2	5	1	PIN	92
8	14	2007	CHA	1	2	5	1	PIN	92
8	14	2007	CHA	1	2	5	1	PIN	92
8	14	2007	CHA	1	2	5	1	PIN	92
8	14	2007	CHA	1	2	5	1	PIN	93
8	14	2007	CHA	1	2	5	1	PIN	97
8	14	2007	CHA	1	2	5	1	PIN	100
8	14	2007	CHA	1	2	5	1	RAKI	20
8	14	2007	CHA	1	2	5	1	RAKI	21	0.1
8	14	2007	CHA	1	2	5	1	RAKI	21
8	14	2007	CHA	1	2	5	1	RAKI	21
8	14	2007	CHA	1	2	5	1	RAKI	22	0.1
8	14	2007	CHA	1	2	5	1	RAKI	22	0.1
8	14	2007	CHA	1	2	5	1	RAKI	22	0.1
8	14	2007	CHA	1	2	5	1	RAKI	22
8	14	2007	CHA	1	2	5	1	RAKI	22
8	14	2007	CHA	1	2	5	1	RAKI	22
8	14	2007	CHA	1	2	5	1	RAKI	23	0.1
8	14	2007	CHA	1	2	5	1	RAKI	23
8	14	2007	CHA	1	2	5	1	RAKI	23
8	14	2007	CHA	1	2	5	1	RAKI	24	0.1
8	14	2007	CHA	1	2	5	1	RAKI	24	0.1
8	14	2007	CHA	1	2	5	1	RAKI	24	0.1
8	14	2007	CHA	1	2	5	1	RAKI	24
8	14	2007	CHA	1	2	5	1	RAKI	24
8	14	2007	CHA	1	2	5	1	RAKI	25
8	14	2007	CHA	1	2	5	1	RAKI	26	0.1
8	14	2007	CHA	1	2	5	1	RAKI	26	0.2
8	14	2007	CHA	1	2	5	1	RAKI	26
8	14	2007	CHA	1	2	5	1	RAKI	26
8	14	2007	CHA	1	2	5	1	RAKI	26
8	14	2007	CHA	1	2	5	1	RAKI	27	0.2
8	14	2007	CHA	1	2	5	1	RAKI	27
8	14	2007	CHA	1	2	5	1	RAKI	27
8	14	2007	CHA	1	2	5	1	RAKI	28	0.2
8	14	2007	CHA	1	2	5	1	RAKI	28	0.2
8	14	2007	CHA	1	2	5	1	RAKI	28	0.2
8	14	2007	CHA	1	2	5	1	RAKI	28	0.2
8	14	2007	CHA	1	2	5	1	RAKI	28	0.2
8	14	2007	CHA	1	2	5	1	RAKI	28
8	14	2007	CHA	1	2	5	1	RAKI	28
8	14	2007	CHA	1	2	5	1	RAKI	28
8	14	2007	CHA	1	2	5	1	RAKI	28
8	14	2007	CHA	1	2	5	1	RAKI	29	0.2
8	14	2007	CHA	1	2	5	1	RAKI	29	0.2
8	14	2007	CHA	1	2	5	1	RAKI	29	0.2
8	14	2007	CHA	1	2	5	1	RAKI	29	0.2
8	14	2007	CHA	1	2	5	1	RAKI	29	0.3
8	14	2007	CHA	1	2	5	1	RAKI	29
8	14	2007	CHA	1	2	5	1	RAKI	29
8	14	2007	CHA	1	2	5	1	RAKI	29
8	14	2007	CHA	1	2	5	1	RAKI	30	0.4
8	14	2007	CHA	1	2	5	1	RAKI	30
8	14	2007	CHA	1	2	5	1	RAKI	30
8	14	2007	CHA	1	2	5	1	RAKI	31	0.3
8	14	2007	CHA	1	2	5	1	RAKI	31
8	14	2007	CHA	1	2	5	1	RAKI	32	0.4
8	14	2007	CHA	1	2	5	1	RAKI	32
8	14	2007	CHA	1	2	5	1	RAKI	33
8	14	2007	CHA	1	2	5	1	RAKI	34	0.5
8	14	2007	CHA	1	2	5	1	RAKI	34	0.6
8	14	2007	CHA	1	2	5	1	RAKI	34
8	14	2007	CHA	1	2	5	1	RAKI	34
8	14	2007	CHA	1	2	5	1	RAKI	36	0.4
8	14	2007	CHA	1	2	5	1	RAKI	36	0.4
8	14	2007	CHA	1	2	5	1	RAKI	36	0.5
8	14	2007	CHA	1	2	5	1	RAKI	37	0.7
8	14	2007	CHA	1	2	5	1	SPSU	45
8	14	2007	CHA	1	2	5	1	SPSU	111
8	14	2007	CHA	1	2	5	1	SPSU	122
8	14	2007	CHA	1	2	5	1	SPSU	129
8	14	2007	CHA	1	2	5	1	TIMO	31	0.3
8	14	2007	CHA	1	2	5	1	TIMO	31
8	14	2007	CHA	1	2	5	1	TIMO	32	0.3
8	14	2007	CHA	1	2	5	1	TIMO	33	0.4
8	14	2007	CHA	1	2	5	1	TIMO	33
8	14	2007	CHA	1	2	5	1	TIMO	34	0.4
8	14	2007	CHA	1	2	5	1	TIMO	35	0.4
8	14	2007	CHA	1	2	5	1	TIMO	35	0.4
8	14	2007	CHA	1	2	5	1	TIMO	35
8	14	2007	CHA	1	2	5	1	TIMO	36	0.5
8	14	2007	CHA	1	2	5	1	TIMO	36	0.5
8	14	2007	CHA	1	2	5	1	TIMO	38
8	14	2007	CHA	1	2	5	1	TIMO	39	0.6
8	14	2007	CHA	1	2	5	1	TIMO	40
8	14	2007	CHA	1	2	5	1	TIMO	42	0.8
8	14	2007	CHA	1	2	5	1	TIMO	42
8	14	2007	CHA	1	2	5	1	TIMO	44	0.8
8	14	2007	CHA	1	2	5	1	TIMO	44
8	14	2007	CHA	1	2	5	1	TIMO	46
8	14	2007	CHA	1	2	5	1	TIMO	46
8	14	2007	CHA	1	2	5	1	TIMO	46
8	14	2007	CHA	1	2	5	1	TIMO	46
8	14	2007	CHA	1	2	5	1	TIMO	47	1.2
8	14	2007	CHA	1	2	5	1	TIMO	48
8	14	2007	CHA	1	2	5	1	TIMO	51	1.3
8	14	2007	CHA	1	2	5	1	TIMO	52	1.5
8	14	2007	CHA	1	2	5	1	TIMO	52
8	14	2007	CHA	1	2	5	1	TIMO	53	1.5
8	14	2007	CHA	1	2	5	1	TIMO	53	1.8
8	14	2007	CHA	1	2	5	1	TIMO	53
8	14	2007	CHA	1	2	5	1	TIMO	53
8	14	2007	CHA	1	2	5	1	TIMO	55	1.6
8	14	2007	CHA	1	2	5	1	TIMO	55	1.9
8	14	2007	CHA	1	2	5	1	TIMO	55
8	14	2007	CHA	1	2	5	1	TIMO	55
8	14	2007	CHA	1	2	5	1	TIMO	55
8	14	2007	CHA	1	2	5	1	TIMO	55
8	14	2007	CHA	1	2	5	1	TIMO	55
8	14	2007	CHA	1	2	5	1	TIMO	55
8	14	2007	CHA	1	2	5	1	TIMO	56	1.7
8	14	2007	CHA	1	2	5	1	TIMO	56
8	14	2007	CHA	1	2	5	1	TIMO	56
8	14	2007	CHA	1	2	5	1	TIMO	56
8	14	2007	CHA	1	2	5	1	TIMO	58	1.5
8	14	2007	CHA	1	2	5	1	TIMO	58	1.9
8	14	2007	CHA	1	2	5	1	TIMO	58
8	14	2007	CHA	1	2	5	1	TIMO	58
8	14	2007	CHA	1	2	5	1	TIMO	59
8	14	2007	CHA	1	2	5	1	TIMO	60
8	14	2007	CHA	1	2	5	1	TIMO	60
8	14	2007	CHA	1	2	5	1	TIMO	61	2
8	14	2007	CHA	1	2	5	1	TIMO	61	2.1
8	14	2007	CHA	1	2	5	1	TIMO	61	2.1
8	14	2007	CHA	1	2	5	1	TIMO	64	2.9
8	14	2007	CHA	1	2	5	1	TIMO	65
8	14	2007	CHA	1	2	5	1	TIMO	67	2.7
8	14	2007	CHA	1	2	5	1	TIMO	73	3.1
8	14	2007	CHA	1	2	5	2	ATNE	152
8	14	2007	CHA	1	2	5	2	ATNE	165
8	14	2007	CHA	1	2	5	2	ATNE	173
8	14	2007	CHA	1	2	5	2	ATNE	179
8	14	2007	CHA	1	2	5	2	ATNE	186
8	14	2007	CHA	1	2	5	2	ATNE	195
8	14	2007	CHA	1	2	5	2	BLKI	18	0.1
8	14	2007	CHA	1	2	5	2	BLKI	22	0.1
8	14	2007	CHA	1	2	5	2	BLKI	23	0.1
8	14	2007	CHA	1	2	5	2	BLKI	24	0.1
8	14	2007	CHA	1	2	5	2	BLKI	25	0.1
8	14	2007	CHA	1	2	5	2	BLKI	25	0.1
8	14	2007	CHA	1	2	5	2	BLKI	27	0.1
8	14	2007	CHA	1	2	5	2	BLKI	27	0.1
8	14	2007	CHA	1	2	5	2	BLKI	27	0.1
8	14	2007	CHA	1	2	5	2	BLKI	28	0.1
8	14	2007	CHA	1	2	5	2	BLKI	28	0.2
8	14	2007	CHA	1	2	5	2	BLKI	28	0.3
8	14	2007	CHA	1	2	5	2	BLKI	29	0.2
8	14	2007	CHA	1	2	5	2	BLKI	29	0.3
8	14	2007	CHA	1	2	5	2	BLKI	30	0.2
8	14	2007	CHA	1	2	5	2	BLKI	32	0.2
8	14	2007	CHA	1	2	5	2	BLKI	32	0.2
8	14	2007	CHA	1	2	5	2	BLKI	32	0.3
8	14	2007	CHA	1	2	5	2	BLKI	32	0.4
8	14	2007	CHA	1	2	5	2	BLKI	33	0.4
8	14	2007	CHA	1	2	5	2	BLKI	33	0.5
8	14	2007	CHA	1	2	5	2	BLKI	34	0.3
8	14	2007	CHA	1	2	5	2	BLKI	34	0.4
8	14	2007	CHA	1	2	5	2	BLKI	35	0.4
8	14	2007	CHA	1	2	5	2	BLKI	35	0.4
8	14	2007	CHA	1	2	5	2	BLKI	35	0.4
8	14	2007	CHA	1	2	5	2	BLKI	35	0.4
8	14	2007	CHA	1	2	5	2	BLKI	36	0.4
8	14	2007	CHA	1	2	5	2	BLKI	37	0.4
8	14	2007	CHA	1	2	5	2	COSH	23	0.1
8	14	2007	CHA	1	2	5	2	COSH	27	0.1
8	14	2007	CHA	1	2	5	2	COSH	27	0.2
8	14	2007	CHA	1	2	5	2	COSH	28	0.1
8	14	2007	CHA	1	2	5	2	COSH	29	0.2
8	14	2007	CHA	1	2	5	2	COSH	30	0.2
8	14	2007	CHA	1	2	5	2	COSH	31	0.1
8	14	2007	CHA	1	2	5	2	COSH	31	0.2
8	14	2007	CHA	1	2	5	2	COSH	31	0.2
8	14	2007	CHA	1	2	5	2	COSH	32	0.1
8	14	2007	CHA	1	2	5	2	COSH	32	0.2
8	14	2007	CHA	1	2	5	2	COSH	32	0.2
8	14	2007	CHA	1	2	5	2	COSH	33	0.2
8	14	2007	CHA	1	2	5	2	COSH	33	0.2
8	14	2007	CHA	1	2	5	2	COSH	33	0.3
8	14	2007	CHA	1	2	5	2	COSH	35	0.3
8	14	2007	CHA	1	2	5	2	COSH	36	0.2
8	14	2007	CHA	1	2	5	2	COSH	37	0.3
8	14	2007	CHA	1	2	5	2	COSH	37	0.4
8	14	2007	CHA	1	2	5	2	COSH	37	0.4
8	14	2007	CHA	1	2	5	2	COSH	38	0.3
8	14	2007	CHA	1	2	5	2	COSH	38	0.4
8	14	2007	CHA	1	2	5	2	COSH	39	0.4
8	14	2007	CHA	1	2	5	2	COSH	40	0.3
8	14	2007	CHA	1	2	5	2	COSH	40	0.4
8	14	2007	CHA	1	2	5	2	COSH	41	0.4
8	14	2007	CHA	1	2	5	2	COSH	41	0.6
8	14	2007	CHA	1	2	5	2	COSH	42	0.5
8	14	2007	CHA	1	2	5	2	COSH	43	0.5
8	14	2007	CHA	1	2	5	2	COSH	46	0.6
8	14	2007	CHA	1	2	5	2	CRAY	42	1.9
8	14	2007	CHA	1	2	5	2	GOBY	26	0.1
8	14	2007	CHA	1	2	5	2	GUPI	83	0.4
8	14	2007	CHA	1	2	5	2	GUPI	92	0.5
8	14	2007	CHA	1	2	5	2	GUPI	96	0.5
8	14	2007	CHA	1	2	5	2	GUPI	107	0.6
8	14	2007	CHA	1	2	5	2	LACH	61
8	14	2007	CHA	1	2	5	2	LACH	63	2.6
8	14	2007	CHA	1	2	5	2	LACH	67
8	14	2007	CHA	1	2	5	2	LEP	27	0.3
8	14	2007	CHA	1	2	5	2	LEP	32	0.5
8	14	2007	CHA	1	2	5	2	LMB	66
8	14	2007	CHA	1	2	5	2	LMB	69
8	14	2007	CHA	1	2	5	2	LMB	91
8	14	2007	CHA	1	2	5	2	LMB	91
8	14	2007	CHA	1	2	5	2	LMB	93
8	14	2007	CHA	1	2	5	2	LMB	98
8	14	2007	CHA	1	2	5	2	LMB	100
8	14	2007	CHA	1	2	5	2	LMB	122
8	14	2007	CHA	1	2	5	2	PIN	75
8	14	2007	CHA	1	2	5	2	PIN	77	6
8	14	2007	CHA	1	2	5	2	PIN	80
8	14	2007	CHA	1	2	5	2	PIN	82
8	14	2007	CHA	1	2	5	2	PIN	83
8	14	2007	CHA	1	2	5	2	PIN	83
8	14	2007	CHA	1	2	5	2	PIN	84
8	14	2007	CHA	1	2	5	2	PIN	84
8	14	2007	CHA	1	2	5	2	PIN	87
8	14	2007	CHA	1	2	5	2	PIN	87
8	14	2007	CHA	1	2	5	2	PIN	89
8	14	2007	CHA	1	2	5	2	PIN	91
8	14	2007	CHA	1	2	5	2	PIN	91
8	14	2007	CHA	1	2	5	2	PIN	92
8	14	2007	CHA	1	2	5	2	PIN	92
8	14	2007	CHA	1	2	5	2	PIN	92
8	14	2007	CHA	1	2	5	2	PIN	93
8	14	2007	CHA	1	2	5	2	PIN	93
8	14	2007	CHA	1	2	5	2	PIN	94
8	14	2007	CHA	1	2	5	2	PIN	94
8	14	2007	CHA	1	2	5	2	PIN	94
8	14	2007	CHA	1	2	5	2	PIN	95
8	14	2007	CHA	1	2	5	2	PIN	95
8	14	2007	CHA	1	2	5	2	PIN	96
8	14	2007	CHA	1	2	5	2	PIN	99
8	14	2007	CHA	1	2	5	2	PIN	100
8	14	2007	CHA	1	2	5	2	PIN	102
8	14	2007	CHA	1	2	5	2	PIN	103
8	14	2007	CHA	1	2	5	2	PIN	103
8	14	2007	CHA	1	2	5	2	PIN	104
8	14	2007	CHA	1	2	5	2	PIN	108
8	14	2007	CHA	1	2	5	2	RAKI	21	0.1
8	14	2007	CHA	1	2	5	2	RAKI	21	0.1
8	14	2007	CHA	1	2	5	2	RAKI	21	0.1
8	14	2007	CHA	1	2	5	2	RAKI	22	0.1
8	14	2007	CHA	1	2	5	2	RAKI	22	0.1
8	14	2007	CHA	1	2	5	2	RAKI	23	0.1
8	14	2007	CHA	1	2	5	2	RAKI	24	0.1
8	14	2007	CHA	1	2	5	2	RAKI	24	0.1
8	14	2007	CHA	1	2	5	2	RAKI	24	0.1
8	14	2007	CHA	1	2	5	2	RAKI	25	0.1
8	14	2007	CHA	1	2	5	2	RAKI	26	0.2
8	14	2007	CHA	1	2	5	2	RAKI	27	0.2
8	14	2007	CHA	1	2	5	2	RAKI	28	0.1
8	14	2007	CHA	1	2	5	2	RAKI	28	0.2
8	14	2007	CHA	1	2	5	2	RAKI	28	0.3
8	14	2007	CHA	1	2	5	2	RAKI	29	0.2
8	14	2007	CHA	1	2	5	2	RAKI	29	0.2
8	14	2007	CHA	1	2	5	2	RAKI	29	0.3
8	14	2007	CHA	1	2	5	2	RAKI	30	0.3
8	14	2007	CHA	1	2	5	2	RAKI	30	0.3
8	14	2007	CHA	1	2	5	2	RAKI	30	0.3
8	14	2007	CHA	1	2	5	2	RAKI	30	0.3
8	14	2007	CHA	1	2	5	2	RAKI	31	0.3
8	14	2007	CHA	1	2	5	2	RAKI	32	0.3
8	14	2007	CHA	1	2	5	2	RAKI	32	0.4
8	14	2007	CHA	1	2	5	2	RAKI	33	0.3
8	14	2007	CHA	1	2	5	2	RAKI	34	0.4
8	14	2007	CHA	1	2	5	2	RAKI	34	0.4
8	14	2007	CHA	1	2	5	2	RAKI	35	0.5
8	14	2007	CHA	1	2	5	2	RAKI	37	0.5
8	14	2007	CHA	1	2	5	2	TIMO	30	1.6
8	14	2007	CHA	1	2	5	2	TIMO	32	0.3
8	14	2007	CHA	1	2	5	2	TIMO	39	0.6
8	14	2007	CHA	1	2	5	2	TIMO	41	0.4
8	14	2007	CHA	1	2	5	2	TIMO	42	0.8
8	14	2007	CHA	1	2	5	2	TIMO	42	0.9
8	14	2007	CHA	1	2	5	2	TIMO	47	1.2
8	14	2007	CHA	1	2	5	2	TIMO	48	1.1
8	14	2007	CHA	1	2	5	2	TIMO	48	1.2
8	14	2007	CHA	1	2	5	2	TIMO	50	1.2
8	14	2007	CHA	1	2	5	2	TIMO	50	1.3
8	14	2007	CHA	1	2	5	2	TIMO	53	1.6
8	14	2007	CHA	1	2	5	2	TIMO	53	1.7
8	14	2007	CHA	1	2	5	2	TIMO	53	2.8
8	14	2007	CHA	1	2	5	2	TIMO	54	1.4
8	14	2007	CHA	1	2	5	2	TIMO	54	1.8
8	14	2007	CHA	1	2	5	2	TIMO	55	1.6
8	14	2007	CHA	1	2	5	2	TIMO	57	1.6
8	14	2007	CHA	1	2	5	2	TIMO	57	1.7
8	14	2007	CHA	1	2	5	2	TIMO	57	1.9
8	14	2007	CHA	1	2	5	2	TIMO	57	2
8	14	2007	CHA	1	2	5	2	TIMO	58	1.8
8	14	2007	CHA	1	2	5	2	TIMO	58	2.1
8	14	2007	CHA	1	2	5	2	TIMO	59	2.5
8	14	2007	CHA	1	2	5	2	TIMO	60	2.2
8	14	2007	CHA	1	2	5	2	TIMO	61
8	14	2007	CHA	1	2	5	2	TIMO	64	0.6
8	14	2007	CHA	1	2	5	3	ATNE	169
8	14	2007	CHA	1	2	5	3	BLKI	18	0.1
8	14	2007	CHA	1	2	5	3	BLKI	19	0.1
8	14	2007	CHA	1	2	5	3	BLKI	22	0.1
8	14	2007	CHA	1	2	5	3	BLKI	22	0.1
8	14	2007	CHA	1	2	5	3	BLKI	23	0.1
8	14	2007	CHA	1	2	5	3	BLKI	23	0.1
8	14	2007	CHA	1	2	5	3	BLKI	24	0.1
8	14	2007	CHA	1	2	5	3	BLKI	25	0.1
8	14	2007	CHA	1	2	5	3	BLKI	26	0.1
8	14	2007	CHA	1	2	5	3	BLKI	26	0.1
8	14	2007	CHA	1	2	5	3	BLKI	27	0.1
8	14	2007	CHA	1	2	5	3	BLKI	27	0.2
8	14	2007	CHA	1	2	5	3	BLKI	28	0.1
8	14	2007	CHA	1	2	5	3	BLKI	28	0.1
8	14	2007	CHA	1	2	5	3	BLKI	28	0.2
8	14	2007	CHA	1	2	5	3	BLKI	29	0.1
8	14	2007	CHA	1	2	5	3	BLKI	30	0.2
8	14	2007	CHA	1	2	5	3	BLKI	32	0.2
8	14	2007	CHA	1	2	5	3	BLKI	32	0.3
8	14	2007	CHA	1	2	5	3	BLKI	33	0.2
8	14	2007	CHA	1	2	5	3	BLKI	33	0.3
8	14	2007	CHA	1	2	5	3	BLKI	35	0.4
8	14	2007	CHA	1	2	5	3	BLKI	37	0.5
8	14	2007	CHA	1	2	5	3	BLKI	38	0.5
8	14	2007	CHA	1	2	5	3	CLGO	23	0.1
8	14	2007	CHA	1	2	5	3	COSH	25	0.1
8	14	2007	CHA	1	2	5	3	COSH	27	0.1
8	14	2007	CHA	1	2	5	3	COSH	27	0.1
8	14	2007	CHA	1	2	5	3	COSH	28	0.1
8	14	2007	CHA	1	2	5	3	COSH	30	0.1
8	14	2007	CHA	1	2	5	3	COSH	30	0.1
8	14	2007	CHA	1	2	5	3	COSH	30	0.1
8	14	2007	CHA	1	2	5	3	COSH	30	0.2
8	14	2007	CHA	1	2	5	3	COSH	31	0.1
8	14	2007	CHA	1	2	5	3	COSH	31	0.2
8	14	2007	CHA	1	2	5	3	COSH	32	0.1
8	14	2007	CHA	1	2	5	3	COSH	32	0.1
8	14	2007	CHA	1	2	5	3	COSH	33	0.2
8	14	2007	CHA	1	2	5	3	COSH	33	0.2
8	14	2007	CHA	1	2	5	3	COSH	33	0.2
8	14	2007	CHA	1	2	5	3	COSH	35	0.2
8	14	2007	CHA	1	2	5	3	COSH	36	0.3
8	14	2007	CHA	1	2	5	3	COSH	37	0.3
8	14	2007	CHA	1	2	5	3	COSH	37	0.4
8	14	2007	CHA	1	2	5	3	COSH	37	0.4
8	14	2007	CHA	1	2	5	3	COSH	38	0.3
8	14	2007	CHA	1	2	5	3	COSH	40	0.4
8	14	2007	CHA	1	2	5	3	COSH	40	0.4
8	14	2007	CHA	1	2	5	3	COSH	40	0.4
8	14	2007	CHA	1	2	5	3	COSH	41	0.4
8	14	2007	CHA	1	2	5	3	COSH	42	0.5
8	14	2007	CHA	1	2	5	3	COSH	42	0.5
8	14	2007	CHA	1	2	5	3	COSH	43	0.5
8	14	2007	CHA	1	2	5	3	COSH	44	0.5
8	14	2007	CHA	1	2	5	3	COSH	45	0.5
8	14	2007	CHA	1	2	5	3	GUPI	85	0.3
8	14	2007	CHA	1	2	5	3	GUPI	87	0.3
8	14	2007	CHA	1	2	5	3	GUPI	97	0.4
8	14	2007	CHA	1	2	5	3	LMB	76
8	14	2007	CHA	1	2	5	3	LMB	88
8	14	2007	CHA	1	2	5	3	LMB	93
8	14	2007	CHA	1	2	5	3	LMB	97
8	14	2007	CHA	1	2	5	3	LMB	98
8	14	2007	CHA	1	2	5	3	LMB	105
8	14	2007	CHA	1	2	5	3	LMB	109
8	14	2007	CHA	1	2	5	3	LMB	139
8	14	2007	CHA	1	2	5	3	MOSQ	53	1.5
8	14	2007	CHA	1	2	5	3	PIN	71	4.8
8	14	2007	CHA	1	2	5	3	PIN	71
8	14	2007	CHA	1	2	5	3	PIN	75
8	14	2007	CHA	1	2	5	3	PIN	86
8	14	2007	CHA	1	2	5	3	PIN	86
8	14	2007	CHA	1	2	5	3	PIN	87
8	14	2007	CHA	1	2	5	3	PIN	87
8	14	2007	CHA	1	2	5	3	PIN	88
8	14	2007	CHA	1	2	5	3	PIN	88
8	14	2007	CHA	1	2	5	3	PIN	88
8	14	2007	CHA	1	2	5	3	PIN	89
8	14	2007	CHA	1	2	5	3	PIN	90
8	14	2007	CHA	1	2	5	3	PIN	90
8	14	2007	CHA	1	2	5	3	PIN	91
8	14	2007	CHA	1	2	5	3	PIN	91
8	14	2007	CHA	1	2	5	3	PIN	92
8	14	2007	CHA	1	2	5	3	PIN	92
8	14	2007	CHA	1	2	5	3	PIN	92
8	14	2007	CHA	1	2	5	3	PIN	92
8	14	2007	CHA	1	2	5	3	PIN	93
8	14	2007	CHA	1	2	5	3	PIN	94
8	14	2007	CHA	1	2	5	3	PIN	95
8	14	2007	CHA	1	2	5	3	PIN	95
8	14	2007	CHA	1	2	5	3	PIN	95
8	14	2007	CHA	1	2	5	3	PIN	96
8	14	2007	CHA	1	2	5	3	PIN	96
8	14	2007	CHA	1	2	5	3	PIN	97
8	14	2007	CHA	1	2	5	3	PIN	97
8	14	2007	CHA	1	2	5	3	PIN	100
8	14	2007	CHA	1	2	5	3	PIN	102
8	14	2007	CHA	1	2	5	3	PIN	109
8	14	2007	CHA	1	2	5	3	RAKI	20	0.1
8	14	2007	CHA	1	2	5	3	RAKI	21	0.1
8	14	2007	CHA	1	2	5	3	RAKI	21	0.1
8	14	2007	CHA	1	2	5	3	RAKI	21	0.1
8	14	2007	CHA	1	2	5	3	RAKI	22	0.1
8	14	2007	CHA	1	2	5	3	RAKI	22	0.1
8	14	2007	CHA	1	2	5	3	RAKI	22	0.1
8	14	2007	CHA	1	2	5	3	RAKI	23	0.1
8	14	2007	CHA	1	2	5	3	RAKI	23	0.1
8	14	2007	CHA	1	2	5	3	RAKI	24	0.1
8	14	2007	CHA	1	2	5	3	RAKI	24	0.1
8	14	2007	CHA	1	2	5	3	RAKI	24	0.1
8	14	2007	CHA	1	2	5	3	RAKI	25	0.1
8	14	2007	CHA	1	2	5	3	RAKI	25	0.2
8	14	2007	CHA	1	2	5	3	RAKI	25	0.2
8	14	2007	CHA	1	2	5	3	RAKI	26	0.2
8	14	2007	CHA	1	2	5	3	RAKI	26	0.2
8	14	2007	CHA	1	2	5	3	RAKI	27	0.1
8	14	2007	CHA	1	2	5	3	RAKI	27	0.1
8	14	2007	CHA	1	2	5	3	RAKI	27	0.2
8	14	2007	CHA	1	2	5	3	RAKI	28	0.2
8	14	2007	CHA	1	2	5	3	RAKI	30	0.2
8	14	2007	CHA	1	2	5	3	RAKI	30	0.3
8	14	2007	CHA	1	2	5	3	RAKI	30	0.3
8	14	2007	CHA	1	2	5	3	RAKI	31	0.3
8	14	2007	CHA	1	2	5	3	RAKI	36	0.5
8	14	2007	CHA	1	2	5	3	RAKI	37	0.6
8	14	2007	CHA	1	2	5	3	RAKI	38	0.6
8	14	2007	CHA	1	2	5	3	RAKI	39	0.8
8	14	2007	CHA	1	2	5	3	RAKI	42	0.7
8	14	2007	CHA	1	2	5	3	SPSU	23	0.2
8	14	2007	CHA	1	2	5	3	SPSU	26	0.2
8	14	2007	CHA	1	2	5	3	SPSU	28
8	14	2007	CHA	1	2	5	3	SPSU	56
8	14	2007	CHA	1	2	5	3	SPSU	62
8	14	2007	CHA	1	2	5	3	SPSU	74
8	14	2007	CHA	1	2	5	3	SPSU	95
8	14	2007	CHA	1	2	5	3	SPSU	109
8	14	2007	CHA	1	2	5	3	SPSU	116
8	14	2007	CHA	1	2	5	3	SPSU	117
8	14	2007	CHA	1	2	5	3	SPSU	118
8	14	2007	CHA	1	2	5	3	SPSU	120
8	14	2007	CHA	1	2	5	3	SPSU	120
8	14	2007	CHA	1	2	5	3	SPSU	123
8	14	2007	CHA	1	2	5	3	SPSU	123
8	14	2007	CHA	1	2	5	3	SPSU	133
8	14	2007	CHA	1	2	5	3	SPSU	135
8	14	2007	CHA	1	2	5	3	TIMO	32	0.4
8	14	2007	CHA	1	2	5	3	TIMO	33	0.4
8	14	2007	CHA	1	2	5	3	TIMO	33	0.4
8	14	2007	CHA	1	2	5	3	TIMO	35	0.4
8	14	2007	CHA	1	2	5	3	TIMO	35	0.4
8	14	2007	CHA	1	2	5	3	TIMO	36	0.4
8	14	2007	CHA	1	2	5	3	TIMO	39	0.5
8	14	2007	CHA	1	2	5	3	TIMO	41	0.7
8	14	2007	CHA	1	2	5	3	TIMO	47	1.2
8	14	2007	CHA	1	2	5	3	TIMO	47	1.3
8	14	2007	CHA	1	2	5	3	TIMO	49	1.1
8	14	2007	CHA	1	2	5	3	TIMO	49	1.1
8	14	2007	CHA	1	2	5	3	TIMO	49	1.2
8	14	2007	CHA	1	2	5	3	TIMO	49	1.5
8	14	2007	CHA	1	2	5	3	TIMO	51	1.4
8	14	2007	CHA	1	2	5	3	TIMO	51	1.4
8	14	2007	CHA	1	2	5	3	TIMO	52	2
8	14	2007	CHA	1	2	5	3	TIMO	53	1.7
8	14	2007	CHA	1	2	5	3	TIMO	53	1.7
8	14	2007	CHA	1	2	5	3	TIMO	53	1.8
8	14	2007	CHA	1	2	5	3	TIMO	55	1.8
8	14	2007	CHA	1	2	5	3	TIMO	57	1.8
8	14	2007	CHA	1	2	5	3	TIMO	57	1.9
8	14	2007	CHA	1	2	5	3	TIMO	57	2
8	14	2007	CHA	1	2	5	3	TIMO	58	2
8	14	2007	CHA	1	2	5	3	TIMO	58	2.1
8	14	2007	CHA	1	2	5	3	TIMO	87	6
8	14	2007	CHA	1	2	5	4	ATNE	131
8	14	2007	CHA	1	2	5	4	ATNE	195
8	14	2007	CHA	1	2	5	4	BLKI	22	0.1
8	14	2007	CHA	1	2	5	4	BLKI	23	0.1
8	14	2007	CHA	1	2	5	4	BLKI	24	0.1
8	14	2007	CHA	1	2	5	4	BLKI	25	0.1
8	14	2007	CHA	1	2	5	4	BLKI	25	0.1
8	14	2007	CHA	1	2	5	4	BLKI	25	0.1
8	14	2007	CHA	1	2	5	4	BLKI	25	0.1
8	14	2007	CHA	1	2	5	4	BLKI	27	0.2
8	14	2007	CHA	1	2	5	4	BLKI	28	0.1
8	14	2007	CHA	1	2	5	4	BLKI	29	0.2
8	14	2007	CHA	1	2	5	4	BLKI	29	0.2
8	14	2007	CHA	1	2	5	4	BLKI	30	0.2
8	14	2007	CHA	1	2	5	4	BLKI	30	0.3
8	14	2007	CHA	1	2	5	4	BLKI	31	0.2
8	14	2007	CHA	1	2	5	4	BLKI	32	0.4
8	14	2007	CHA	1	2	5	4	BLKI	33	0.3
8	14	2007	CHA	1	2	5	4	BLKI	33	0.4
8	14	2007	CHA	1	2	5	4	BLKI	34	0.3
8	14	2007	CHA	1	2	5	4	BLKI	35	0.4
8	14	2007	CHA	1	2	5	4	BLKI	35	0.4
8	14	2007	CHA	1	2	5	4	BLKI	35	0.4
8	14	2007	CHA	1	2	5	4	BLKI	37	0.4
8	14	2007	CHA	1	2	5	4	BLKI	37	0.5
8	14	2007	CHA	1	2	5	4	CLGO	22	0.1
8	14	2007	CHA	1	2	5	4	CLGO	25	0.1
8	14	2007	CHA	1	2	5	4	CLGO	25	0.1
8	14	2007	CHA	1	2	5	4	CLGO	27	0.1
8	14	2007	CHA	1	2	5	4	CLGO	31	0.2
8	14	2007	CHA	1	2	5	4	CLGO	32	0.2
8	14	2007	CHA	1	2	5	4	CLGO	34	0.3
8	14	2007	CHA	1	2	5	4	CLGO	40	0.6
8	14	2007	CHA	1	2	5	4	CLGO	46	0.6
8	14	2007	CHA	1	2	5	4	CLGO	56	1.1
8	14	2007	CHA	1	2	5	4	COSH	25	0.1
8	14	2007	CHA	1	2	5	4	COSH	27	0.1
8	14	2007	CHA	1	2	5	4	COSH	27	0.1
8	14	2007	CHA	1	2	5	4	COSH	28	0.1
8	14	2007	CHA	1	2	5	4	COSH	30	0.1
8	14	2007	CHA	1	2	5	4	COSH	30	0.2
8	14	2007	CHA	1	2	5	4	COSH	31	0.1
8	14	2007	CHA	1	2	5	4	COSH	31	0.1
8	14	2007	CHA	1	2	5	4	COSH	33	0.1
8	14	2007	CHA	1	2	5	4	COSH	33	0.1
8	14	2007	CHA	1	2	5	4	COSH	33	0.2
8	14	2007	CHA	1	2	5	4	COSH	34	0.2
8	14	2007	CHA	1	2	5	4	COSH	34	0.3
8	14	2007	CHA	1	2	5	4	COSH	35	0.2
8	14	2007	CHA	1	2	5	4	COSH	35	0.2
8	14	2007	CHA	1	2	5	4	COSH	35	0.2
8	14	2007	CHA	1	2	5	4	COSH	36	0.2
8	14	2007	CHA	1	2	5	4	COSH	36	0.3
8	14	2007	CHA	1	2	5	4	COSH	36	0.3
8	14	2007	CHA	1	2	5	4	COSH	37	0.3
8	14	2007	CHA	1	2	5	4	COSH	38	0.2
8	14	2007	CHA	1	2	5	4	COSH	38	0.4
8	14	2007	CHA	1	2	5	4	COSH	40	0.4
8	14	2007	CHA	1	2	5	4	COSH	40	0.4
8	14	2007	CHA	1	2	5	4	COSH	41	0.4
8	14	2007	CHA	1	2	5	4	COSH	41	0.6
8	14	2007	CHA	1	2	5	4	COSH	43	0.5
8	14	2007	CHA	1	2	5	4	COSH	43	0.6
8	14	2007	CHA	1	2	5	4	COSH	44	0.5
8	14	2007	CHA	1	2	5	4	COSH	45	0.7
8	14	2007	CHA	1	2	5	4	GUPI	90	0.3
8	14	2007	CHA	1	2	5	4	GUPI	93	0.5
8	14	2007	CHA	1	2	5	4	GUPI	94	0.5
8	14	2007	CHA	1	2	5	4	HOG	16	0.1
8	14	2007	CHA	1	2	5	4	HOG	18	0.1
8	14	2007	CHA	1	2	5	4	LACH	58	1.7
8	14	2007	CHA	1	2	5	4	LACH	112
8	14	2007	CHA	1	2	5	4	LMB	53
8	14	2007	CHA	1	2	5	4	LMB	91
8	14	2007	CHA	1	2	5	4	LMB	91
8	14	2007	CHA	1	2	5	4	LMB	96
8	14	2007	CHA	1	2	5	4	LMB	117
8	14	2007	CHA	1	2	5	4	PIN	71
8	14	2007	CHA	1	2	5	4	PIN	74
8	14	2007	CHA	1	2	5	4	PIN	75
8	14	2007	CHA	1	2	5	4	PIN	77
8	14	2007	CHA	1	2	5	4	PIN	77
8	14	2007	CHA	1	2	5	4	PIN	79
8	14	2007	CHA	1	2	5	4	PIN	82
8	14	2007	CHA	1	2	5	4	PIN	83
8	14	2007	CHA	1	2	5	4	PIN	84
8	14	2007	CHA	1	2	5	4	PIN	85
8	14	2007	CHA	1	2	5	4	PIN	86
8	14	2007	CHA	1	2	5	4	PIN	86
8	14	2007	CHA	1	2	5	4	PIN	86
8	14	2007	CHA	1	2	5	4	PIN	87
8	14	2007	CHA	1	2	5	4	PIN	88
8	14	2007	CHA	1	2	5	4	PIN	89
8	14	2007	CHA	1	2	5	4	PIN	90
8	14	2007	CHA	1	2	5	4	PIN	91
8	14	2007	CHA	1	2	5	4	PIN	91
8	14	2007	CHA	1	2	5	4	PIN	95
8	14	2007	CHA	1	2	5	4	PIN	96
8	14	2007	CHA	1	2	5	4	PIN	97
8	14	2007	CHA	1	2	5	4	PIN	98
8	14	2007	CHA	1	2	5	4	PIN	100
8	14	2007	CHA	1	2	5	4	PIN	100
8	14	2007	CHA	1	2	5	4	PIN	100
8	14	2007	CHA	1	2	5	4	PIN	101
8	14	2007	CHA	1	2	5	4	PIN	102
8	14	2007	CHA	1	2	5	4	PIN	105
8	14	2007	CHA	1	2	5	4	PIN	108
8	14	2007	CHA	1	2	5	4	RAKI	19	0.1
8	14	2007	CHA	1	2	5	4	RAKI	21	0.1
8	14	2007	CHA	1	2	5	4	RAKI	22	0.1
8	14	2007	CHA	1	2	5	4	RAKI	23	0.1
8	14	2007	CHA	1	2	5	4	RAKI	23	0.1
8	14	2007	CHA	1	2	5	4	RAKI	23	0.1
8	14	2007	CHA	1	2	5	4	RAKI	24	0.1
8	14	2007	CHA	1	2	5	4	RAKI	24	0.1
8	14	2007	CHA	1	2	5	4	RAKI	25	0.1
8	14	2007	CHA	1	2	5	4	RAKI	25	0.1
8	14	2007	CHA	1	2	5	4	RAKI	25	0.1
8	14	2007	CHA	1	2	5	4	RAKI	25	0.2
8	14	2007	CHA	1	2	5	4	RAKI	25	0.2
8	14	2007	CHA	1	2	5	4	RAKI	26	0.1
8	14	2007	CHA	1	2	5	4	RAKI	26	0.1
8	14	2007	CHA	1	2	5	4	RAKI	26	0.2
8	14	2007	CHA	1	2	5	4	RAKI	27	0.2
8	14	2007	CHA	1	2	5	4	RAKI	27	0.2
8	14	2007	CHA	1	2	5	4	RAKI	27	0.2
8	14	2007	CHA	1	2	5	4	RAKI	28	0.1
8	14	2007	CHA	1	2	5	4	RAKI	28	0.2
8	14	2007	CHA	1	2	5	4	RAKI	28	0.2
8	14	2007	CHA	1	2	5	4	RAKI	29	0.2
8	14	2007	CHA	1	2	5	4	RAKI	29	0.3
8	14	2007	CHA	1	2	5	4	RAKI	30	0.3
8	14	2007	CHA	1	2	5	4	RAKI	31	0.2
8	14	2007	CHA	1	2	5	4	RAKI	31	0.3
8	14	2007	CHA	1	2	5	4	RAKI	32	0.4
8	14	2007	CHA	1	2	5	4	RAKI	33	0.5
8	14	2007	CHA	1	2	5	4	RAKI	34	0.4
8	14	2007	CHA	1	2	5	4	SEKI	69
8	14	2007	CHA	1	2	5	4	SPSU	20	0.1
8	14	2007	CHA	1	2	5	4	SPSU	25	0.1
8	14	2007	CHA	1	2	5	4	SPSU	25	0.2
8	14	2007	CHA	1	2	5	4	SPSU	125
8	14	2007	CHA	1	2	5	4	TIMO	29	0.3
8	14	2007	CHA	1	2	5	4	TIMO	35	0.6
8	14	2007	CHA	1	2	5	4	TIMO	47	1.2
8	14	2007	CHA	1	2	5	4	TIMO	52	1.7
8	14	2007	CHA	1	2	5	4	TIMO	54	1.9
8	14	2007	CHA	1	2	5	4	TIMO	60	2.3
8	14	2007	CHA	1	2	5	5	BLKI	20	0.1
8	14	2007	CHA	1	2	5	5	BLKI	22	0.1
8	14	2007	CHA	1	2	5	5	BLKI	23	0.1
8	14	2007	CHA	1	2	5	5	BLKI	23	0.1
8	14	2007	CHA	1	2	5	5	BLKI	24	0.1
8	14	2007	CHA	1	2	5	5	BLKI	24	0.1
8	14	2007	CHA	1	2	5	5	BLKI	25	0.1
8	14	2007	CHA	1	2	5	5	BLKI	26	0.1
8	14	2007	CHA	1	2	5	5	BLKI	26	0.1
8	14	2007	CHA	1	2	5	5	BLKI	27	0.1
8	14	2007	CHA	1	2	5	5	BLKI	27	0.1
8	14	2007	CHA	1	2	5	5	BLKI	27	0.2
8	14	2007	CHA	1	2	5	5	BLKI	27	0.2
8	14	2007	CHA	1	2	5	5	BLKI	27	0.2
8	14	2007	CHA	1	2	5	5	BLKI	28	0.2
8	14	2007	CHA	1	2	5	5	BLKI	28	0.2
8	14	2007	CHA	1	2	5	5	BLKI	29	0.1
8	14	2007	CHA	1	2	5	5	BLKI	29	0.1
8	14	2007	CHA	1	2	5	5	BLKI	30	0.2
8	14	2007	CHA	1	2	5	5	BLKI	31	0.2
8	14	2007	CHA	1	2	5	5	BLKI	31	0.3
8	14	2007	CHA	1	2	5	5	BLKI	32	0.2
8	14	2007	CHA	1	2	5	5	BLKI	33	0.4
8	14	2007	CHA	1	2	5	5	BLKI	36	0.3
8	14	2007	CHA	1	2	5	5	BLKI	36	0.4
8	14	2007	CHA	1	2	5	5	BLKI	37	0.4
8	14	2007	CHA	1	2	5	5	CLGO	26	0.1
8	14	2007	CHA	1	2	5	5	CLGO	29	0.2
8	14	2007	CHA	1	2	5	5	CLGO	44	0.6
8	14	2007	CHA	1	2	5	5	COSH	22	0.1
8	14	2007	CHA	1	2	5	5	COSH	27	0.1
8	14	2007	CHA	1	2	5	5	COSH	27	0.2
8	14	2007	CHA	1	2	5	5	COSH	29	0.1
8	14	2007	CHA	1	2	5	5	COSH	30	0.1
8	14	2007	CHA	1	2	5	5	COSH	30	0.1
8	14	2007	CHA	1	2	5	5	COSH	31	0.2
8	14	2007	CHA	1	2	5	5	COSH	32	0.2
8	14	2007	CHA	1	2	5	5	COSH	33	0.2
8	14	2007	CHA	1	2	5	5	COSH	36	0.3
8	14	2007	CHA	1	2	5	5	COSH	38	0.3
8	14	2007	CHA	1	2	5	5	COSH	40	0.3
8	14	2007	CHA	1	2	5	5	COSH	40	0.4
8	14	2007	CHA	1	2	5	5	COSH	44	0.5
8	14	2007	CHA	1	2	5	5	CRAY	31	0.5
8	14	2007	CHA	1	2	5	5	GUPI	82	0.3
8	14	2007	CHA	1	2	5	5	GUPI	83	0.3
8	14	2007	CHA	1	2	5	5	GUPI	86	0.4
8	14	2007	CHA	1	2	5	5	GUPI	93	0.4
8	14	2007	CHA	1	2	5	5	GUPI	97	0.6
8	14	2007	CHA	1	2	5	5	HOG	59
8	14	2007	CHA	1	2	5	5	LACH	62
8	14	2007	CHA	1	2	5	5	LACH	68
8	14	2007	CHA	1	2	5	5	LEP	28	0.3
8	14	2007	CHA	1	2	5	5	LEP	29	0.3
8	14	2007	CHA	1	2	5	5	LMB	98
8	14	2007	CHA	1	2	5	5	PIN	66
8	14	2007	CHA	1	2	5	5	PIN	73
8	14	2007	CHA	1	2	5	5	PIN	78
8	14	2007	CHA	1	2	5	5	PIN	79
8	14	2007	CHA	1	2	5	5	PIN	80
8	14	2007	CHA	1	2	5	5	PIN	81
8	14	2007	CHA	1	2	5	5	PIN	83
8	14	2007	CHA	1	2	5	5	PIN	85
8	14	2007	CHA	1	2	5	5	PIN	85
8	14	2007	CHA	1	2	5	5	PIN	86
8	14	2007	CHA	1	2	5	5	PIN	88
8	14	2007	CHA	1	2	5	5	PIN	89
8	14	2007	CHA	1	2	5	5	PIN	90
8	14	2007	CHA	1	2	5	5	PIN	90
8	14	2007	CHA	1	2	5	5	PIN	90
8	14	2007	CHA	1	2	5	5	PIN	90
8	14	2007	CHA	1	2	5	5	PIN	91
8	14	2007	CHA	1	2	5	5	PIN	91
8	14	2007	CHA	1	2	5	5	PIN	91
8	14	2007	CHA	1	2	5	5	PIN	92
8	14	2007	CHA	1	2	5	5	PIN	92
8	14	2007	CHA	1	2	5	5	PIN	94
8	14	2007	CHA	1	2	5	5	PIN	94
8	14	2007	CHA	1	2	5	5	PIN	95
8	14	2007	CHA	1	2	5	5	PIN	95
8	14	2007	CHA	1	2	5	5	PIN	95
8	14	2007	CHA	1	2	5	5	PIN	99
8	14	2007	CHA	1	2	5	5	PIN	102
8	14	2007	CHA	1	2	5	5	PIN	103
8	14	2007	CHA	1	2	5	5	RAKI	19	0.1
8	14	2007	CHA	1	2	5	5	RAKI	19	0.1
8	14	2007	CHA	1	2	5	5	RAKI	20	0.1
8	14	2007	CHA	1	2	5	5	RAKI	21	0.1
8	14	2007	CHA	1	2	5	5	RAKI	21	0.1
8	14	2007	CHA	1	2	5	5	RAKI	21	0.1
8	14	2007	CHA	1	2	5	5	RAKI	21	0.1
8	14	2007	CHA	1	2	5	5	RAKI	21	0.1
8	14	2007	CHA	1	2	5	5	RAKI	23	0.1
8	14	2007	CHA	1	2	5	5	RAKI	23	0.1
8	14	2007	CHA	1	2	5	5	RAKI	23	0.1
8	14	2007	CHA	1	2	5	5	RAKI	23	0.1
8	14	2007	CHA	1	2	5	5	RAKI	23	0.1
8	14	2007	CHA	1	2	5	5	RAKI	25	0.1
8	14	2007	CHA	1	2	5	5	RAKI	25	0.2
8	14	2007	CHA	1	2	5	5	RAKI	26	0.1
8	14	2007	CHA	1	2	5	5	RAKI	27	0.2
8	14	2007	CHA	1	2	5	5	RAKI	27	0.2
8	14	2007	CHA	1	2	5	5	RAKI	28	0.2
8	14	2007	CHA	1	2	5	5	RAKI	28	0.2
8	14	2007	CHA	1	2	5	5	RAKI	29	0.2
8	14	2007	CHA	1	2	5	5	RAKI	30	0.3
8	14	2007	CHA	1	2	5	5	RAKI	30	0.3
8	14	2007	CHA	1	2	5	5	RAKI	31	0.3
8	14	2007	CHA	1	2	5	5	RAKI	31	0.3
8	14	2007	CHA	1	2	5	5	RAKI	31	0.3
8	14	2007	CHA	1	2	5	5	RAKI	32	0.3
8	14	2007	CHA	1	2	5	5	RAKI	32	0.3
8	14	2007	CHA	1	2	5	5	RAKI	33	0.3
8	14	2007	CHA	1	2	5	5	RAKI	40	0.7
8	14	2007	CHA	1	2	5	5	TIMO	37	0.6
8	14	2007	CHA	1	2	5	5	TIMO	44	1
8	14	2007	CHA	1	2	5	5	TIMO	45	1
8	14	2007	CHA	1	2	5	5	TIMO	51	1.5
8	14	2007	CHA	1	2	5	5	TIMO	53	1.5
8	14	2007	CHA	1	2	5	5	TIMO	53	1.6
8	14	2007	CHA	1	2	5	5	TIMO	54	1.9
8	14	2007	CHA	1	2	5	5	TIMO	55	1.8
8	15	2007	CHA	1	1	3	1	BLKI	26	0.2
8	15	2007	CHA	1	1	3	1	BLKI	27	0.2
8	15	2007	CHA	1	1	3	1	BLKI	30	0.2
8	15	2007	CHA	1	1	3	1	BLKI	35	0.2
8	15	2007	CHA	1	1	3	1	GUPI	93	0.4
8	15	2007	CHA	1	1	3	1	INSI	41	0.4
8	15	2007	CHA	1	1	3	1	INSI	42	0.4
8	15	2007	CHA	1	1	3	1	INSI	43	0.6
8	15	2007	CHA	1	1	3	1	INSI	44	0.6
8	15	2007	CHA	1	1	3	1	INSI	45	0.6
8	15	2007	CHA	1	1	3	1	INSI	45	0.6
8	15	2007	CHA	1	1	3	1	INSI	45	0.6
8	15	2007	CHA	1	1	3	1	INSI	45	0.6
8	15	2007	CHA	1	1	3	1	INSI	45	0.6
8	15	2007	CHA	1	1	3	1	INSI	46	0.6
8	15	2007	CHA	1	1	3	1	INSI	47	0.6
8	15	2007	CHA	1	1	3	1	INSI	47	0.6
8	15	2007	CHA	1	1	3	1	INSI	47	0.6
8	15	2007	CHA	1	1	3	1	INSI	47	0.6
8	15	2007	CHA	1	1	3	1	INSI	48	0.8
8	15	2007	CHA	1	1	3	1	INSI	49	0.6
8	15	2007	CHA	1	1	3	1	INSI	49	0.8
8	15	2007	CHA	1	1	3	1	INSI	50	0.8
8	15	2007	CHA	1	1	3	1	INSI	50	0.8
8	15	2007	CHA	1	1	3	1	INSI	50	0.8
8	15	2007	CHA	1	1	3	1	INSI	50	0.8
8	15	2007	CHA	1	1	3	1	INSI	50	1
8	15	2007	CHA	1	1	3	1	INSI	52	1
8	15	2007	CHA	1	1	3	1	INSI	54	1
8	15	2007	CHA	1	1	3	1	INSI	55	1.2
8	15	2007	CHA	1	1	3	1	INSI	56	1
8	15	2007	CHA	1	1	3	1	INSI	57	1.2
8	15	2007	CHA	1	1	3	1	INSI	58	1.2
8	15	2007	CHA	1	1	3	1	PIN	55
8	15	2007	CHA	1	1	3	1	PIN	55
8	15	2007	CHA	1	1	3	1	PIN	56
8	15	2007	CHA	1	1	3	1	PIN	59
8	15	2007	CHA	1	1	3	1	PIN	60
8	15	2007	CHA	1	1	3	1	PIN	63
8	15	2007	CHA	1	1	3	1	PIN	64
8	15	2007	CHA	1	1	3	1	PIN	65
8	15	2007	CHA	1	1	3	1	PIN	67
8	15	2007	CHA	1	1	3	1	PIN	67
8	15	2007	CHA	1	1	3	1	PIN	70
8	15	2007	CHA	1	1	3	1	PIN	70
8	15	2007	CHA	1	1	3	1	PIN	71
8	15	2007	CHA	1	1	3	1	PIN	76
8	15	2007	CHA	1	1	3	1	PIN	77
8	15	2007	CHA	1	1	3	1	PIN	79
8	15	2007	CHA	1	1	3	1	PIN	80
8	15	2007	CHA	1	1	3	1	PIN	83
8	15	2007	CHA	1	1	3	1	PIN	84
8	15	2007	CHA	1	1	3	1	PIN	85
8	15	2007	CHA	1	1	3	1	PIN	87
8	15	2007	CHA	1	1	3	1	PIN	87
8	15	2007	CHA	1	1	3	1	PIN	87
8	15	2007	CHA	1	1	3	1	PIN	89
8	15	2007	CHA	1	1	3	1	PIN	98
8	15	2007	CHA	1	1	3	1	RAKI	20	0.1
8	15	2007	CHA	1	1	3	1	RAKI	21	0.1
8	15	2007	CHA	1	1	3	1	RAKI	22	0.1
8	15	2007	CHA	1	1	3	1	RAKI	22	0.2
8	15	2007	CHA	1	1	3	1	RAKI	23	0.2
8	15	2007	CHA	1	1	3	1	RAKI	24	0.2
8	15	2007	CHA	1	1	3	1	RAKI	24	0.2
8	15	2007	CHA	1	1	3	1	RAKI	25	0.2
8	15	2007	CHA	1	1	3	1	RAKI	25	0.2
8	15	2007	CHA	1	1	3	1	RAKI	25	0.2
8	15	2007	CHA	1	1	3	1	RAKI	25	0.2
8	15	2007	CHA	1	1	3	1	RAKI	25	0.2
8	15	2007	CHA	1	1	3	1	RAKI	25	0.4
8	15	2007	CHA	1	1	3	1	RAKI	26	0.2
8	15	2007	CHA	1	1	3	1	RAKI	26	0.2
8	15	2007	CHA	1	1	3	1	RAKI	26	0.2
8	15	2007	CHA	1	1	3	1	RAKI	26	0.2
8	15	2007	CHA	1	1	3	1	RAKI	27	0.2
8	15	2007	CHA	1	1	3	1	RAKI	27	0.2
8	15	2007	CHA	1	1	3	1	RAKI	27	0.2
8	15	2007	CHA	1	1	3	1	RAKI	28	0.2
8	15	2007	CHA	1	1	3	1	RAKI	28	0.4
8	15	2007	CHA	1	1	3	1	RAKI	29	0.4
8	15	2007	CHA	1	1	3	1	RAKI	30	0.2
8	15	2007	CHA	1	1	3	1	RAKI	30	0.4
8	15	2007	CHA	1	1	3	1	RAKI	30	0.4
8	15	2007	CHA	1	1	3	1	RAKI	33	0.4
8	15	2007	CHA	1	1	3	1	RAKI	35	0.6
8	15	2007	CHA	1	1	3	1	RAKI	36	0.6
8	15	2007	CHA	1	1	3	1	SPSU	26	0.2
8	15	2007	CHA	1	1	3	2	BLKI	24	0.2
8	15	2007	CHA	1	1	3	2	BLKI	25	0.2
8	15	2007	CHA	1	1	3	2	BLKI	25	0.2
8	15	2007	CHA	1	1	3	2	BLKI	25	0.2
8	15	2007	CHA	1	1	3	2	BLKI	26	0.2
8	15	2007	CHA	1	1	3	2	BLKI	27	0.2
8	15	2007	CHA	1	1	3	2	BLKI	27	0.2
8	15	2007	CHA	1	1	3	2	BLKI	27	0.2
8	15	2007	CHA	1	1	3	2	BLKI	27	0.2
8	15	2007	CHA	1	1	3	2	BLKI	28	0.2
8	15	2007	CHA	1	1	3	2	BLKI	29	0.2
8	15	2007	CHA	1	1	3	2	BLKI	29	0.2
8	15	2007	CHA	1	1	3	2	BLKI	29	0.2
8	15	2007	CHA	1	1	3	2	BLKI	32	0.4
8	15	2007	CHA	1	1	3	2	BLKI	33	0.4
8	15	2007	CHA	1	1	3	2	BLKI	33	0.4
8	15	2007	CHA	1	1	3	2	BLKI	34	0.4
8	15	2007	CHA	1	1	3	2	BLKI	35	0.4
8	15	2007	CHA	1	1	3	2	INSI	39	0.4
8	15	2007	CHA	1	1	3	2	INSI	42	0.6
8	15	2007	CHA	1	1	3	2	INSI	46	0.6
8	15	2007	CHA	1	1	3	2	INSI	54	1
8	15	2007	CHA	1	1	3	2	PIN	56
8	15	2007	CHA	1	1	3	2	PIN	57
8	15	2007	CHA	1	1	3	2	PIN	60
8	15	2007	CHA	1	1	3	2	PIN	66
8	15	2007	CHA	1	1	3	2	PIN	67
8	15	2007	CHA	1	1	3	2	PIN	67
8	15	2007	CHA	1	1	3	2	PIN	67
8	15	2007	CHA	1	1	3	2	PIN	70
8	15	2007	CHA	1	1	3	2	PIN	70
8	15	2007	CHA	1	1	3	2	PIN	70
8	15	2007	CHA	1	1	3	2	PIN	78
8	15	2007	CHA	1	1	3	2	PIN	79
8	15	2007	CHA	1	1	3	2	PIN	80
8	15	2007	CHA	1	1	3	2	PIN	80
8	15	2007	CHA	1	1	3	2	PIN	83
8	15	2007	CHA	1	1	3	2	PIN	84
8	15	2007	CHA	1	1	3	2	PIN	84
8	15	2007	CHA	1	1	3	2	PIN	85
8	15	2007	CHA	1	1	3	2	PIN	86
8	15	2007	CHA	1	1	3	2	PIN	87
8	15	2007	CHA	1	1	3	2	PIN	88
8	15	2007	CHA	1	1	3	2	PIN	90
8	15	2007	CHA	1	1	3	2	PIN	95
8	15	2007	CHA	1	1	3	2	PIN	101
8	15	2007	CHA	1	1	3	2	RAKI	21	0.2
8	15	2007	CHA	1	1	3	2	RAKI	22	0.2
8	15	2007	CHA	1	1	3	2	RAKI	23	0.2
8	15	2007	CHA	1	1	3	2	RAKI	24	0.2
8	15	2007	CHA	1	1	3	2	RAKI	25	0.2
8	15	2007	CHA	1	1	3	2	RAKI	25	0.2
8	15	2007	CHA	1	1	3	2	RAKI	26	0.2
8	15	2007	CHA	1	1	3	2	RAKI	26	0.2
8	15	2007	CHA	1	1	3	2	RAKI	27	0.2
8	15	2007	CHA	1	1	3	2	RAKI	27	0.2
8	15	2007	CHA	1	1	3	2	RAKI	27	0.2
8	15	2007	CHA	1	1	3	2	RAKI	28	0.4
8	15	2007	CHA	1	1	3	2	RAKI	29	0.2
8	15	2007	CHA	1	1	3	2	RAKI	29	0.4
8	15	2007	CHA	1	1	3	2	RAKI	30	0.4
8	15	2007	CHA	1	1	3	2	RAKI	30	0.4
8	15	2007	CHA	1	1	3	2	RAKI	32	0.4
8	15	2007	CHA	1	1	3	2	RAKI	32	0.4
8	15	2007	CHA	1	1	3	2	RAKI	32	0.4
8	15	2007	CHA	1	1	3	2	RAKI	32	0.4
8	15	2007	CHA	1	1	3	2	RAKI	32	0.4
8	15	2007	CHA	1	1	3	2	RAKI	33	0.4
8	15	2007	CHA	1	1	3	2	RAKI	34	0.4
8	15	2007	CHA	1	1	3	2	RAKI	34	0.4
8	15	2007	CHA	1	1	3	2	RAKI	34	0.4
8	15	2007	CHA	1	1	3	2	RAKI	34	0.4
8	15	2007	CHA	1	1	3	2	RAKI	34	0.4
8	15	2007	CHA	1	1	3	2	RAKI	34	0.6
8	15	2007	CHA	1	1	3	2	RAKI	34	0.6
8	15	2007	CHA	1	1	3	2	RAKI	35	0.6
8	15	2007	CHA	1	1	3	2	RAKI	36	0.6
8	15	2007	CHA	1	1	3	3	BLKI	27	0.1
8	15	2007	CHA	1	1	3	3	BLKI	32	0.2
8	15	2007	CHA	1	1	3	3	BLKI	32	0.3
8	15	2007	CHA	1	1	3	3	BLKI	33	0.3
8	15	2007	CHA	1	1	3	3	BLKI	34	0.4
8	15	2007	CHA	1	1	3	3	BLKI	34	0.4
8	15	2007	CHA	1	1	3	3	BLKI	37	0.3
8	15	2007	CHA	1	1	3	3	BLKI	37	0.4
8	15	2007	CHA	1	1	3	3	BLKI	37	0.4
8	15	2007	CHA	1	1	3	3	BLKI	39	0.5
8	15	2007	CHA	1	1	3	3	LEP	31	0.5
8	15	2007	CHA	1	1	3	3	LEP	34	0.6
8	15	2007	CHA	1	1	3	3	LEP	34	0.7
8	15	2007	CHA	1	1	3	3	PIN	61
8	15	2007	CHA	1	1	3	3	PIN	68
8	15	2007	CHA	1	1	3	3	PIN	68
8	15	2007	CHA	1	1	3	3	PIN	70
8	15	2007	CHA	1	1	3	3	PIN	70
8	15	2007	CHA	1	1	3	3	PIN	71
8	15	2007	CHA	1	1	3	3	PIN	71
8	15	2007	CHA	1	1	3	3	PIN	71
8	15	2007	CHA	1	1	3	3	PIN	73
8	15	2007	CHA	1	1	3	3	PIN	77
8	15	2007	CHA	1	1	3	3	PIN	78
8	15	2007	CHA	1	1	3	3	PIN	78
8	15	2007	CHA	1	1	3	3	PIN	79
8	15	2007	CHA	1	1	3	3	PIN	80
8	15	2007	CHA	1	1	3	3	PIN	83
8	15	2007	CHA	1	1	3	3	PIN	85
8	15	2007	CHA	1	1	3	3	PIN	85
8	15	2007	CHA	1	1	3	3	PIN	87
8	15	2007	CHA	1	1	3	3	PIN	91
8	15	2007	CHA	1	1	3	3	PIN	92
8	15	2007	CHA	1	1	3	3	PIN	92
8	15	2007	CHA	1	1	3	3	PIN	96
8	15	2007	CHA	1	1	3	3	PIN	97
8	15	2007	CHA	1	1	3	3	PIN	107
8	15	2007	CHA	1	1	3	3	RAKI	18	0.1
8	15	2007	CHA	1	1	3	3	RAKI	21	0.1
8	15	2007	CHA	1	1	3	3	RAKI	22	0.1
8	15	2007	CHA	1	1	3	3	RAKI	22	0.1
8	15	2007	CHA	1	1	3	3	RAKI	22	0.2
8	15	2007	CHA	1	1	3	3	RAKI	23	0.1
8	15	2007	CHA	1	1	3	3	RAKI	23	0.1
8	15	2007	CHA	1	1	3	3	RAKI	23	0.1
8	15	2007	CHA	1	1	3	3	RAKI	23	0.4
8	15	2007	CHA	1	1	3	3	RAKI	24	0.1
8	15	2007	CHA	1	1	3	3	RAKI	24	0.1
8	15	2007	CHA	1	1	3	3	RAKI	24	0.2
8	15	2007	CHA	1	1	3	3	RAKI	24	0.4
8	15	2007	CHA	1	1	3	3	RAKI	25	0.1
8	15	2007	CHA	1	1	3	3	RAKI	26	0.1
8	15	2007	CHA	1	1	3	3	RAKI	26	0.2
8	15	2007	CHA	1	1	3	3	RAKI	26	0.4
8	15	2007	CHA	1	1	3	3	RAKI	27	0.1
8	15	2007	CHA	1	1	3	3	RAKI	27	0.2
8	15	2007	CHA	1	1	3	3	RAKI	27	0.2
8	15	2007	CHA	1	1	3	3	RAKI	27	0.2
8	15	2007	CHA	1	1	3	3	RAKI	27	0.2
8	15	2007	CHA	1	1	3	3	RAKI	29	0.2
8	15	2007	CHA	1	1	3	3	RAKI	31	0.1
8	15	2007	CHA	1	1	3	3	RAKI	31	0.3
8	15	2007	CHA	1	1	3	3	RAKI	32	0.2
8	15	2007	CHA	1	1	3	3	RAKI	33	0.4
8	15	2007	CHA	1	1	3	3	RAKI	33	0.4
8	15	2007	CHA	1	1	3	3	RAKI	34	0.1
8	15	2007	CHA	1	1	3	3	RAKI	37	0.5
8	15	2007	CHA	1	1	3	3	TIMO	68
8	15	2007	CHA	1	1	3	3	TIMO	74
8	15	2007	CHA	1	1	3	4	BLKI	23	0.1
8	15	2007	CHA	1	1	3	4	BLKI	24	0.2
8	15	2007	CHA	1	1	3	4	BLKI	24	0.2
8	15	2007	CHA	1	1	3	4	BLKI	25	0.2
8	15	2007	CHA	1	1	3	4	BLKI	27	0.2
8	15	2007	CHA	1	1	3	4	BLKI	30	0.2
8	15	2007	CHA	1	1	3	4	BLKI	31	0.2
8	15	2007	CHA	1	1	3	4	BLKI	32	0.2
8	15	2007	CHA	1	1	3	4	BLKI	33	0.4
8	15	2007	CHA	1	1	3	4	BLKI	33	0.6
8	15	2007	CHA	1	1	3	4	BLKI	35	0.4
8	15	2007	CHA	1	1	3	4	COSH	40	0.6
8	15	2007	CHA	1	1	3	4	COSH	40	0.6
8	15	2007	CHA	1	1	3	4	COSH	41	0.4
8	15	2007	CHA	1	1	3	4	COSH	46	0.8
8	15	2007	CHA	1	1	3	4	HOG	63
8	15	2007	CHA	1	1	3	4	INSI	41	0.4
8	15	2007	CHA	1	1	3	4	INSI	45	0.6
8	15	2007	CHA	1	1	3	4	LMB	106
8	15	2007	CHA	1	1	3	4	PIN	66
8	15	2007	CHA	1	1	3	4	PIN	68
8	15	2007	CHA	1	1	3	4	PIN	70
8	15	2007	CHA	1	1	3	4	PIN	72
8	15	2007	CHA	1	1	3	4	PIN	75
8	15	2007	CHA	1	1	3	4	PIN	81
8	15	2007	CHA	1	1	3	4	PIN	83
8	15	2007	CHA	1	1	3	4	PIN	84
8	15	2007	CHA	1	1	3	4	PIN	85
8	15	2007	CHA	1	1	3	4	PIN	85
8	15	2007	CHA	1	1	3	4	PIN	86
8	15	2007	CHA	1	1	3	4	RAKI	20	0.4
8	15	2007	CHA	1	1	3	4	RAKI	23	0.2
8	15	2007	CHA	1	1	3	4	RAKI	24	0.2
8	15	2007	CHA	1	1	3	4	RAKI	24	0.4
8	15	2007	CHA	1	1	3	4	RAKI	24	0.6
8	15	2007	CHA	1	1	3	4	RAKI	25	0.2
8	15	2007	CHA	1	1	3	4	RAKI	25	0.2
8	15	2007	CHA	1	1	3	4	RAKI	26	0.2
8	15	2007	CHA	1	1	3	4	RAKI	26	0.6
8	15	2007	CHA	1	1	3	4	RAKI	27	0.2
8	15	2007	CHA	1	1	3	4	RAKI	27	0.2
8	15	2007	CHA	1	1	3	4	RAKI	27	0.2
8	15	2007	CHA	1	1	3	4	RAKI	28	0.2
8	15	2007	CHA	1	1	3	4	RAKI	29	0.2
8	15	2007	CHA	1	1	3	4	RAKI	30	0.4
8	15	2007	CHA	1	1	3	4	RAKI	30	0.4
8	15	2007	CHA	1	1	3	4	RAKI	30	0.4
8	15	2007	CHA	1	1	3	4	RAKI	30	0.4
8	15	2007	CHA	1	1	3	4	RAKI	30	0.4
8	15	2007	CHA	1	1	3	4	RAKI	30	0.4
8	15	2007	CHA	1	1	3	4	RAKI	30	0.4
8	15	2007	CHA	1	1	3	4	RAKI	32	0.4
8	15	2007	CHA	1	1	3	4	RAKI	32	0.4
8	15	2007	CHA	1	1	3	4	RAKI	33	0.4
8	15	2007	CHA	1	1	3	4	RAKI	33	0.4
8	15	2007	CHA	1	1	3	4	RAKI	33	0.4
8	15	2007	CHA	1	1	3	4	RAKI	33	0.6
8	15	2007	CHA	1	1	3	4	RAKI	37	0.6
8	15	2007	CHA	1	1	3	4	RAKI	37	0.6
8	15	2007	CHA	1	1	3	4	RAKI	37	0.6
8	15	2007	CHA	1	1	3	4	SPSU	27	0.8
8	15	2007	CHA	2	4	5	1	BLCRB	50
8	15	2007	CHA	2	4	5	1	BLCRB	85
8	15	2007	CHA	2	4	5	1	BLCRB	105
8	15	2007	CHA	2	4	5	1	BLKI	30	0.2
8	15	2007	CHA	2	4	5	1	BLKI	33	0.3
8	15	2007	CHA	2	4	5	1	BLKI	34	0.4
8	15	2007	CHA	2	4	5	1	BLKI	35	0.4
8	15	2007	CHA	2	4	5	1	COSH	26	0.1
8	15	2007	CHA	2	4	5	1	COSH	27	0.1
8	15	2007	CHA	2	4	5	1	COSH	29	0.1
8	15	2007	CHA	2	4	5	1	COSH	30	0.1
8	15	2007	CHA	2	4	5	1	COSH	32	0.2
8	15	2007	CHA	2	4	5	1	COSH	34	0.2
8	15	2007	CHA	2	4	5	1	COSH	34	0.3
8	15	2007	CHA	2	4	5	1	COSH	35	0.2
8	15	2007	CHA	2	4	5	1	COSH	35	0.3
8	15	2007	CHA	2	4	5	1	COSH	35	0.3
8	15	2007	CHA	2	4	5	1	COSH	35	0.3
8	15	2007	CHA	2	4	5	1	COSH	35	0.3
8	15	2007	CHA	2	4	5	1	COSH	35	0.3
8	15	2007	CHA	2	4	5	1	COSH	36	0.3
8	15	2007	CHA	2	4	5	1	COSH	36	0.3
8	15	2007	CHA	2	4	5	1	COSH	36	0.3
8	15	2007	CHA	2	4	5	1	COSH	36	0.3
8	15	2007	CHA	2	4	5	1	COSH	37	0.2
8	15	2007	CHA	2	4	5	1	COSH	37	0.3
8	15	2007	CHA	2	4	5	1	COSH	38	0.3
8	15	2007	CHA	2	4	5	1	COSH	38	0.3
8	15	2007	CHA	2	4	5	1	COSH	38	0.4
8	15	2007	CHA	2	4	5	1	COSH	39	0.4
8	15	2007	CHA	2	4	5	1	COSH	39	0.4
8	15	2007	CHA	2	4	5	1	COSH	39	0.5
8	15	2007	CHA	2	4	5	1	COSH	40	0.4
8	15	2007	CHA	2	4	5	1	COSH	40	0.4
8	15	2007	CHA	2	4	5	1	COSH	40	0.4
8	15	2007	CHA	2	4	5	1	COSH	42	0.5
8	15	2007	CHA	2	4	5	1	COSH	44	0.5
8	15	2007	CHA	2	4	5	1	GOBY	22	0.1
8	15	2007	CHA	2	4	5	1	GOBY	23	0.1
8	15	2007	CHA	2	4	5	1	GOBY	24	0.1
8	15	2007	CHA	2	4	5	1	GOBY	24	0.1
8	15	2007	CHA	2	4	5	1	GOBY	25	0.1
8	15	2007	CHA	2	4	5	1	GOBY	26	0.1
8	15	2007	CHA	2	4	5	1	GOBY	27	0.1
8	15	2007	CHA	2	4	5	1	GOBY	27	0.1
8	15	2007	CHA	2	4	5	1	GOBY	27	0.1
8	15	2007	CHA	2	4	5	1	GOBY	28	0.2
8	15	2007	CHA	2	4	5	1	GOBY	29	0.1
8	15	2007	CHA	2	4	5	1	GOBY	30	0.2
8	15	2007	CHA	2	4	5	1	GOBY	32	0.2
8	15	2007	CHA	2	4	5	1	GOBY	35	0.2
8	15	2007	CHA	2	4	5	1	GOBY	38	0.4
8	15	2007	CHA	2	4	5	1	GOBY	46	0.7
8	15	2007	CHA	2	4	5	1	GOBY	47	0.8
8	15	2007	CHA	2	4	5	1	HOG	23	0.1
8	15	2007	CHA	2	4	5	1	INSI	28	0.1
8	15	2007	CHA	2	4	5	1	INSI	30	0.1
8	15	2007	CHA	2	4	5	1	INSI	32	0.1
8	15	2007	CHA	2	4	5	1	INSI	33	0.1
8	15	2007	CHA	2	4	5	1	INSI	33	0.1
8	15	2007	CHA	2	4	5	1	INSI	33	0.2
8	15	2007	CHA	2	4	5	1	INSI	34	0.1
8	15	2007	CHA	2	4	5	1	INSI	34	0.2
8	15	2007	CHA	2	4	5	1	INSI	35	0.2
8	15	2007	CHA	2	4	5	1	INSI	36	0.2
8	15	2007	CHA	2	4	5	1	INSI	36	0.2
8	15	2007	CHA	2	4	5	1	INSI	37	0.2
8	15	2007	CHA	2	4	5	1	INSI	37	0.3
8	15	2007	CHA	2	4	5	1	INSI	37	0.3
8	15	2007	CHA	2	4	5	1	INSI	37	0.3
8	15	2007	CHA	2	4	5	1	INSI	38	0.3
8	15	2007	CHA	2	4	5	1	INSI	38	0.3
8	15	2007	CHA	2	4	5	1	INSI	40	0.3
8	15	2007	CHA	2	4	5	1	INSI	40	0.3
8	15	2007	CHA	2	4	5	1	INSI	40	0.4
8	15	2007	CHA	2	4	5	1	INSI	40	0.4
8	15	2007	CHA	2	4	5	1	INSI	41	0.4
8	15	2007	CHA	2	4	5	1	INSI	42	0.4
8	15	2007	CHA	2	4	5	1	INSI	42	0.4
8	15	2007	CHA	2	4	5	1	INSI	44	0.5
8	15	2007	CHA	2	4	5	1	INSI	46	0.5
8	15	2007	CHA	2	4	5	1	INSI	47	0.6
8	15	2007	CHA	2	4	5	1	INSI	47	0.6
8	15	2007	CHA	2	4	5	1	INSI	49	0.6
8	15	2007	CHA	2	4	5	1	INSI	53	0.9
8	15	2007	CHA	2	4	5	1	LEP	24	0.2
8	15	2007	CHA	2	4	5	1	LEP	26	0.2
8	15	2007	CHA	2	4	5	1	LEP	26	0.3
8	15	2007	CHA	2	4	5	1	LEP	27	0.2
8	15	2007	CHA	2	4	5	1	LEP	27	0.4
8	15	2007	CHA	2	4	5	1	LEP	28	0.2
8	15	2007	CHA	2	4	5	1	LEP	28	0.2
8	15	2007	CHA	2	4	5	1	LEP	31	0.4
8	15	2007	CHA	2	4	5	1	LEP	32	0.5
8	15	2007	CHA	2	4	5	1	LEP	32	0.6
8	15	2007	CHA	2	4	5	1	LEP	33	0.6
8	15	2007	CHA	2	4	5	1	LMB	67
8	15	2007	CHA	2	4	5	1	LMB	70
8	15	2007	CHA	2	4	5	1	PIN	61
8	15	2007	CHA	2	4	5	1	PIN	64
8	15	2007	CHA	2	4	5	1	PIN	68
8	15	2007	CHA	2	4	5	1	PIN	68
8	15	2007	CHA	2	4	5	1	PIN	73
8	15	2007	CHA	2	4	5	1	PIN	77
8	15	2007	CHA	2	4	5	1	PIN	79
8	15	2007	CHA	2	4	5	1	PIN	80
8	15	2007	CHA	2	4	5	1	PIN	81
8	15	2007	CHA	2	4	5	1	PIN	84
8	15	2007	CHA	2	4	5	1	PIN	85
8	15	2007	CHA	2	4	5	1	PIN	90
8	15	2007	CHA	2	4	5	1	PIN	91
8	15	2007	CHA	2	4	5	1	PIN	103
8	15	2007	CHA	2	4	5	1	RAKI	19	0.1
8	15	2007	CHA	2	4	5	1	RAKI	20	0.1
8	15	2007	CHA	2	4	5	1	RAKI	21	0.1
8	15	2007	CHA	2	4	5	1	RAKI	21	0.1
8	15	2007	CHA	2	4	5	1	RAKI	21	0.1
8	15	2007	CHA	2	4	5	1	RAKI	21	0.1
8	15	2007	CHA	2	4	5	1	RAKI	22	0.1
8	15	2007	CHA	2	4	5	1	RAKI	22	0.1
8	15	2007	CHA	2	4	5	1	RAKI	22	0.1
8	15	2007	CHA	2	4	5	1	RAKI	23	0.1
8	15	2007	CHA	2	4	5	1	RAKI	23	0.1
8	15	2007	CHA	2	4	5	1	RAKI	23	0.1
8	15	2007	CHA	2	4	5	1	RAKI	23	0.1
8	15	2007	CHA	2	4	5	1	RAKI	24	0.1
8	15	2007	CHA	2	4	5	1	RAKI	24	0.1
8	15	2007	CHA	2	4	5	1	RAKI	25	0.1
8	15	2007	CHA	2	4	5	1	RAKI	26	0.1
8	15	2007	CHA	2	4	5	1	RAKI	26	0.1
8	15	2007	CHA	2	4	5	1	RAKI	26	0.1
8	15	2007	CHA	2	4	5	1	RAKI	26	0.1
8	15	2007	CHA	2	4	5	1	RAKI	27	0.2
8	15	2007	CHA	2	4	5	1	RAKI	27	0.2
8	15	2007	CHA	2	4	5	1	RAKI	27	0.2
8	15	2007	CHA	2	4	5	1	RAKI	29	0.3
8	15	2007	CHA	2	4	5	1	RAKI	29	0.3
8	15	2007	CHA	2	4	5	1	RAKI	31	0.3
8	15	2007	CHA	2	4	5	1	RAKI	31	0.3
8	15	2007	CHA	2	4	5	1	RAKI	32	0.4
8	15	2007	CHA	2	4	5	1	RAKI	37	0.7
8	15	2007	CHA	2	4	5	1	RAKI	42	0.9
8	15	2007	CHA	2	4	5	1	SPSU	37
8	15	2007	CHA	2	4	5	1	SPSU	51
8	15	2007	CHA	2	4	5	1	SPSU	115
8	15	2007	CHA	2	4	5	1	TIMO	30	0.3
8	15	2007	CHA	2	4	5	1	TIMO	37	0.6
8	15	2007	CHA	2	4	5	1	TIMO	40	0.6
8	15	2007	CHA	2	4	5	1	TIMO	45	1
8	15	2007	CHA	2	4	5	1	TIMO	46	1
8	15	2007	CHA	2	4	5	1	TIMO	46	1.1
8	15	2007	CHA	2	4	5	1	TIMO	47	1.6
8	15	2007	CHA	2	4	5	1	TIMO	49	1.3
8	15	2007	CHA	2	4	5	1	TIMO	51	1.3
8	15	2007	CHA	2	4	5	1	TIMO	52	1.8
8	15	2007	CHA	2	4	5	1	TIMO	53	1.8
8	15	2007	CHA	2	4	5	1	TIMO	56	1.7
8	15	2007	CHA	2	4	5	1	TIMO	56	2
8	15	2007	CHA	2	4	5	2	BLCRB	27	1.2
8	15	2007	CHA	2	4	5	2	BLCRB	32
8	15	2007	CHA	2	4	5	2	BLCRB	75
8	15	2007	CHA	2	4	5	2	BLCRB	80
8	15	2007	CHA	2	4	5	2	BLCRB	80
8	15	2007	CHA	2	4	5	2	BLCRB	80
8	15	2007	CHA	2	4	5	2	BLCRB	85
8	15	2007	CHA	2	4	5	2	BLCRB	95
8	15	2007	CHA	2	4	5	2	BLCRB	95
8	15	2007	CHA	2	4	5	2	BLCRB	100
8	15	2007	CHA	2	4	5	2	BLCRB	110
8	15	2007	CHA	2	4	5	2	BLCRB	115
8	15	2007	CHA	2	4	5	2	BLCRB	125
8	15	2007	CHA	2	4	5	2	BLCRB	140
8	15	2007	CHA	2	4	5	2	CLGO	22	0.1
8	15	2007	CHA	2	4	5	2	CLGO	25	0.1
8	15	2007	CHA	2	4	5	2	CLGO	26	0.1
8	15	2007	CHA	2	4	5	2	CLGO	27
8	15	2007	CHA	2	4	5	2	CLGO	27
8	15	2007	CHA	2	4	5	2	CLGO	30	0.1
8	15	2007	CHA	2	4	5	2	CLGO	31	0.2
8	15	2007	CHA	2	4	5	2	CLGO	33	0.2
8	15	2007	CHA	2	4	5	2	CLGO	40	0.3
8	15	2007	CHA	2	4	5	2	CLGO	42	0.5
8	15	2007	CHA	2	4	5	2	CLGO	42	0.6
8	15	2007	CHA	2	4	5	2	CLGO	45	0.5
8	15	2007	CHA	2	4	5	2	CLGO	46	0.4
8	15	2007	CHA	2	4	5	2	CLGO	47	0.4
8	15	2007	CHA	2	4	5	2	CLGO	47	0.6
8	15	2007	CHA	2	4	5	2	CLGO	47	1
8	15	2007	CHA	2	4	5	2	CLGO	48	0.6
8	15	2007	CHA	2	4	5	2	CLGO	48	0.7
8	15	2007	CHA	2	4	5	2	COSH	26
8	15	2007	CHA	2	4	5	2	COSH	28
8	15	2007	CHA	2	4	5	2	COSH	30
8	15	2007	CHA	2	4	5	2	COSH	33	0.2
8	15	2007	CHA	2	4	5	2	COSH	33
8	15	2007	CHA	2	4	5	2	COSH	40	0.4
8	15	2007	CHA	2	4	5	2	COSH	41
8	15	2007	CHA	2	4	5	2	INSI	37
8	15	2007	CHA	2	4	5	2	LEP	27	0.2
8	15	2007	CHA	2	4	5	2	LEP	27	0.3
8	15	2007	CHA	2	4	5	2	LEP	30	0.4
8	15	2007	CHA	2	4	5	2	LEP	32	0.4
8	15	2007	CHA	2	4	5	2	LEP	32	0.6
8	15	2007	CHA	2	4	5	2	LEP	35
8	15	2007	CHA	2	4	5	2	PIN	68
8	15	2007	CHA	2	4	5	2	PIN	73
8	15	2007	CHA	2	4	5	2	PIN	73
8	15	2007	CHA	2	4	5	2	PIN	75
8	15	2007	CHA	2	4	5	2	PIN	76
8	15	2007	CHA	2	4	5	2	PIN	76
8	15	2007	CHA	2	4	5	2	PIN	76
8	15	2007	CHA	2	4	5	2	PIN	77
8	15	2007	CHA	2	4	5	2	PIN	78
8	15	2007	CHA	2	4	5	2	PIN	82
8	15	2007	CHA	2	4	5	2	PIN	88
8	15	2007	CHA	2	4	5	2	PIN	92
8	15	2007	CHA	2	4	5	2	PIN	95
8	15	2007	CHA	2	4	5	2	PIN	97
8	15	2007	CHA	2	4	5	2	RAKI	17	0.1
8	15	2007	CHA	2	4	5	2	RAKI	18	0.1
8	15	2007	CHA	2	4	5	2	RAKI	20	0.1
8	15	2007	CHA	2	4	5	2	RAKI	20	0.1
8	15	2007	CHA	2	4	5	2	RAKI	20	0.1
8	15	2007	CHA	2	4	5	2	RAKI	21	0.1
8	15	2007	CHA	2	4	5	2	RAKI	21	0.1
8	15	2007	CHA	2	4	5	2	RAKI	22	0.1
8	15	2007	CHA	2	4	5	2	RAKI	22	0.1
8	15	2007	CHA	2	4	5	2	RAKI	22	0.1
8	15	2007	CHA	2	4	5	2	RAKI	22	0.1
8	15	2007	CHA	2	4	5	2	RAKI	23	0.1
[truncated: 29,985 more rows]
